# Supplementary material for: Crystal structure of 4,5,6,7,8,8-hexa­chloro-2-(3,4-di­meth­oxy­pheneth­yl)-3a,4,7,7a-tetra­hydro-1H-4,7-methano­iso­indole-1,3(2H)-dione [+solvent]
Source: Acta Crystallogr E Crystallogr Commun. 2019 Apr 2;75(Pt 5):562–4. doi: 10.1107/S2056989019004109 (PMC6505607; doi:10.1107/S2056989019004109)
Supplement: Supplementary file 1 [file e-75-00562-sup1.cif]

##############################################################################
#                                                                            #
# This CIF contains the data in a paper accepted for publication in          #
# Acta Crystallographica Section E. It conforms to the requirements of       #
# Notes for Authors for Acta Crystallographica Section E, and has been       #
# peer reviewed under the auspices of the IUCr Commission on Journals.       #
#                                                                            #
# Full details of the Crystallographic Information File format               #
# are given in the paper "The Crystallographic Information File (CIF):       #
# a New Standard Archive File for Crystallography" by S. R. Hall, F. H.      #
# Allen and I. D. Brown [Acta Cryst. (1991), A47, 655-685].                  #
#                                                                            #
# The current version of the core CIF dictionary is obtainable from          #
# ftp://ftp.iucr.org/pub/cif_core.dic.                                       #
#                                                                            #
# Software is freely available for graphical display of the structure(s)     #
# in this CIF. For information consult the CIF software page                 #
# http://www.iucr.org/resources/cif/software.                                #
#                                                                            #
# This file may be used for bona fide research purposes within the           #
# scientific community so long as proper attribution is given to the journal # 
# article from which it was obtained.                                        #
#                                                                            #
##############################################################################
data_Global
_audit_creation_method     SHELXL-2018
_journal_date_recd_electronic     2019-02-21
_journal_date_accepted     2019-03-26
_journal_name_full     'Acta Crystallographica, Section E'
_journal_year     2019
_journal_volume     75
_journal_issue      5
_journal_page_first     562
_journal_page_last     564
_journal_paper_category     GO
_journal_paper_doi     10.1107/S2056989019004109
_journal_coeditor_code     SU5485
_publ_contact_author_name     'Krishnasamy Gunasekaran'
_publ_contact_author_address
;  CAS in Crystallography and Biophysics
   University of madras
   Guindy campus
   Chennai 600 025
   India
;
_publ_contact_author_email     'gunaunom@gmail.com'
_publ_contact_author_fax     '044 091 2499 3057'
_publ_contact_author_phone     '044 091 24484170'
_publ_section_title
;\
Crystal structure of
4,5,6,7,8,8-hexachloro-2-(3,4-dimethoxyphenethyl)-3a,4,7,7a-tetrahydro-\
1<i>H</i>-4,7-methanoisoindole-1,3(2<i>H</i>)-dione [+solvent]
;
loop_
    _publ_author_name
    _publ_author_footnote
    _publ_author_address
    'R. Manohar'
;
Current address: Center for Cellular Biology and Pharmacology
    Herbert Werthiem College of Medicine,
    Florida International University,
    ZIP-33199, FL, USA.
;
;
    Centre of Advanced Study in Crystallography and Biophysics
    University of Madras
    Guindy Campus
    Chennai 600 025
    India
;
    'M. Harikrishna' .
;
    Department of Chemistry
    Pondicherry University
    Pondicherry 605 014
    India
;
    'S. Harikrishna Etti' .
;
     Department of Medical Physics
     Bharathiar University
     Coimbatore
     India
;
    'C. Ramanathan' .
;
    Department of Chemistry
    Pondicherry University
    Pondicherry 605 014
    India
;
    'K. Gunasekaran' .
;
    Centre of Advanced Study in Crystallography and Biophysics
    University of Madras
    Guindy Campus
    Chennai 600 025
    India
;
_publ_section_synopsis
;
In the title compound, the pyrrolidine ring makes a dihedral angle of
14.83(12)\% with the 3,4-dimethoxyphenyl ring, which are attached to each
other by an extended N---CH~2~---CH~2~---C~ar~ bridge.
;
data_I
_database_code_depnum_ccdc_archive 'CCDC 1905872'
_audit_creation_method     'SHELXL-2018/3'
_chemical_name_systematic
;\
4,5,6,7,8,8-Hexachloro-2-(3,4-dimethoxyphenethyl)-3a,4,7,7a-tetrahydro-\
1<i>H</i>-4,7-methanoisoindole-1,3(2<i>H</i>)-dione
;
_chemical_name_common     ?
_chemical_formula_moiety     'C19 H15 Cl6 N O4'
_chemical_formula_sum     'C19 H15 Cl6 N O4'
_chemical_formula_iupac     'C19 H15 Cl6 N O4 [+ solvent]'
_chemical_formula_weight     534.02
_chemical_melting_point     ?
_space_group_crystal_system     tetragonal
_space_group_name_H-M_alt     'I 41/a'
_space_group_name_Hall     '-I 4ad'
loop_
    _space_group_symop_operation_xyz
    'x, y, z'
    '-x+1/2, -y, z+1/2'
    '-y+3/4, x+1/4, z+1/4'
    'y+3/4, -x+3/4, z+3/4'
    'x+1/2, y+1/2, z+1/2'
    '-x+1, -y+1/2, z+1'
    '-y+5/4, x+3/4, z+3/4'
    'y+5/4, -x+5/4, z+5/4'
    '-x, -y, -z'
    'x-1/2, y, -z-1/2'
    'y-3/4, -x-1/4, -z-1/4'
    '-y-3/4, x-3/4, -z-3/4'
    '-x+1/2, -y+1/2, -z+1/2'
    'x, y+1/2, -z'
    'y-1/4, -x+1/4, -z+1/4'
    '-y-1/4, x-1/4, -z-1/4'
_cell_length_a     29.6250(9)
_cell_length_b     29.6250(9)
_cell_length_c     10.2427(4)
_cell_angle_alpha     90
_cell_angle_beta     90
_cell_angle_gamma     90
_cell_volume     8989.4(6)
_cell_formula_units_Z     16
_cell_measurement_reflns_used     5181
_cell_measurement_theta_min     2.750
_cell_measurement_theta_max     29.232
_cell_measurement_temperature     293(2)
_exptl_crystal_description     block
_exptl_crystal_colour     colourless
_exptl_crystal_size_max     0.260
_exptl_crystal_size_mid     0.210
_exptl_crystal_size_min     0.150
_exptl_crystal_density_diffrn     1.578
_exptl_crystal_density_meas     ?
_exptl_crystal_density_method     ?
_exptl_crystal_F_000     4320
_exptl_absorpt_coefficient_mu     0.791
_exptl_absorpt_correction_type     multi-scan
_exptl_absorpt_process_details
;
(<i>SADABS</i>; Bruker, 2008)
;
_exptl_absorpt_correction_T_min     0.752
_exptl_absorpt_correction_T_max     0.863
_diffrn_ambient_temperature     293(2)
_diffrn_source     ?
_diffrn_radiation_type     MoK\a
_diffrn_radiation_wavelength     0.71073
_diffrn_measurement_device_type     'Bruker SMART APEXII area-detector'
_diffrn_measurement_method     '\w and \f scans'
_diffrn_detector_area_resol_mean     ?
_diffrn_reflns_number     10728
_diffrn_reflns_av_R_equivalents     0.0209
_diffrn_reflns_av_unetI/netI     0.0418
_diffrn_reflns_theta_min     2.750
_diffrn_reflns_theta_max     29.232
_diffrn_reflns_theta_full     25.242
_diffrn_measured_fraction_theta_max     0.847
_diffrn_measured_fraction_theta_full     0.999
_diffrn_reflns_limit_h_min     -32
_diffrn_reflns_limit_h_max     24
_diffrn_reflns_limit_k_min     -40
_diffrn_reflns_limit_k_max     24
_diffrn_reflns_limit_l_min     -12
_diffrn_reflns_limit_l_max     12
_refine_special_details     ?
_reflns_number_total     5181
_reflns_number_gt     3330
_reflns_threshold_expression     'I > 2\s(I)'
_refine_ls_structure_factor_coef     Fsqd
_refine_ls_matrix_type     full
_refine_ls_R_factor_all     0.0781
_refine_ls_R_factor_gt     0.0414
_refine_ls_wR_factor_gt     0.0914
_refine_ls_wR_factor_ref     0.1011
_refine_ls_goodness_of_fit_ref     1.038
_refine_ls_restrained_S_all     1.038
_refine_ls_number_reflns     5181
_refine_ls_number_parameters     273
_refine_ls_number_restraints     0
_refine_ls_hydrogen_treatment     constr
_refine_ls_weighting_scheme     calc
_refine_ls_weighting_details
              'w=1/[\s^2^(Fo^2^)+(0.0460P)^2^+2.6033P] where P=(Fo^2^+2Fc^2^)/3'
_atom_sites_solution_hydrogens     geom
_atom_sites_solution_primary     direct
_atom_sites_solution_secondary     difmap
_refine_ls_shift/su_max     0.001
_refine_ls_shift/su_mean     0.000
_refine_diff_density_max     0.326
_refine_diff_density_min     -0.210
_refine_ls_extinction_method     none
_refine_ls_extinction_coef     .
loop_
    _atom_type_symbol
    _atom_type_description
    _atom_type_scat_dispersion_real
    _atom_type_scat_dispersion_imag
    _atom_type_scat_source
    'C' 'C' 0.0033 0.0016
                         'International Tables Vol C Tables 4.2.6.8 and 6.1.1.4'
    'H' 'H' 0.0000 0.0000
                         'International Tables Vol C Tables 4.2.6.8 and 6.1.1.4'
    'N' 'N' 0.0061 0.0033
                         'International Tables Vol C Tables 4.2.6.8 and 6.1.1.4'
    'O' 'O' 0.0106 0.0060
                         'International Tables Vol C Tables 4.2.6.8 and 6.1.1.4'
    'Cl' 'Cl' 0.1484 0.1585
                         'International Tables Vol C Tables 4.2.6.8 and 6.1.1.4'
_computing_data_collection
;
APEX2 (Bruker, 2008)
;
_computing_cell_refinement
;
SAINT (Bruker, 2008)
;
_computing_data_reduction
;
SAINT (Bruker, 2008)
;
_computing_structure_solution
;
SHELXS97 (Sheldrick, 2008)
;
_computing_structure_refinement
;
SHELXL2018 (Sheldrick, 2015)
;
_computing_molecular_graphics
;
ORTEP-3 for Windows (Farrugia, 2012)
;
_computing_publication_material
;
SHELXL2018 (Sheldrick, 2015) and PLATON (Spek, 2009)
;
loop_
    _atom_site_type_symbol
    _atom_site_label
    _atom_site_fract_x
    _atom_site_fract_y
    _atom_site_fract_z
    _atom_site_U_iso_or_equiv
    _atom_site_adp_type
    _atom_site_calc_flag
    _atom_site_occupancy
    _atom_site_disorder_assembly
    _atom_site_disorder_group
    Cl Cl1 0.64197(3) 0.18131(2) 0.50159(7) 0.0609(2) Uani d 1 . .
    Cl Cl2 0.53878(2) 0.16505(2) 0.39238(6) 0.05182(19) Uani d 1 . .
    Cl Cl3 0.51735(2) 0.05095(2) 0.39790(6) 0.04926(18) Uani d 1 . .
    Cl Cl4 0.60427(3) -0.00099(2) 0.52552(7) 0.0560(2) Uani d 1 . .
    Cl Cl5 0.68772(2) 0.07881(3) 0.59849(7) 0.0604(2) Uani d 1 . .
    Cl Cl6 0.65299(2) 0.08158(2) 0.33757(6) 0.05024(19) Uani d 1 . .
    O O1 0.55317(7) 0.18699(7) 0.73520(19) 0.0638(6) Uani d 1 . .
    O O2 0.51935(7) 0.03730(7) 0.74848(17) 0.0583(5) Uani d 1 . .
    O O3 0.29789(7) 0.07109(6) 0.78565(19) 0.0606(5) Uani d 1 . .
    O O4 0.26332(6) 0.14834(6) 0.75279(18) 0.0512(5) Uani d 1 . .
    N N1 0.52660(7) 0.11436(8) 0.74800(18) 0.0436(5) Uani d 1 . .
    C C1 0.55897(9) 0.14695(10) 0.7253(2) 0.0452(6) Uani d 1 . .
    C C2 0.60172(8) 0.12358(8) 0.6826(2) 0.0374(6) Uani d 1 . .
    H H2 0.627206 0.131273 0.739349 0.045 Uiso calc 1 . .
    C C3 0.59071(7) 0.07269(8) 0.6881(2) 0.0345(5) Uani d 1 . .
    H H3 0.610647 0.056594 0.748616 0.041 Uiso calc 1 . .
    C C4 0.54179(9) 0.07055(10) 0.7313(2) 0.0419(6) Uani d 1 . .
    C C5 0.59788(8) 0.05717(7) 0.5446(2) 0.0321(5) Uani d 1 . .
    C C6 0.63858(7) 0.08698(9) 0.5043(2) 0.0359(6) Uani d 1 . .
    C C7 0.61330(8) 0.13120(8) 0.5366(2) 0.0353(5) Uani d 1 . .
    C C8 0.57030(7) 0.12315(8) 0.45795(19) 0.0304(5) Uani d 1 . .
    C C9 0.56157(7) 0.07940(8) 0.46217(19) 0.0291(5) Uani d 1 . .
    C C10 0.47983(9) 0.12501(11) 0.7835(2) 0.0561(8) Uani d 1 . .
    H H10A 0.478774 0.154042 0.827179 0.067 Uiso calc 1 . .
    H H10B 0.468475 0.102335 0.843401 0.067 Uiso calc 1 . .
    C C11 0.45025(10) 0.12635(15) 0.6621(3) 0.0885(13) Uani d 1 . .
    H H11A 0.460751 0.150372 0.605383 0.106 Uiso calc 1 . .
    H H11B 0.453546 0.098090 0.615245 0.106 Uiso calc 1 . .
    C C12 0.40091(10) 0.13382(14) 0.6918(3) 0.0630(9) Uani d 1 . .
    C C13 0.37364(10) 0.09809(11) 0.7279(2) 0.0580(8) Uani d 1 . .
    H H13 0.386380 0.069607 0.737894 0.070 Uiso calc 1 . .
    C C14 0.32777(9) 0.10361(9) 0.7495(2) 0.0439(6) Uani d 1 . .
    C C15 0.30858(8) 0.14660(9) 0.7326(2) 0.0396(6) Uani d 1 . .
    C C16 0.33546(9) 0.18220(10) 0.6993(2) 0.0519(7) Uani d 1 . .
    H H16 0.322956 0.210806 0.689646 0.062 Uiso calc 1 . .
    C C17 0.38163(10) 0.17583(13) 0.6796(3) 0.0641(9) Uani d 1 . .
    H H17 0.399661 0.200407 0.657959 0.077 Uiso calc 1 . .
    C C18 0.31333(14) 0.02580(11) 0.7890(4) 0.0954(13) Uani d 1 . .
    H H18A 0.323689 0.017167 0.703745 0.143 Uiso calc 1 . .
    H H18B 0.289057 0.006337 0.815147 0.143 Uiso calc 1 . .
    H H18C 0.337711 0.023232 0.850281 0.143 Uiso calc 1 . .
    C C19 0.24021(10) 0.18878(10) 0.7231(3) 0.0670(9) Uani d 1 . .
    H H19A 0.249922 0.212192 0.781535 0.101 Uiso calc 1 . .
    H H19B 0.208313 0.184150 0.732920 0.101 Uiso calc 1 . .
    H H19C 0.246680 0.197481 0.634816 0.101 Uiso calc 1 . .
loop_
    _atom_site_aniso_label
    _atom_site_aniso_U_11
    _atom_site_aniso_U_22
    _atom_site_aniso_U_33
    _atom_site_aniso_U_12
    _atom_site_aniso_U_13
    _atom_site_aniso_U_23
    Cl1 0.0617(5) 0.0460(4) 0.0751(5) -0.0269(4) 0.0008(4) 0.0089(3)
    Cl2 0.0569(4) 0.0473(4) 0.0512(4) 0.0131(3) -0.0095(3) 0.0098(3)
    Cl3 0.0436(4) 0.0551(4) 0.0491(4) -0.0167(3) -0.0143(3) -0.0023(3)
    Cl4 0.0691(5) 0.0336(3) 0.0652(4) 0.0060(3) 0.0037(4) 0.0058(3)
    Cl5 0.0315(3) 0.0879(6) 0.0618(4) 0.0052(4) -0.0120(3) 0.0078(4)
    Cl6 0.0448(4) 0.0656(5) 0.0404(3) -0.0024(3) 0.0122(3) 0.0030(3)
    O1 0.0729(15) 0.0533(13) 0.0651(13) 0.0064(11) -0.0032(11) -0.0172(10)
    O2 0.0576(12) 0.0645(13) 0.0527(11) -0.0226(11) 0.0096(9) 0.0062(10)
    O3 0.0659(13) 0.0456(11) 0.0703(13) 0.0102(11) -0.0031(11) 0.0087(10)
    O4 0.0419(11) 0.0452(10) 0.0664(12) 0.0106(9) -0.0006(9) 0.0052(9)
    N1 0.0363(12) 0.0636(15) 0.0310(10) -0.0031(11) 0.0025(9) -0.0060(10)
    C1 0.0504(17) 0.0571(17) 0.0282(12) -0.0019(15) -0.0080(11) -0.0082(12)
    C2 0.0345(13) 0.0465(15) 0.0312(12) -0.0078(11) -0.0062(10) -0.0023(11)
    C3 0.0310(12) 0.0449(14) 0.0275(11) -0.0035(11) -0.0047(10) 0.0076(10)
    C4 0.0439(15) 0.0561(17) 0.0258(12) -0.0064(14) -0.0029(11) 0.0023(12)
    C5 0.0362(13) 0.0293(12) 0.0309(11) -0.0027(10) -0.0018(10) 0.0053(10)
    C6 0.0280(12) 0.0471(15) 0.0326(12) -0.0034(11) -0.0031(10) 0.0063(11)
    C7 0.0341(13) 0.0352(13) 0.0366(12) -0.0143(11) -0.0020(10) 0.0025(11)
    C8 0.0272(12) 0.0397(13) 0.0245(10) -0.0003(10) -0.0018(9) 0.0029(10)
    C9 0.0261(11) 0.0379(13) 0.0234(10) -0.0044(10) -0.0026(9) -0.0002(10)
    C10 0.0403(15) 0.089(2) 0.0392(14) 0.0055(15) 0.0103(12) -0.0088(14)
    C11 0.0425(17) 0.181(4) 0.0419(17) 0.017(2) 0.0052(14) -0.009(2)
    C12 0.0434(17) 0.115(3) 0.0300(14) 0.006(2) 0.0000(12) -0.0106(16)
    C13 0.0549(18) 0.086(2) 0.0331(14) 0.0287(18) -0.0063(13) -0.0089(14)
    C14 0.0463(16) 0.0576(17) 0.0278(12) 0.0119(14) -0.0041(11) -0.0027(12)
    C15 0.0411(15) 0.0490(15) 0.0288(12) 0.0042(13) -0.0035(11) -0.0023(11)
    C16 0.0534(18) 0.0598(18) 0.0426(14) -0.0016(15) 0.0002(13) -0.0013(14)
    C17 0.0541(19) 0.094(3) 0.0438(16) -0.0127(19) 0.0066(14) -0.0035(17)
    C18 0.114(3) 0.056(2) 0.116(3) 0.029(2) -0.003(3) 0.021(2)
    C19 0.0515(18) 0.0576(19) 0.092(2) 0.0157(16) -0.0160(17) 0.0047(17)
_geom_special_details
;
 All esds (except the esd in the dihedral angle between two l.s. planes)
 are estimated using the full covariance matrix.  The cell esds are taken
 into account individually in the estimation of esds in distances, angles
 and torsion angles; correlations between esds in cell parameters are only
 used when they are defined by crystal symmetry.  An approximate (isotropic)
 treatment of cell esds is used for estimating esds involving l.s. planes.
;
loop_
    _geom_bond_atom_site_label_1
    _geom_bond_atom_site_label_2
    _geom_bond_site_symmetry_2
    _geom_bond_distance
    _geom_bond_publ_flag
    Cl1 C7 . 1.748(2) ?
    Cl2 C8 . 1.692(2) ?
    Cl3 C9 . 1.691(2) ?
    Cl4 C5 . 1.744(2) ?
    Cl5 C6 . 1.763(2) ?
    Cl6 C6 . 1.768(2) ?
    O1 C1 . 1.203(3) ?
    O2 C4 . 1.201(3) ?
    O3 C14 . 1.360(3) ?
    O3 C18 . 1.418(3) ?
    O4 C15 . 1.358(3) ?
    O4 C19 . 1.413(3) ?
    N1 C1 . 1.380(3) ?
    N1 C4 . 1.384(3) ?
    N1 C10 . 1.467(3) ?
    C1 C2 . 1.508(3) ?
    C2 C3 . 1.543(3) ?
    C2 C7 . 1.550(3) ?
    C2 H2 . 0.9800 ?
    C3 C4 . 1.516(3) ?
    C3 C5 . 1.554(3) ?
    C3 H3 . 0.9800 ?
    C5 C9 . 1.518(3) ?
    C5 C6 . 1.551(3) ?
    C6 C7 . 1.545(3) ?
    C7 C8 . 1.526(3) ?
    C8 C9 . 1.322(3) ?
    C10 C11 . 1.522(4) ?
    C10 H10A . 0.9700 ?
    C10 H10B . 0.9700 ?
    C11 C12 . 1.509(4) ?
    C11 H11A . 0.9700 ?
    C11 H11B . 0.9700 ?
    C12 C17 . 1.375(4) ?
    C12 C13 . 1.382(4) ?
    C13 C14 . 1.386(4) ?
    C13 H13 . 0.9300 ?
    C14 C15 . 1.405(4) ?
    C15 C16 . 1.365(4) ?
    C16 C17 . 1.395(4) ?
    C16 H16 . 0.9300 ?
    C17 H17 . 0.9300 ?
    C18 H18A . 0.9600 ?
    C18 H18B . 0.9600 ?
    C18 H18C . 0.9600 ?
    C19 H19A . 0.9600 ?
    C19 H19B . 0.9600 ?
    C19 H19C . 0.9600 ?
loop_
    _geom_angle_atom_site_label_1
    _geom_angle_atom_site_label_2
    _geom_angle_atom_site_label_3
    _geom_angle_site_symmetry_1
    _geom_angle_site_symmetry_3
    _geom_angle
    _geom_angle_publ_flag
    C14 O3 C18 . . 117.8(2) ?
    C15 O4 C19 . . 118.6(2) ?
    C1 N1 C4 . . 114.1(2) ?
    C1 N1 C10 . . 123.2(2) ?
    C4 N1 C10 . . 122.6(2) ?
    O1 C1 N1 . . 125.2(3) ?
    O1 C1 C2 . . 126.7(3) ?
    N1 C1 C2 . . 108.1(2) ?
    C1 C2 C3 . . 105.1(2) ?
    C1 C2 C7 . . 113.51(19) ?
    C3 C2 C7 . . 102.98(18) ?
    C1 C2 H2 . . 111.6 ?
    C3 C2 H2 . . 111.6 ?
    C7 C2 H2 . . 111.6 ?
    C4 C3 C2 . . 104.7(2) ?
    C4 C3 C5 . . 113.19(18) ?
    C2 C3 C5 . . 103.01(17) ?
    C4 C3 H3 . . 111.8 ?
    C2 C3 H3 . . 111.8 ?
    C5 C3 H3 . . 111.8 ?
    O2 C4 N1 . . 124.8(2) ?
    O2 C4 C3 . . 127.3(3) ?
    N1 C4 C3 . . 107.9(2) ?
    C9 C5 C6 . . 98.95(17) ?
    C9 C5 C3 . . 107.51(18) ?
    C6 C5 C3 . . 100.94(17) ?
    C9 C5 Cl4 . . 116.28(16) ?
    C6 C5 Cl4 . . 116.64(17) ?
    C3 C5 Cl4 . . 114.41(15) ?
    C7 C6 C5 . . 92.81(17) ?
    C7 C6 Cl5 . . 113.55(16) ?
    C5 C6 Cl5 . . 114.70(15) ?
    C7 C6 Cl6 . . 113.64(16) ?
    C5 C6 Cl6 . . 113.18(16) ?
    Cl5 C6 Cl6 . . 108.47(12) ?
    C8 C7 C6 . . 99.14(18) ?
    C8 C7 C2 . . 107.55(17) ?
    C6 C7 C2 . . 100.98(18) ?
    C8 C7 Cl1 . . 115.47(16) ?
    C6 C7 Cl1 . . 116.16(16) ?
    C2 C7 Cl1 . . 115.42(16) ?
    C9 C8 C7 . . 107.41(19) ?
    C9 C8 Cl2 . . 128.61(18) ?
    C7 C8 Cl2 . . 123.74(17) ?
    C8 C9 C5 . . 107.74(19) ?
    C8 C9 Cl3 . . 128.85(18) ?
    C5 C9 Cl3 . . 123.33(17) ?
    N1 C10 C11 . . 110.3(2) ?
    N1 C10 H10A . . 109.6 ?
    C11 C10 H10A . . 109.6 ?
    N1 C10 H10B . . 109.6 ?
    C11 C10 H10B . . 109.6 ?
    H10A C10 H10B . . 108.1 ?
    C12 C11 C10 . . 113.4(2) ?
    C12 C11 H11A . . 108.9 ?
    C10 C11 H11A . . 108.9 ?
    C12 C11 H11B . . 108.9 ?
    C10 C11 H11B . . 108.9 ?
    H11A C11 H11B . . 107.7 ?
    C17 C12 C13 . . 118.3(3) ?
    C17 C12 C11 . . 121.1(4) ?
    C13 C12 C11 . . 120.5(3) ?
    C12 C13 C14 . . 121.7(3) ?
    C12 C13 H13 . . 119.2 ?
    C14 C13 H13 . . 119.2 ?
    O3 C14 C13 . . 126.7(3) ?
    O3 C14 C15 . . 114.3(2) ?
    C13 C14 C15 . . 118.9(3) ?
    O4 C15 C16 . . 125.8(2) ?
    O4 C15 C14 . . 114.5(2) ?
    C16 C15 C14 . . 119.7(3) ?
    C15 C16 C17 . . 120.2(3) ?
    C15 C16 H16 . . 119.9 ?
    C17 C16 H16 . . 119.9 ?
    C12 C17 C16 . . 121.1(3) ?
    C12 C17 H17 . . 119.4 ?
    C16 C17 H17 . . 119.4 ?
    O3 C18 H18A . . 109.5 ?
    O3 C18 H18B . . 109.5 ?
    H18A C18 H18B . . 109.5 ?
    O3 C18 H18C . . 109.5 ?
    H18A C18 H18C . . 109.5 ?
    H18B C18 H18C . . 109.5 ?
    O4 C19 H19A . . 109.5 ?
    O4 C19 H19B . . 109.5 ?
    H19A C19 H19B . . 109.5 ?
    O4 C19 H19C . . 109.5 ?
    H19A C19 H19C . . 109.5 ?
    H19B C19 H19C . . 109.5 ?
loop_
    _geom_torsion_atom_site_label_1
    _geom_torsion_atom_site_label_2
    _geom_torsion_atom_site_label_3
    _geom_torsion_atom_site_label_4
    _geom_torsion_site_symmetry_1
    _geom_torsion_site_symmetry_2
    _geom_torsion_site_symmetry_3
    _geom_torsion_site_symmetry_4
    _geom_torsion
    _geom_torsion_publ_flag
    C4 N1 C1 O1 . . . . -179.4(2) ?
    C10 N1 C1 O1 . . . . 2.1(4) ?
    C4 N1 C1 C2 . . . . 2.3(3) ?
    C10 N1 C1 C2 . . . . -176.2(2) ?
    O1 C1 C2 C3 . . . . 179.7(2) ?
    N1 C1 C2 C3 . . . . -2.1(2) ?
    O1 C1 C2 C7 . . . . -68.6(3) ?
    N1 C1 C2 C7 . . . . 109.7(2) ?
    C1 C2 C3 C4 . . . . 1.1(2) ?
    C7 C2 C3 C4 . . . . -117.95(19) ?
    C1 C2 C3 C5 . . . . 119.72(18) ?
    C7 C2 C3 C5 . . . . 0.6(2) ?
    C1 N1 C4 O2 . . . . 178.5(2) ?
    C10 N1 C4 O2 . . . . -3.0(4) ?
    C1 N1 C4 C3 . . . . -1.6(3) ?
    C10 N1 C4 C3 . . . . 176.95(19) ?
    C2 C3 C4 O2 . . . . -180.0(2) ?
    C5 C3 C4 O2 . . . . 68.6(3) ?
    C2 C3 C4 N1 . . . . 0.1(2) ?
    C5 C3 C4 N1 . . . . -111.3(2) ?
    C4 C3 C5 C9 . . . . 45.4(3) ?
    C2 C3 C5 C9 . . . . -67.1(2) ?
    C4 C3 C5 C6 . . . . 148.5(2) ?
    C2 C3 C5 C6 . . . . 36.1(2) ?
    C4 C3 C5 Cl4 . . . . -85.4(2) ?
    C2 C3 C5 Cl4 . . . . 162.17(16) ?
    C9 C5 C6 C7 . . . . 52.57(18) ?
    C3 C5 C6 C7 . . . . -57.35(18) ?
    Cl4 C5 C6 C7 . . . . 178.05(15) ?
    C9 C5 C6 Cl5 . . . . 170.14(16) ?
    C3 C5 C6 Cl5 . . . . 60.2(2) ?
    Cl4 C5 C6 Cl5 . . . . -64.4(2) ?
    C9 C5 C6 Cl6 . . . . -64.7(2) ?
    C3 C5 C6 Cl6 . . . . -174.59(15) ?
    Cl4 C5 C6 Cl6 . . . . 60.8(2) ?
    C5 C6 C7 C8 . . . . -52.15(18) ?
    Cl5 C6 C7 C8 . . . . -170.68(14) ?
    Cl6 C6 C7 C8 . . . . 64.71(19) ?
    C5 C6 C7 C2 . . . . 57.87(18) ?
    Cl5 C6 C7 C2 . . . . -60.66(19) ?
    Cl6 C6 C7 C2 . . . . 174.73(15) ?
    C5 C6 C7 Cl1 . . . . -176.50(15) ?
    Cl5 C6 C7 Cl1 . . . . 65.0(2) ?
    Cl6 C6 C7 Cl1 . . . . -59.6(2) ?
    C1 C2 C7 C8 . . . . -47.0(3) ?
    C3 C2 C7 C8 . . . . 66.0(2) ?
    C1 C2 C7 C6 . . . . -150.4(2) ?
    C3 C2 C7 C6 . . . . -37.3(2) ?
    C1 C2 C7 Cl1 . . . . 83.5(2) ?
    C3 C2 C7 Cl1 . . . . -163.44(16) ?
    C6 C7 C8 C9 . . . . 34.4(2) ?
    C2 C7 C8 C9 . . . . -70.2(2) ?
    Cl1 C7 C8 C9 . . . . 159.29(17) ?
    C6 C7 C8 Cl2 . . . . -150.73(16) ?
    C2 C7 C8 Cl2 . . . . 104.6(2) ?
    Cl1 C7 C8 Cl2 . . . . -25.9(3) ?
    C7 C8 C9 C5 . . . . 0.7(2) ?
    Cl2 C8 C9 C5 . . . . -173.78(16) ?
    C7 C8 C9 Cl3 . . . . 177.45(17) ?
    Cl2 C8 C9 Cl3 . . . . 3.0(3) ?
    C6 C5 C9 C8 . . . . -35.4(2) ?
    C3 C5 C9 C8 . . . . 69.1(2) ?
    Cl4 C5 C9 C8 . . . . -161.17(16) ?
    C6 C5 C9 Cl3 . . . . 147.60(17) ?
    C3 C5 C9 Cl3 . . . . -107.85(19) ?
    Cl4 C5 C9 Cl3 . . . . 21.9(2) ?
    C1 N1 C10 C11 . . . . 94.0(3) ?
    C4 N1 C10 C11 . . . . -84.4(3) ?
    N1 C10 C11 C12 . . . . 175.8(3) ?
    C10 C11 C12 C17 . . . . 99.6(4) ?
    C10 C11 C12 C13 . . . . -82.5(4) ?
    C17 C12 C13 C14 . . . . 1.1(4) ?
    C11 C12 C13 C14 . . . . -176.8(2) ?
    C18 O3 C14 C13 . . . . -7.2(4) ?
    C18 O3 C14 C15 . . . . 172.3(3) ?
    C12 C13 C14 O3 . . . . -179.7(2) ?
    C12 C13 C14 C15 . . . . 0.8(4) ?
    C19 O4 C15 C16 . . . . 7.7(4) ?
    C19 O4 C15 C14 . . . . -172.6(2) ?
    O3 C14 C15 O4 . . . . -1.2(3) ?
    C13 C14 C15 O4 . . . . 178.4(2) ?
    O3 C14 C15 C16 . . . . 178.5(2) ?
    C13 C14 C15 C16 . . . . -1.9(3) ?
    O4 C15 C16 C17 . . . . -179.2(2) ?
    C14 C15 C16 C17 . . . . 1.2(4) ?
    C13 C12 C17 C16 . . . . -1.9(4) ?
    C11 C12 C17 C16 . . . . 176.0(2) ?
    C15 C16 C17 C12 . . . . 0.8(4) ?
loop_
    _geom_hbond_atom_site_label_D
    _geom_hbond_atom_site_label_H
    _geom_hbond_atom_site_label_A
    _geom_hbond_site_symmetry_A
    _geom_hbond_distance_DH
    _geom_hbond_distance_HA
    _geom_hbond_distance_DA
    _geom_hbond_angle_DHA
    _geom_hbond_publ_flag
    C19 H19A O2 11_667 0.96 2.57 3.408(4) 146 yes
    C6 Cl6 Cg5 16_656 1.768(2) 3.4060(10)
                                        4.894(2) 140.00(10)
                                                          yes
_shelx_space_group_comment
;
The symmetry employed for this shelxl refinement is uniquely defined
by the following loop, which should always be used as a source of
symmetry information in preference to the above space-group names.
They are only intended as comments.
;
_shelx_estimated_absorpt_T_min     ?
_shelx_estimated_absorpt_T_max     ?
_shelx_hkl_file
;
   0   0  -2    2.97    0.89
   0   0  -4 6596.95   71.16
   0   0   6   -0.89    1.94
   0   0  -6    0.10    3.01
   0   0  -8  585.67    8.77
   0   0   8  576.05    5.70
   0   0 -10    1.61    4.38
   0   0 -12   58.56    6.84
   0   1  -3 4554.57   50.43
   0  -1  -3 4561.91   50.74
   1   0  -3 4542.52   12.76
   0   1  -5  195.12    4.16
  -1   0   5  191.56    2.78
  -1   0  -5  195.78    4.27
   0  -1  -5  189.10    4.15
   1   0  -5  200.66    4.20
   0  -1   5  200.41    3.09
   0  -1   7    1.34    1.98
   0  -1  -7   -0.14    3.05
   1   0   7    1.25    1.85
  -1   0  -7   -0.06    3.15
   0   1   7    1.32    1.69
   0   1  -7   -0.05    3.04
  -1   0   7    1.78    1.72
   1   0  -7   -0.29    3.07
   0   1   9   35.42    2.37
  -1   0  -9   36.25    4.58
   0  -1   9   36.08    2.74
   1   0  -9   31.00    4.75
   1   0   9   32.34    2.62
   0   1  -9   33.22    4.54
  -1   0   9   37.95    2.50
   0  -1  -9   35.69    4.54
   0  -1 -11    8.62    5.48
   1   0 -11    4.70    5.08
  -1   0 -11    2.67    5.42
   0   1 -11    5.75    5.43
  -1  -1   2    7.86    0.81
  -1   1   2    8.29    1.04
  -1  -1   2    7.78    0.99
   1  -1  -2    8.25    1.03
  -1   1   2    8.93    0.55
   1   1  -2    8.06    0.98
   1  -1  -4  754.42    6.36
  -1   1  -4  770.52    6.42
  -1  -1   4  765.46    4.73
  -1  -1  -4  759.14    6.46
   1   1  -4  761.25    6.36
  -1   1   4  799.75    4.11
  -1   1   6  661.28    4.95
  -1  -1  -6  691.97    8.04
   1   1  -6  685.22    7.87
   1  -1  -6  691.02    7.89
  -1  -1   6  664.89    5.49
  -1   1  -6  682.98    7.95
   1  -1   8   73.61    3.03
   1  -1  -8   75.30    4.94
  -1  -1  -8   75.83    5.02
  -1  -1   8   73.18    2.95
   1   1   8   75.13    2.81
  -1   1  -8   79.17    5.03
  -1   1   8   72.25    2.61
   1   1  -8   77.91    4.93
  -1  -1 -10    4.09    4.58
  -1   1 -10    0.90    4.55
   1  -1 -10    4.94    4.39
   1   1 -10    1.92    4.34
  -1  -1 -12   33.47    6.00
  -1   1 -12   31.58    6.00
   1  -1 -12   32.30    6.07
   1   1 -12   36.90    6.24
  -2   1   3 1384.15    7.08
  -1  -2   3 1369.78    5.85
   1   2  -3 1324.88    6.99
   2  -1  -3 1346.81    7.02
  -2   1   3 1378.49    4.30
   2  -1  -5  510.43    6.00
   1   2  -5  511.83    6.07
  -2   1   5  508.12    3.77
  -1  -2   5  506.98    4.67
  -1  -2  -5  511.18    6.15
  -2   1  -5  502.06    6.22
  -1  -2   7  148.09    3.35
  -2   1  -7  148.98    5.11
   2  -1  -7  154.13    4.84
  -2   1   7  150.74    2.84
  -1  -2  -7  148.39    4.92
   1   2  -7  149.56    4.76
   1   2   7  147.11    2.90
   1   2   9    4.40    2.05
   2  -1  -9    2.14    4.34
   1   2  -9    1.65    4.42
   2  -1   9    4.10    2.51
  -1  -2   9    5.38    2.48
  -1  -2  -9    4.97    4.09
  -2   1  -9    1.81    4.16
  -2   1   9    1.83    2.07
  -1  -2 -11   34.32    5.80
   1   2 -11   34.06    5.71
   2  -1 -11   28.59    5.34
  -2   1 -11   30.73    5.43
   0  -2  -2  256.23    2.62
   2   0  -2  253.93    1.82
   2   0  -2  261.11    2.61
  -2   0   2  260.23    1.79
  -2   0   2  267.30    2.62
   0   2  -2  255.63    2.62
  -2   0   4   40.15    1.52
   0  -2  -4   44.79    2.49
   0   2  -4   40.69    2.53
   2   0  -4   41.06    2.43
   0   2  -6  193.87    4.89
   0  -2  -6  192.83    4.89
   0  -2   6  207.48    3.77
   2   0  -6  212.87    5.17
  -2   0   6  204.66    3.17
   0   2   6  203.36    3.00
  -2   0  -6  196.69    5.26
   0  -2  -8   13.22    3.91
   0   2  -8   13.24    3.98
  -2   0   8   12.92    2.22
  -2   0  -8   10.25    3.98
   0  -2   8   15.15    2.60
   0   2   8   13.13    2.02
   2   0   8   11.67    2.39
   2   0  -8   14.22    3.80
   0  -2 -10    2.62    4.52
   0   2 -10   -2.37    4.55
   2   0 -10    1.34    4.30
  -2   0 -10    2.59    4.70
   0  -2 -12   25.90    6.29
   0   2 -12   14.71    5.98
  -2   0 -12   10.68    6.16
  -1   2   3  266.12    1.84
   1  -2  -3  265.20    3.52
  -2  -1   3  275.17    3.41
   2   1  -3  265.18    3.46
  -2  -1   3  269.05    2.60
  -2  -1  -5  131.53    3.91
   1  -2  -5  132.26    3.73
  -1   2   5  128.44    2.11
   2   1  -5  124.33    3.58
  -1   2  -5  138.64    3.85
  -2  -1   5  133.77    2.55
  -2  -1   7   20.25    2.06
  -1   2  -7   13.64    3.53
   2   1  -7   16.34    3.32
   1  -2  -7   13.55    3.19
  -2  -1  -7   15.72    3.67
  -1   2   7   17.27    1.73
   1  -2   7   13.83    2.39
   1  -2   9    8.89    2.67
  -1   2   9    7.23    1.96
   2   1  -9    8.18    4.32
   1  -2  -9    9.50    4.46
  -2  -1   9    6.99    2.36
  -1   2  -9    7.04    4.04
   2   1   9    8.68    2.31
  -2  -1  -9    9.02    4.33
   2   1 -11    8.69    4.96
  -1   2 -11    5.70    5.24
   1  -2 -11    6.85    5.23
  -2  -1 -11    8.95    5.31
   2   2  -2 7378.75   45.72
  -2  -2   2 7131.92   45.23
  -2  -2   2 7236.65   51.78
   2  -2  -2 7061.22   50.96
   2   2  -2 7206.00   50.88
  -2   2   2 7416.02   52.30
   2  -2  -4  569.60    5.57
   2   2  -4  581.45    5.57
  -2  -2   4  590.10    4.43
  -2   2   4  589.97    3.11
  -2   2   6  220.50    2.83
  -2  -2  -6  216.02    5.44
  -2   2  -6  215.87    5.32
   2  -2  -6  218.21    5.20
  -2  -2   6  212.88    3.63
   2   2  -6  221.46    5.10
  -2   2   8   25.92    2.00
   2  -2   8   24.66    2.85
   2   2   8   24.48    2.36
  -2  -2   8   23.86    2.63
  -2   2  -8   27.23    4.32
  -2  -2  -8   28.66    4.32
   2  -2  -8   28.18    3.96
   2   2  -8   24.74    4.03
   2   2 -10    2.11    4.46
   2  -2  10    2.56    2.56
  -2   2 -10    2.96    4.73
   2  -2 -10    4.83    4.51
  -2  -2 -10    0.94    4.75
  -2   2 -12    6.23    6.08
  -2  -2 -12    4.93    6.06
  -2  -3  -1  171.22    1.44
   2   3  -1  165.32    1.76
   2   3   1  170.45    1.41
  -2  -3   1  170.91    1.78
  -3   2   3   78.28    2.24
  -2  -3   3   76.84    2.11
   3  -2  -3   70.04    2.36
  -2  -3   3   74.15    2.10
  -3   2   3   74.80    1.08
   2   3  -3   68.79    2.23
  -2  -3  -5  223.75    4.67
  -2  -3   5  226.39    3.53
   3  -2  -5  215.08    4.28
  -3   2   5  222.74    2.36
   2   3  -5  224.70    4.44
  -3   2   7  103.13    2.32
   2   3  -7  107.18    4.26
  -3   2  -7  100.88    4.40
  -2  -3  -7  109.31    4.74
  -2  -3   7  102.90    3.21
   3  -2  -7  111.45    4.50
  -3   2  -9    3.22    4.19
   2   3   9    7.16    2.09
   2   3  -9    5.94    3.98
  -2  -3   9    8.15    2.59
   3  -2   9    3.45    2.71
  -2  -3  -9    5.44    4.19
   3  -2  -9    8.04    3.94
   2   3 -11   24.07    5.41
  -3   2 -11   16.86    5.54
  -2  -3 -11   22.34    5.43
   1   3  -2  257.47    2.59
  -1  -3   2  260.81    2.57
   3  -1  -2  263.28    1.66
  -1  -3   2  261.77    2.60
  -3   1   2  267.92    1.65
  -3   1   2  262.68    2.69
   1   3  -4  533.22    5.45
   3  -1  -4  517.56    5.35
  -3   1   4  519.12    3.25
  -3   1   4  546.30    5.29
  -1  -3  -4  519.86    5.50
  -1  -3   4  539.90    4.61
  -1  -3   6  657.05    6.04
   3  -1  -6  642.00    7.46
  -3   1  -6  643.97    8.04
  -3   1   6  648.92    4.66
   1   3  -6  654.92    7.72
  -1  -3  -6  648.67    7.84
  -3   1  -8   -2.23    3.96
   3  -1  -8    1.67    4.00
  -3   1   8   -1.52    1.95
  -1  -3  -8    0.21    3.73
   1   3  -8    2.15    3.63
   1   3   8    0.11    1.80
  -1  -3   8    0.69    2.48
   1   3 -10   62.32    5.31
   3  -1  10   60.55    3.35
   3  -1 -10   70.33    5.30
  -3   1 -10   70.96    5.75
  -1  -3  10   71.30    3.43
  -1  -3 -10   67.77    5.47
  -1  -3 -12   14.92    5.67
   1   3 -12   22.34    6.05
  -3   1 -12   11.24    6.11
  -3   0   1  386.82    1.96
   0  -3   1  388.64    2.57
   0  -3  -1  386.99    2.16
  -3   0   3  834.92    3.94
   3   0  -3  828.39    5.66
   0  -3  -3  861.62    5.84
  -3   0   3  895.07    5.80
   3   0  -3  870.80    4.01
   0   3  -3  864.83    5.74
   0   3  -5   19.16    2.80
   3   0  -5   20.01    2.55
   0  -3   5   18.08    2.10
   0  -3  -5   20.98    2.83
  -3   0   5   17.82    1.58
   0  -3  -7   -0.73    3.37
   3   0  -7    3.91    3.30
   0   3  -7    0.30    3.38
   0  -3   7    1.20    2.44
  -3   0  -7    1.94    3.40
  -3   0   7   -1.21    1.86
   0   3   7    0.73    1.50
   0  -3  -9   28.02    4.72
   3   0  -9   25.00    4.35
  -3   0  -9   23.56    4.77
   3   0   9   24.27    2.68
   0   3  -9   24.67    4.74
  -3   0   9   21.38    2.40
   0  -3   9   23.37    2.95
  -3   0 -11   11.74    5.25
   0   3 -11   19.87    5.52
   0  -3 -11   19.74    5.66
   3   1  -2   32.93    1.03
  -3  -1   2   29.81    1.23
   1  -3  -2   28.60    1.29
  -3  -1   2   29.30    1.07
  -1   3   2   27.88    1.25
   1  -3  -4   60.29    2.75
  -1   3   4   62.15    1.21
  -3  -1   4   60.54    1.82
   3   1  -4   59.68    2.64
  -3  -1   4   64.28    2.37
  -1   3  -4   61.36    2.81
   3   1  -6  185.86    4.71
   1  -3  -6  182.87    5.11
  -3  -1  -6  194.68    5.32
   1  -3   6  184.73    4.00
  -1   3   6  187.99    2.57
  -3  -1   6  199.39    3.29
  -1   3  -6  184.74    4.86
  -3  -1   8  119.13    3.31
  -1   3   8  132.41    2.68
   1  -3   8  118.95    3.88
   3   1  -8  126.70    5.37
  -3  -1  -8  123.89    5.41
  -1   3  -8  134.33    5.25
   1  -3  -8  127.25    5.22
   1  -3 -10    1.88    4.46
   3   1 -10    2.62    4.37
  -1   3 -10    1.45    4.61
   1  -3  10    2.51    2.79
  -3  -1 -10    4.03    4.86
   1  -3 -12   51.25    6.51
  -3  -1 -12   49.69    6.69
  -1   3 -12   47.88    6.08
   3   2  -1  518.70    2.81
   3   2   1  520.66    2.65
  -3  -2   1  526.35    2.84
  -3  -2   3 2485.04    9.38
   2  -3  -3 2399.38    9.31
   3   2  -3 2400.99    9.20
  -3  -2   3 2389.72    7.74
  -2   3   3 2505.15    9.34
   3   2  -3 2488.81    7.74
   3   2  -5   45.44    2.77
  -2   3   5   48.48    1.31
   2  -3  -5   47.09    2.97
  -3  -2   5   47.89    2.11
  -2   3  -5   51.86    3.17
   2  -3  -7    2.18    3.12
  -3  -2  -7    1.78    3.28
  -3  -2   7    0.79    1.95
   2  -3   7   -0.72    2.35
   3   2  -7    2.04    3.19
  -2   3  -7   -1.24    3.30
  -2   3   7    0.71    1.37
  -3  -2  -9   -1.12    4.26
   2  -3  -9    0.02    4.09
   3   2   9    0.97    2.17
  -2   3  -9   -1.96    4.14
   2  -3   9   -2.75    2.78
  -3  -2   9   -0.15    2.41
   3   2  -9   -1.76    3.89
  -3  -2 -11   17.04    5.51
   2  -3 -11   20.20    5.24
  -2   3 -11   15.88    5.20
   3   3   0    2.21    0.64
  -3  -3   0    3.18    0.70
  -3   3   2  765.10    4.37
  -3  -3   2  778.48    4.38
   3   3  -2  770.93    4.16
  -3  -3   2  757.63    4.18
  -3  -3   4  470.82    4.95
   3   3  -4  443.51    5.01
  -3   3   4  453.45    2.29
  -3   3   4  470.68    4.99
   3  -3  -4  443.09    4.96
  -3  -3   4  449.01    4.17
   3   3  -6   62.71    3.89
  -3  -3  -6   64.74    4.25
  -3  -3   6   56.20    2.72
  -3   3  -6   59.57    4.03
  -3   3   6   62.70    1.68
   3  -3  -6   58.97    3.78
   3  -3  -8  162.47    5.51
  -3   3   8  162.26    2.60
   3   3  -8  157.59    5.31
  -3  -3  -8  163.91    5.70
  -3   3  -8  158.44    5.61
   3  -3   8  148.10    4.29
  -3  -3   8  161.52    3.86
   3  -3 -10   67.01    5.29
  -3   3 -10   61.77    5.48
   3   3 -10   63.93    5.33
  -3  -3 -10   64.53    5.56
   3  -3  10   50.86    3.38
  -3   3 -12   48.93    6.20
  -3  -3 -12   45.67    6.14
  -3  -4   1  167.31    2.09
   3   4  -1  167.88    2.01
  -3  -4  -1  167.72    1.76
   3   4   1  167.81    1.70
  -3  -4   3  697.30    4.88
  -4   3   3  693.13    2.45
   3   4  -3  678.39    5.08
   4  -3  -3  696.06    2.53
  -4   3   3  727.52    5.36
   3   4  -3  714.92    4.81
  -3  -4   3  720.69    5.24
  -4   3   5    6.84    0.92
  -3  -4   5    8.13    2.03
   3   4  -5    5.90    2.51
   4  -3  -5    5.10    2.31
  -3  -4   7    3.18    2.36
   3   4  -7    1.05    3.20
  -4   3   7    1.79    1.24
  -4   3  -7    2.12    3.57
   4  -3  -7    5.44    3.32
  -3  -4  -7    0.87    3.53
   4  -3   9  155.23    4.75
  -3  -4   9  172.73    4.31
  -3  -4  -9  170.54    6.24
   3   4  -9  172.16    6.14
  -4   3  -9  167.74    6.22
  -3  -4 -11   92.22    6.80
  -4   3 -11  100.68    6.80
  -2  -4   0 3701.17   29.58
   2   4   0 3604.32   29.31
  -2  -4   2  329.79    2.91
  -2  -4   2  315.42    3.04
   2   4  -2  319.81    2.85
   4  -2  -2  319.43    1.82
  -4   2   2  318.54    1.82
   2   4   2  327.68    2.07
   2   4  -2  336.82    3.04
  -4   2   4    1.35    0.95
   2   4  -4    0.84    2.00
  -2  -4   4    2.76    1.98
  -2  -4  -6 1144.59   10.03
  -2  -4   6 1127.77    7.93
  -4   2   6 1145.06    5.48
   4  -2  -6 1150.77    9.72
   2   4  -6 1133.26    9.66
   2   4  -8   35.51    4.30
  -2  -4   8   39.75    3.11
  -4   2   8   35.91    1.99
   4  -2  -8   37.37    4.14
  -2  -4  -8   39.18    4.57
  -4   2  -8   37.37    4.71
  -2  -4 -10    9.01    4.67
  -2  -4  10    7.82    2.87
  -4   2 -10    3.45    4.75
   2   4 -10   11.04    4.45
   4  -2  10    7.88    2.96
  -4   2 -12   23.46    6.29
  -2  -4 -12   24.10    6.23
   1   4   1  115.55    1.15
  -1  -4  -1  121.10    1.17
  -1  -4   1  123.36    1.72
   4  -1  -1  119.91    1.27
   1   4  -1  121.00    1.25
  -4   1   1  119.73    1.32
   1   4  -1  126.02    1.68
  -1  -4   1  121.19    1.29
  -4   1   3 7005.23   63.30
   4  -1  -3 7064.05   40.60
  -4   1   3 6946.72   39.84
   1   4  -3 6868.70   61.63
  -1  -4   3 6998.30   58.57
  -1  -4   5   -0.46    2.05
   4  -1  -5    1.06    2.49
  -4   1   5    0.62    1.37
   1   4  -5    0.49    2.48
  -1  -4  -5   -0.50    2.72
   4  -1  -7   11.70    3.46
   1   4  -7    5.75    3.53
  -4   1   7    5.33    1.70
  -1  -4   7    5.73    2.45
  -1  -4  -7    6.48    3.55
  -4   1  -7    6.86    3.34
  -1  -4  -9   54.99    5.23
   1   4  -9   53.93    4.72
  -1  -4   9   43.42    3.34
  -4   1  -9   50.95    5.20
  -4   1 -11    3.32    5.78
   1   4 -11   10.35    5.30
  -1  -4 -11    4.34    4.95
   0  -4   0 9857.98   45.17
   4   0   0 9894.01   46.48
   0   4   0 9999.00   45.43
  -4   0   2 6881.29   39.27
   4   0  -2 6900.97   39.48
   0   4  -2 6871.58   49.61
   0  -4  -2 6803.15   50.40
   0  -4   2 6919.80   52.50
   0   4  -4  695.05    6.10
  -4   0   4  686.40    4.11
   4   0  -4  709.68    4.19
   0  -4  -4  692.09    6.15
   0  -4   4  686.08    5.44
   0  -4   6 1953.76   10.34
  -4   0   6 2034.09    8.30
   0   4   6 2023.80    6.93
   0   4  -6 2005.20   12.66
   0  -4  -6 1987.01   12.70
   4   0  -6 2029.86   12.48
  -4   0  -8   62.57    5.11
   0  -4  -8   67.80    4.96
   0   4   8   58.84    2.15
   0  -4   8   54.35    3.33
   4   0  -8   62.50    4.34
   0   4  -8   64.70    4.76
  -4   0   8   62.07    2.61
   0   4 -10    0.76    4.38
   0  -4  10    0.99    2.80
   0  -4 -10    2.07    4.56
  -4   0 -10   -4.40    4.84
   0  -4 -12   11.11    5.59
   0   4 -12   14.17    5.61
  -4   0 -12    8.40    5.92
   1  -4  -1  873.36    3.18
   4   1  -1  860.17    3.56
  -1   4   1  866.23    3.22
  -4  -1   1  873.94    3.60
  -4  -1   3 7128.81   48.85
   4   1  -3 7201.29   48.90
  -4  -1   3 7289.98   64.42
  -4  -1   5  320.67    3.59
  -1   4  -5  339.30    5.18
   4   1  -5  347.54    5.06
   1  -4  -5  341.51    5.33
  -1   4   5  322.42    2.42
  -1   4   7    1.77    1.30
   1  -4   7    1.06    2.59
  -4  -1  -7    3.11    3.27
   1  -4  -7    1.26    3.50
  -4  -1   7    1.67    2.00
   4   1  -7   10.57    3.45
  -1   4  -7    3.44    3.31
  -4  -1   9  162.10    3.65
   1  -4  -9  163.33    6.11
   1  -4   9  152.14    4.53
  -1   4  -9  163.37    6.31
  -4  -1  -9  160.08    6.43
   1  -4 -11   91.87    6.56
  -1   4 -11   78.92    6.00
  -4  -1 -11   72.95    6.71
  -4  -2   0 4110.91   31.87
   4   2   0 4110.62   31.85
   2  -4  -2  490.74    3.50
  -2   4   2  505.59    3.55
   4   2  -2  498.06    3.26
  -4  -2   2  499.81    3.31
   2  -4  -4  178.58    3.61
  -4  -2   4  187.07    2.79
   4   2  -4  190.07    2.71
  -2   4  -6  188.44    4.93
   4   2  -6  193.20    4.95
  -2   4   6  199.27    2.13
  -4  -2   6  191.72    3.38
   2  -4  -6  192.37    4.89
  -4  -2   8   18.12    2.54
   4   2  -8   20.35    4.00
   2  -4   8   17.48    3.21
  -2   4   8   18.65    1.49
  -2   4  -8   18.17    4.17
   2  -4  -8   16.82    4.20
  -4  -2  -8   15.48    4.46
  -2   4 -10   18.70    4.61
   2  -4 -10   22.58    4.79
   2  -4  10   16.19    3.15
  -4  -2 -10   20.92    5.07
  -2   4 -12    6.04    5.86
  -4  -2 -12    4.74    6.01
   4   3   1  215.43    2.02
  -4  -3   1  218.49    2.23
  -4  -3  -1  209.58    2.09
   4   3  -1  209.60    2.15
  -3   4   3  337.23    3.73
  -4  -3   3  357.91    3.89
   4   3  -3  337.77    3.28
  -4  -3   3  333.53    3.40
   3  -4  -3  324.94    3.82
   3  -4  -5    0.47    2.63
   4   3  -5    2.31    2.39
  -4  -3   5    3.46    1.84
  -3   4   5    1.88    0.65
   3  -4  -7   72.15    3.99
  -4  -3  -7   72.03    4.43
  -3   4  -7   70.27    4.34
  -4  -3   7   73.83    2.83
  -3   4   7   75.00    1.60
   4   3  -7   72.52    3.95
  -3   4  -9   10.11    4.35
   3  -4   9    5.96    3.19
  -4  -3   9   11.02    2.63
  -4  -3  -9   11.43    4.35
   3  -4  -9   16.25    4.29
  -4  -3 -11   18.84    6.04
  -3   4 -11   22.56    5.79
  -4  -4   0  113.23    1.72
   4   4   0  113.70    1.66
  -4  -4   2   19.02    1.43
   4  -4  -2   17.43    0.58
   4   4  -2   17.04    1.23
   4   4   2   16.29    1.01
   4   4  -4  167.71    2.86
  -4  -4   4  167.49    3.05
   4  -4  -6   64.26    3.71
   4   4  -6   60.86    3.59
  -4   4   6   70.30    1.31
  -4   4   8   87.73    1.76
   4  -4  -8  101.33    5.05
  -4   4  -8   90.51    4.98
  -4  -4  -8   86.05    4.97
   4   4  -8   91.79    4.78
  -4  -4   8   91.21    3.43
  -4  -4 -10   21.97    4.74
  -4   4 -10   18.42    4.67
   4  -4  10   15.75    3.34
  -4  -4 -12    6.94    6.27
  -4   4 -12    7.40    6.07
  -4  -5  -1   40.02    1.27
   4   5   1   38.42    1.15
   4   5  -1   41.46    1.33
  -4  -5   1   38.41    1.52
  -5   4   3  726.67    5.38
   5  -4  -3  690.70    2.60
  -4  -5   3  730.59    5.42
   4   5   3  701.19    4.00
   4   5  -3  717.44    5.19
  -4  -5   3  707.05    5.32
  -4  -5   5  168.55    3.45
  -5   4   5  157.30    1.51
  -5   4   7   33.55    1.17
  -4  -5   7   29.38    2.81
   4   5  -7   28.46    3.64
  -4  -5  -7   29.91    3.73
  -4  -5  -9    1.83    4.51
  -5   4  -9    3.22    4.18
  -4  -5   9    5.74    2.91
  -5   4 -11   -1.24    5.19
  -4  -5 -11    2.08    5.10
  -3  -5   0    0.22    0.86
   3   5   0    0.42    0.75
   3   5  -2 1313.63    6.19
  -3  -5   2 1312.16    6.16
   5  -3  -2 1295.20    3.89
  -3  -5  -2 1266.24    4.84
  -3  -5   2 1328.18    5.80
   3   5   2 1289.76    4.66
  -3  -5   4   87.23    2.76
   3   5  -4   88.63    2.92
  -5   3   4   90.60    1.32
  -3  -5   4   86.80    2.64
   5  -3  -4   87.17    1.35
   3   5  -6  308.73    5.60
  -3  -5  -6  318.23    6.03
  -3  -5   6  299.22    4.86
  -5   3   6  307.72    2.76
  -3  -5  -8   31.21    4.70
   3   5  -8   34.41    4.32
  -3  -5   8   34.37    3.26
  -5   3  -8   33.05    4.67
  -5   3   8   33.34    1.64
  -5   3 -10   17.23    4.68
  -3  -5 -10   24.54    4.77
  -3  -5  10   16.92    3.14
   5  -3  10   13.60    3.05
  -3  -5 -12   38.63    6.17
  -5   3 -12   31.31    6.05
  -2  -5  -1   62.10    1.17
   2   5   1   58.42    1.10
   2   5  -1   58.27    1.41
  -2  -5   1   61.64    1.54
   5  -2  -1   59.77    1.10
  -2  -5   3    5.17    1.51
   5  -2  -3    4.11    0.86
  -5   2   3    6.01    1.69
  -2  -5   3    3.74    1.88
   2   5   3    3.78    0.84
   2   5  -3    3.22    1.64
  -5   2   3    4.17    0.94
  -5   2   5  205.38    2.32
  -2  -5  -5  209.88    4.55
   2   5  -5  196.00    4.26
  -2  -5   5  200.07    3.81
  -5   2   7  588.39    4.32
   2   5  -7  572.61    7.77
  -2  -5  -7  591.98    8.23
  -2  -5   7  566.83    6.39
  -5   2  -9  655.96   10.27
  -2  -5  -9  676.75   10.37
   2   5  -9  673.49    9.76
  -2  -5   9  640.44    7.42
  -2  -5 -11   17.51    5.66
   2   5 -11   15.83    5.16
  -5   2 -11    5.36    5.27
   1   5   0    2.19    0.69
  -1  -5   0    1.97    0.77
   1   5  -2  372.79    3.05
  -5   1   2  389.04    2.49
   5  -1  -2  372.48    2.43
  -1  -5   2  367.57    3.49
  -1  -5   2  380.56    3.08
   1   5   2  379.79    2.03
  -1  -5  -2  380.03    2.06
   1   5  -2  383.85    3.43
   5  -1  -4  821.66    4.29
   1   5  -4  807.33    6.59
  -1  -5  -4  819.24    6.72
  -5   1   4  824.80    4.19
  -1  -5   4  818.45    6.14
   1   5  -6  167.52    4.90
  -1  -5  -6  172.74    5.00
  -1  -5   6  155.31    4.12
  -5   1   6  155.27    2.81
  -5   1   8  108.71    2.74
  -5   1  -8  106.53    5.50
   1   5  -8  113.80    5.21
  -1  -5   8  102.06    3.90
  -1  -5  -8  108.08    5.33
   1   5   8  101.18    2.43
  -5   1 -10   33.31    5.02
  -1  -5 -10   39.17    4.83
   1   5 -10   34.18    4.59
   5  -1  10   30.45    3.05
  -1  -5  10   39.29    3.30
  -5   1 -12   44.82    6.83
  -1  -5 -12   57.95    6.56
   1   5 -12   43.62    5.81
   5   0  -1    8.68    0.74
   0  -5  -1    8.82    0.62
   0   5   1    8.54    0.59
   0   5  -1    7.93    0.58
   0  -5   1    9.15    1.05
  -5   0   1    8.73    0.81
   0  -5  -1    8.63    0.60
   5   0  -3   40.27    1.37
  -5   0   3   36.57    1.41
  -5   0   3   38.39    1.83
   0  -5  -3   36.78    2.09
   0   5  -3   35.01    2.03
   0  -5   3   35.73    2.21
   0  -5  -5 2558.88   12.85
   0   5  -5 2583.06   12.67
  -5   0   5 2582.80    8.59
   0  -5   5 2558.25   11.35
   0   5   7   36.46    1.57
   0   5  -7   38.48    3.70
  -5   0   7   36.17    2.18
   0  -5   7   31.76    3.19
   0  -5  -7   32.30    3.79
  -5   0   9   60.95    2.72
  -5   0  -9   70.46    5.60
   0  -5   9   57.33    3.85
   0  -5  -9   66.08    5.19
   0   5  -9   64.93    4.82
   0   5 -11   40.79    5.41
  -5   0 -11   35.99    6.09
   0  -5 -11   44.36    5.51
   1  -5   0    0.21    0.74
  -5  -1   0    0.48    0.84
   5   1   0    1.09    0.70
   1  -5  -2  809.44    4.46
  -1   5   2  818.30    4.39
  -5  -1   2  800.46    4.05
   5   1  -2  816.16    4.01
  -5  -1   4  701.21    4.60
   5   1  -4  758.98    4.69
   1  -5  -4  728.36    6.25
  -1   5  -4  721.64    6.32
  -1   5   6   17.18    1.05
  -1   5  -6   14.21    3.35
  -5  -1   6   18.26    2.08
   1  -5   6   14.99    2.99
   1  -5  -6   19.64    3.34
  -1   5  -8  206.47    6.18
  -1   5   8  201.19    2.52
  -5  -1  -8  201.22    6.38
  -5  -1   8  205.82    3.87
   1  -5  -8  218.68    6.21
   1  -5   8  191.76    4.83
   1  -5 -10    1.42    4.31
  -5  -1 -10   -0.59    4.63
  -1   5 -10    2.05    4.24
   1  -5  10    1.16    3.09
  -1   5 -12   85.44    6.92
   1  -5 -12   93.73    6.76
  -5  -1 -12   89.90    7.49
  -5  -2   1  146.70    1.89
   5   2   1  146.95    1.84
   5   2  -1  141.48    1.81
   5   2  -3    5.79    1.32
  -5  -2   3    5.47    1.60
  -5  -2   3    5.30    1.47
   2  -5  -3    3.86    1.70
  -2   5   3    6.37    1.55
   2  -5  -5  196.71    4.27
  -2   5  -5  184.12    4.39
  -5  -2   5  198.08    3.18
  -5  -2   7  562.00    5.60
   2  -5  -7  610.79    8.16
   2  -5   7  571.31    6.67
  -2   5   7  586.12    3.29
  -2   5  -7  606.63    8.26
  -2   5  -9   99.86    5.60
   2  -5  -9   88.72    5.24
   2  -5   9   86.57    4.09
  -5  -2  -9   92.80    5.67
  -5  -2   9   90.57    3.30
  -2   5 -11   79.09    6.47
  -5  -2 -11   67.03    6.39
   2  -5 -11   88.88    6.36
  -5  -3   0    1.79    0.95
   5   3   0    0.96    0.80
   5   3  -2   21.53    1.19
  -5  -3   2   20.50    1.37
  -3   5   2   22.28    1.20
   5   3   2   21.93    1.14
  -3   5   4    6.93    1.84
   5   3  -4    8.50    1.47
   3  -5  -4    5.07    1.96
  -5  -3   4    6.23    1.64
  -3   5  -6  292.89    5.90
  -5  -3   6  304.33    4.22
  -3   5   6  288.34    1.84
   3  -5  -6  304.62    5.58
  -5  -3  -8    8.96    4.38
  -5  -3   8    9.55    2.44
  -3   5  -8    5.68    4.14
  -3   5   8    7.33    0.96
   3  -5  -8   10.72    3.99
   3  -5   8    3.16    3.17
   3  -5  10    0.75    3.21
   3  -5 -10    6.32    4.17
  -3   5 -10    2.15    4.33
  -5  -3 -10    0.98    4.38
  -5  -3 -12    3.23    5.90
  -3   5 -12    6.13    5.86
  -5  -4   1   37.64    1.46
   5   4   1   38.04    1.19
  -5  -4  -1   35.35    1.32
   5   4  -1   37.08    1.29
  -4   5   3 3778.26   11.75
  -5  -4   3 3744.33   11.84
   5   4  -3 3659.69   10.83
  -5  -4   5  272.99    3.94
   4  -5  -5  258.33    4.59
  -4   5   7    0.32    0.59
  -4   5  -7   -1.69    3.38
   4  -5  -7   -1.34    3.20
  -5  -4   7    0.86    2.38
  -4   5  -9   35.60    4.84
  -5  -4   9   36.05    3.09
  -5  -4  -9   30.21    4.73
   4  -5   9   30.91    3.54
  -5  -4 -11    2.35    5.25
  -4   5 -11    6.60    5.17
  -5  -5   0    2.44    1.21
   5   5   0    1.48    0.99
   5   5  -2    3.64    1.33
  -5  -5   2    4.58    1.52
   5   5   2    4.90    1.05
  -5  -5   4  302.40    4.07
   5   5   4  312.08    3.12
   5   5  -4  317.65    3.92
  -5  -5   6    5.08    2.27
  -5   5   6    1.53    0.46
  -5  -5   8   -1.09    2.54
  -5  -5  -8   -1.45    4.06
  -5   5  -8   -1.70    3.92
  -5   5 -10    4.89    4.86
  -5  -5 -10    6.95    4.87
   5  -5  10    6.21    3.38
  -5  -5  10    7.89    2.90
  -5  -5 -12   12.66    5.75
  -5   5 -12   10.78    5.94
   5   6   1  195.13    2.36
  -5  -6   1  191.97    2.81
   5   6  -1  189.40    2.56
  -5  -6  -1  191.62    2.52
   5   6   3    1.31    1.08
   5   6  -3    0.01    1.63
  -5  -6   3   -0.65    1.97
   6  -5  -3    0.57    0.65
  -5  -6   3   -0.69    1.54
  -6   5   3    0.42    1.59
  -5  -6   5  349.22    4.68
   5   6   5  343.16    3.45
  -6   5   7   23.04    0.74
  -5  -6   7   25.06    2.81
  -6   5  -9   -1.93    4.59
  -5  -6   9    1.88    2.82
  -5  -6  -9   -3.50    4.72
  -6   5 -11   17.08    5.60
  -5  -6 -11   14.51    6.00
  -4  -6   0   30.79    1.41
   4   6   0   29.48    1.26
  -4  -6  -2   39.63    1.48
  -4  -6   2   39.38    1.45
  -4  -6   2   39.48    2.02
   6  -4  -2   39.89    1.10
   4   6   2   38.57    1.27
   4   6  -2   41.35    1.67
  -6   4   4  111.25    1.37
   6  -4  -4  109.95    1.36
   4   6   4  115.15    1.94
   4   6  -4  117.36    2.77
  -4  -6   4  117.33    3.04
  -6   4   6  273.19    2.25
  -4  -6   6  283.16    4.74
   4   6  -6  273.65    5.14
  -6   4   8    2.35    1.00
  -4  -6   8    0.58    2.79
  -6   4  -8   -1.10    4.27
  -4  -6  -8   -4.47    4.50
  -4  -6 -10   26.09    5.29
  -4  -6  10   24.21    3.37
  -6   4 -10   21.33    5.21
   6  -4  10   21.17    3.43
  -6   4 -12   18.57    6.47
  -4  -6 -12   33.88    6.09
  -3  -6   1   30.07    1.55
   3   6  -1   29.63    1.36
   3   6   1   28.90    1.09
  -3  -6  -1   29.40    1.17
  -6   3   3 1795.79    5.18
   3   6   3 1836.86    5.77
  -3  -6   3 1810.90    8.45
  -6   3   3 1873.31    8.56
   3   6  -3 1853.93    8.44
   6  -3  -3 1801.82    5.09
  -3  -6   3 1849.21    8.19
  -6   3   5 1536.96    5.22
  -3  -6   5 1515.94    9.04
   3   6  -5 1510.07    9.68
   3   6   5 1543.97    5.98
  -3  -6   7    6.67    2.93
  -6   3   7    7.34    1.28
   3   6  -7    9.93    3.28
  -3  -6  -7    5.58    3.47
  -3  -6  -9   65.11    5.45
  -6   3  -9   54.87    5.02
  -3  -6   9   60.04    3.67
   3   6  -9   61.05    4.73
  -6   3 -11   -3.14    5.70
  -3  -6 -11    5.04    5.14
  -2  -6   0  614.36    3.69
   2   6   0  614.68    3.66
   6  -2  -2 2396.30   24.59
  -6   2   2 2331.38    6.30
  -2  -6   2 2388.79    8.79
   2   6  -2 2473.60    8.77
  -2  -6   2 2438.31    7.57
  -2  -6  -2 2402.48    6.07
   2   6   2 2358.92    6.01
  -2  -6   4 2355.01   10.39
   2   6   4 2409.97    6.22
   2   6  -4 2348.40   10.57
   6  -2  -4 2422.65    6.75
  -6   2   4 2386.58    6.67
  -6   2   6 1429.95    6.12
   2   6  -6 1422.90   10.52
  -2  -6  -6 1465.95   11.21
  -2  -6   6 1379.94    9.33
  -2  -6   8   33.44    3.64
  -2  -6  -8   34.57    4.55
  -6   2  -8   39.08    4.73
   2   6  -8   33.54    4.34
  -6   2   8   29.96    2.05
  -6   2 -10   -0.58    4.49
  -2  -6 -10    1.04    4.50
  -2  -6  10   -1.26    3.14
   2   6 -10    0.91    4.33
  -6   2 -12    0.73    6.14
  -2  -6 -12    5.85    5.48
   1   6   1   46.41    1.08
   1   6  -1   47.62    1.49
  -1  -6   1   48.91    0.93
  -1  -6  -1   46.91    1.08
  -1  -6   1   49.32    1.56
   6  -1  -1   45.30    1.16
   6  -1  -3  205.00    2.20
   1   6   3  210.04    1.67
   1   6  -3  202.17    3.11
  -6   1   3  210.63    2.26
  -1  -6   3  209.53    3.46
  -1  -6   5  185.13    4.03
   1   6  -5  187.32    4.16
   6  -1  -5  195.88    2.55
   1   6   5  183.40    1.87
  -6   1   5  185.66    2.57
  -1  -6  -5  185.87    4.43
  -6   1   7    1.84    1.73
  -1  -6   7    1.66    2.94
  -1  -6  -7    0.30    3.62
   1   6  -7    1.91    3.38
  -6   1  -9   65.27    5.46
   1   6  -9   64.38    5.11
  -1  -6   9   56.29    3.87
  -1  -6  -9   59.42    5.02
  -6   1 -11   58.84    6.21
   1   6 -11   71.71    5.67
  -1  -6 -11   60.76    6.20
   0  -6   0  365.55    2.79
   6   0   0  368.50    2.87
   0   6   0  366.33    2.79
   0   6  -2    0.82    0.97
   0  -6  -2    1.25    1.05
   0   6   2    0.83    0.57
   0  -6  -2    1.58    0.58
   0  -6   2    0.92    1.61
  -6   0   2    1.16    1.04
   6   0  -2    1.37    0.83
  -6   0   4 1532.58    6.36
   0   6   4 1539.98    3.63
   0   6  -4 1555.51    8.77
   6   0  -4 1583.25    6.42
   0  -6   4 1580.80    8.78
   0  -6  -4 1572.57    8.96
  -6   0   6   25.73    2.06
   0  -6  -6   28.25    3.50
   0  -6   6   27.73    3.21
   0   6   6   25.75    1.13
   0   6  -6   27.20    3.57
   0  -6   8    7.79    3.47
   0  -6  -8   10.60    4.05
   0   6  -8   11.45    4.17
  -6   0   8   10.10    2.23
   0   6   8    5.61    1.37
  -6   0 -10   68.90    5.53
   0  -6 -10   75.53    5.36
   0   6 -10   70.37    5.28
   0  -6  10   71.42    4.01
  -6   0 -12  100.35    7.34
   0  -6 -12  107.13    7.12
   0   6 -12  117.45    7.17
   1  -6  -1    5.55    0.74
   1  -6   1    7.62    1.17
  -6  -1   1    6.54    1.00
   6   1  -1    4.96    0.82
  -1   6   1    5.06    0.57
   1  -6  -3  931.50    5.95
   6   1  -3  960.30    4.90
  -1   6  -3  909.49    5.93
  -6  -1   3  918.07    4.94
   1  -6   5   89.66    3.40
  -6  -1   5   89.66    2.36
   6   1  -5   98.26    2.25
  -1   6  -5   81.09    3.33
   1  -6  -5   92.51    3.62
   1  -6   7  128.97    4.19
  -6  -1   7  136.32    3.16
   1  -6  -7  131.81    4.82
  -1   6  -7  134.96    5.02
  -1   6   7  127.02    1.61
   1  -6  -9   64.80    5.10
  -6  -1   9   68.70    2.91
  -6  -1  -9   73.54    5.54
  -1   6  -9   68.82    5.00
   1  -6   9   61.92    4.01
   1  -6 -11   50.45    5.74
  -1   6 -11   60.52    6.04
  -6  -1 -11   40.36    5.98
   6   2   0  949.81    4.62
  -6  -2   0  950.05    4.70
   6   2  -2  663.11    4.11
  -6  -2   2  660.58    4.18
  -2   6   2  659.73    4.03
  -6  -2   4  143.47    2.67
   6   2  -4  150.35    2.52
   2  -6  -4  136.52    3.20
   2  -6   6  268.32    4.97
   2  -6  -6  289.94    5.49
  -2   6  -6  288.18    5.64
  -6  -2   6  284.03    3.95
   2  -6  -8   23.51    4.01
  -6  -2   8   24.48    2.60
   2  -6   8   17.93    3.43
  -2   6  -8   20.92    4.37
  -6  -2  -8   23.77    4.32
   2  -6  10   40.58    3.69
  -6  -2 -10   43.70    5.17
  -2   6 -10   51.00    5.30
   2  -6 -10   47.85    4.93
  -2   6 -12   72.12    6.34
  -6  -2 -12   63.94    6.91
  -6  -3   1  185.34    2.38
   6   3  -1  181.60    2.30
   6   3   1  190.91    2.27
  -6  -3  -1  184.68    2.41
   6   3  -3  713.93    4.78
  -6  -3   3  706.57    4.97
  -6  -3   3  742.14    5.49
  -3   6   3  712.15    5.18
  -6  -3   5  985.96    6.59
   6   3  -5 1012.15    6.52
   3  -6  -5  987.89    8.16
  -6  -3   7  215.42    3.97
   3  -6  -7  215.66    5.55
  -3   6  -7  209.02    5.56
  -6  -3  -9   15.45    4.40
   3  -6  -9   17.44    4.39
  -6  -3   9   19.53    2.71
  -3   6  -9   17.21    4.52
   3  -6   9    9.80    3.55
  -3   6 -11   21.84    5.23
  -6  -3 -11   12.46    5.86
   6   4   0  228.59    2.53
  -6  -4   0  227.07    2.65
   6   4  -2 5157.36   48.98
   6   4   2 5312.94   46.40
  -4   6   2 5261.62   46.37
  -6  -4   2 5167.96   49.65
   6   4  -4   43.61    1.95
  -6  -4   4   39.47    2.21
   4  -6  -6   -6.06    3.03
  -6  -4   6    0.50    1.99
  -6  -4   8   84.55    3.36
  -6  -4  -8   86.07    5.43
  -4   6  -8   80.18    5.11
   4  -6   8   71.56    4.10
  -4   6 -10   -6.16    4.84
  -6  -4 -10   -0.82    4.93
   4  -6  10   -0.52    3.49
  -4   6 -12   19.09    5.72
  -6  -4 -12   14.38    6.54
  -6  -5   1  565.25    4.30
  -6  -5  -1  556.21    4.08
   6   5   1  560.49    3.93
   6   5  -1  570.78    4.19
  -6  -5   3   81.70    2.59
  -6  -5   3   89.41    2.37
   6   5  -3   83.79    2.34
  -5   6   3   86.51    2.31
   6   5   3   87.68    1.96
  -6  -5   5   25.19    2.37
  -6  -5   7   52.22    2.95
  -6  -5   9    7.87    2.91
   5  -6   9    1.36    3.35
  -6  -5  -9    2.99    4.57
  -5   6  -9    4.03    4.55
   5  -6  11   -0.51    3.59
  -5   6 -11    0.00    5.44
  -6  -5 -11    1.78    5.74
   6   6   0 4466.52   11.37
  -6  -6   0 4460.18   11.56
   6   6  -2  419.79    4.05
  -6  -6   2  424.27    4.28
   6   6   2  427.09    3.59
  -6  -6  -2  426.17    3.83
   6   6   4  155.13    2.51
  -6  -6   4  147.07    3.34
   6   6   6  136.15    2.67
  -6  -6   6  140.74    3.70
  -6   6  -8   62.81    4.89
  -6  -6  -8   66.64    4.88
  -6  -6   8   68.92    3.44
  -6   6 -10   -1.31    4.47
  -6  -6  10   -0.01    3.15
  -6  -6 -10   -0.63    4.70
   6  -6  10   -1.17    3.63
  -6   6 -12   61.41    6.53
  -6  -6 -12   59.45    6.56
  -6  -7  -1 2154.06    8.25
   6   7   1 2192.19    8.03
  -6  -7   1 2157.39    8.87
   6   7  -1 2183.18    8.66
   7  -6  -3   14.18    0.90
  -6  -7   3   14.08    1.66
   6   7  -3   14.24    1.84
   6   7   3   14.86    1.35
  -6  -7   3   12.71    2.26
  -6  -7   5   98.05    3.39
   6   7   5  105.51    2.27
  -6  -7   7  114.47    3.98
   6   7   7  107.10    2.58
  -7   6  -9   48.93    5.03
  -6  -7   9   46.99    3.63
  -6  -7  -9   50.33    5.10
  -6  -7 -11    2.23    5.45
  -7   6 -11    2.46    5.65
   7  -6  11    2.67    3.96
  -5  -7   0    0.61    1.49
   5   7   0    2.57    1.12
  -5  -7   2  385.01    4.28
  -5  -7  -2  379.18    3.46
   5   7   2  396.43    3.35
   5   7  -2  401.74    4.05
   5   7   4   21.67    1.38
   7  -5  -4   18.07    0.83
  -5  -7   4   19.70    2.43
   5   7   6    1.10    1.41
  -5  -7   6    0.80    2.59
  -5  -7   8  127.16    4.17
  -5  -7  -8  124.38    5.79
  -5  -7  10   26.24    3.61
  -7   5 -10   24.20    5.01
  -5  -7 -10   20.52    4.98
  -7   5 -12    4.00    5.95
  -5  -7 -12   13.10    6.04
   4   7  -1    0.61    1.20
   4   7   1    0.67    0.99
  -4  -7   1    1.50    1.57
  -4  -7  -1    0.77    1.18
   4   7   3    2.74    1.03
  -4  -7   3    1.67    1.43
   4   7  -3    2.58    1.60
   7  -4  -3    2.14    0.86
  -4  -7   3    3.40    2.08
  -7   4   5  163.61    1.88
  -4  -7   5  178.47    3.90
   4   7   5  166.34    2.40
   7  -4  -5  161.60    1.87
  -4  -7   7    6.98    2.79
   4   7   7    9.98    1.45
  -4  -7  -7    6.67    3.74
  -7   4   7    9.57    1.01
  -4  -7  -9   73.37    5.24
  -7   4  -9   85.59    5.56
  -4  -7   9   74.69    3.95
  -4  -7 -11    3.81    5.65
  -7   4 -11    2.18    5.24
   3   7   0    0.32    0.91
  -3  -7   0    0.39    1.18
   7  -3  -2 2147.96    6.40
  -3  -7   2 2162.57    8.88
  -3  -7   2 2226.94    7.43
   3   7  -2 2205.58    8.76
  -3  -7  -2 2149.53    6.63
   3   7   2 2180.86    6.58
   3   7  -4   13.41    2.00
  -3  -7   4   12.98    2.40
  -3  -7   4   12.87    1.86
   3   7   4   14.52    1.07
  -7   3   4   13.95    1.11
   7  -3  -4   13.92    1.04
   3   7   6 1020.89    5.08
  -3  -7  -6 1049.35    9.65
  -7   3   6 1008.07    4.86
  -3  -7   6 1019.04    8.27
   3   7  -6 1020.04    8.94
   3   7  -8   12.98    3.84
  -3  -7   8   10.35    3.26
  -7   3   8    9.03    1.51
  -3  -7  -8    9.45    4.30
  -3  -7 -10  170.66    7.09
  -3  -7  10  150.89    4.93
  -7   3 -10  152.92    7.04
  -7   3 -12    3.26    5.66
  -3  -7 -12    5.47    5.76
  -2  -7   1 1631.53    4.61
   2   7  -1 1611.70    6.90
   7  -2  -1 1607.24    5.92
  -2  -7   1 1620.72    7.02
  -2  -7  -1 1614.56    5.72
   2   7   1 1612.68    5.74
  -2  -7   3 2720.82   10.74
   2   7   3 2717.85   25.90
  -7   2   3 2662.99    7.22
   2   7  -3 2660.84    9.54
   7  -2  -3 2724.20    7.26
   7  -2  -5  663.68    4.22
  -2  -7  -5  671.01    7.06
   2   7   5  673.63    3.55
  -2  -7   5  645.10    6.48
  -7   2   5  655.55    4.11
   2   7  -5  656.59    6.63
  -7   2   7  101.24    2.32
   2   7   7   98.13    1.87
  -2  -7   7  104.17    4.03
  -2  -7  -7   98.03    4.58
   2   7  -7  102.81    4.48
  -2  -7  -9    3.32    4.29
  -7   2  -9    4.16    4.28
  -2  -7   9    1.68    3.15
   2   7  -9    5.31    4.03
  -7   2 -11    8.19    5.76
  -2  -7 -11   17.40    5.27
  -1  -7   0   -0.07    1.03
   1   7   0    0.14    0.86
   1   7  -2  971.88    4.69
  -7   1   2  921.58    4.58
  -1  -7   2  972.79    6.05
   1   7  -2  992.62    5.98
  -1  -7  -2  967.20    3.80
   7  -1  -2  964.24    4.49
   1   7   2  962.79    3.83
   1   7  -4   60.60    2.61
   7  -1  -4   59.64    1.65
  -1  -7   4   57.68    2.86
   1   7   4   57.38    1.08
  -7   1   4   60.41    1.77
  -1  -7  -4   59.61    2.62
  -1  -7   6  126.86    4.06
   1   7   6  125.85    1.66
  -1  -7  -6  137.14    4.47
   1   7  -6  141.32    4.32
  -7   1   6  127.40    2.60
  -1  -7   8 1078.34    9.55
  -1  -7  -8 1093.08   11.74
   1   7  -8 1109.23   11.17
  -7   1   8 1075.09    6.62
  -7   1 -10   21.52    5.26
  -1  -7 -10   19.60    5.18
  -1  -7  10   19.83    3.56
   1   7 -10   24.45    4.84
  -7   1 -12    1.40    6.24
  -1  -7 -12    9.96    5.53
   0   7  -1  312.26    1.89
   0  -7   1  310.69    3.26
   0   7   1  316.11    2.45
   0  -7  -1  310.73    1.95
   0  -7  -1  313.19    2.44
  -7   0   1  310.77    2.88
   7   0  -1  311.68    2.76
   0  -7  -3  622.43    4.98
   7   0  -3  635.70    4.03
   0  -7   3  624.43    5.51
  -7   0   3  629.84    4.09
   0   7   3  619.43    2.49
   0   7  -3  620.97    4.87
   0   7  -5  153.18    3.84
   0   7   5  143.47    1.24
   0  -7   5  142.71    3.73
  -7   0   5  151.93    2.60
   0  -7  -5  149.66    3.80
   7   0  -5  152.92    2.57
   0  -7   7   21.73    3.39
   0   7   7   23.61    0.92
   0  -7  -7   29.57    3.96
   0   7   7   24.48    1.02
   0   7  -7   29.78    3.62
  -7   0   7   25.77    2.12
   0   7  -9   43.39    4.78
   0  -7   9   37.54    3.85
  -7   0  -9   42.18    5.06
   0  -7  -9   41.77    5.04
  -7   0 -11   99.15    7.20
   0   7 -11  108.80    6.55
   0  -7 -11  112.21    6.77
   7   1   0    0.88    0.97
   1  -7   0    0.97    1.08
   1  -7  -2   80.32    1.12
   1  -7   2   76.07    2.32
  -7  -1   2   78.92    1.83
   7   1  -2   80.60    1.69
  -1   7   2   79.55    1.15
   1  -7  -2   75.63    1.67
  -7  -1   4  100.58    2.22
  -1   7  -4   97.32    2.92
   7   1  -4  103.77    2.11
   1  -7  -4   97.39    2.93
   1  -7   4   98.04    3.15
   1  -7  -6   38.24    3.29
   1  -7   6   39.84    3.39
  -1   7  -6   40.76    3.23
  -7  -1   6   42.56    2.27
   1  -7   8  132.82    4.72
   1  -7  -8  140.46    5.49
  -7  -1   8  149.86    3.47
  -1   7  -8  150.75    5.50
   1  -7 -10    1.38    4.73
   1  -7  10    4.50    3.28
  -1   7 -10    2.24    4.59
  -7  -1 -10    2.83    4.96
  -1   7 -12   57.68    6.18
  -7  -1 -12   55.96    7.07
  -2   7   1   18.16    0.75
  -7  -2   1   18.24    1.34
   2  -7  -1   17.54    1.06
   7   2   1   19.53    1.31
   7   2  -1   17.68    1.20
   7   2  -3   74.05    1.90
   2  -7  -3   69.69    2.20
  -7  -2   3   78.63    2.10
  -2   7   3   76.42    2.09
   7   2  -5    0.97    1.47
  -2   7  -5   -3.07    2.48
  -7  -2   5   -1.03    1.65
   2  -7  -5   -0.01    2.28
  -2   7  -7   14.37    3.59
   2  -7  -7   12.97    3.57
  -7  -2   7   12.61    2.31
   2  -7   7   10.94    3.18
  -7  -2   9   56.35    2.98
   2  -7  -9   55.64    4.80
   2  -7   9   48.74    3.89
  -2   7  -9   55.32    4.94
  -7  -2  -9   58.69    5.06
  -7  -2 -11    1.10    6.03
  -2   7 -11   11.29    5.00
  -7  -3   0    1.00    1.27
   7   3   0    0.76    1.09
  -7  -3   2 2081.11    7.97
   3  -7  -2 2138.41    5.00
  -3   7   2 2137.26    7.33
   7   3   2 2194.80    8.02
   7   3  -2 2144.18    7.91
  -7  -3   4  312.55    3.85
   3  -7  -4  298.16    4.22
   7   3  -4  314.83    3.62
  -3   7   4  314.40    4.11
  -7  -3   6    3.56    1.94
   3  -7  -6    2.48    2.85
  -3   7  -6    1.62    3.01
   3  -7   8   -0.70    3.69
   3  -7  -8    1.22    3.77
  -3   7  -8    0.09    4.14
  -7  -3   8    2.92    2.49
  -7  -3 -10   17.24    5.36
   3  -7  10   11.30    3.62
  -3   7 -10   12.03    4.68
  -7  -3 -12    2.67    5.81
  -3   7 -12   12.24    5.49
  -7  -4   1    9.18    1.56
  -7  -4  -1    8.72    1.49
   7   4   1    8.29    1.25
   7   4  -1    9.26    1.27
  -4   7   3 1283.32    6.96
   7   4  -3 1250.43    6.68
  -7  -4   3 1233.12    6.90
   7   4   3 1275.52    6.43
  -7  -4   5    9.53    2.12
   7   4  -5    8.42    1.65
  -7  -4   7  168.18    3.83
  -4   7  -7  164.04    5.20
   4  -7   9   -1.85    3.64
  -4   7  -9   -0.15    4.07
  -7  -4  -9   -1.33    4.33
  -7  -4   9   -0.75    2.62
   4  -7  11    6.19    3.72
  -4   7 -11    3.69    5.42
  -7  -4 -11    5.17    5.27
   7   5   0    0.71    1.22
  -7  -5   0    0.75    1.58
   7   5  -2  366.38    3.83
   7   5   2  365.76    3.56
  -7  -5   2  377.45    4.05
   7   5   4 2084.52    8.47
   7   5  -4 2038.26    9.38
  -7  -5   4 2039.52    9.66
  -7  -5   6    0.32    2.20
  -5   7  -8  232.55    6.39
  -7  -5   8  248.82    4.89
   5  -7  10    0.17    3.64
  -5   7 -10   -2.14    4.48
  -7  -5 -10   -1.26    4.70
  -5   7 -12   48.69    6.30
  -7  -5 -12   48.03    6.50
  -7  -6   1  639.02    5.03
  -7  -6  -1  623.85    4.78
   7   6   1  644.24    4.52
   7   6  -1  634.56    4.81
   7   6  -3  537.23    4.89
  -6   7   3  559.60    4.88
   6  -7  -3  533.92    2.56
  -7  -6   3  532.41    5.18
   7   6   3  534.69    4.34
  -7  -6   5  179.31    3.86
   7   6   5  184.33    2.99
  -7  -6   7   47.17    3.15
  -6   7  -9    3.31    4.22
  -7  -6  -9    3.65    4.72
  -7  -6   9    8.31    2.99
  -6   7 -11    5.22    5.64
  -7  -6 -11    1.72    5.72
   6  -7  11    3.83    3.88
  -7  -7   0   11.54    2.14
   7   7   0    8.77    1.66
  -7  -7  -2   16.92    1.83
   7   7  -2   18.48    1.80
   7   7   2   19.02    1.47
  -7  -7   2   18.57    2.20
  -7  -7   4  506.84    5.58
   7  -7  -4  484.72    2.18
   7   7   4  524.80    4.43
   7   7   6    5.27    1.69
  -7  -7   6    2.11    2.65
  -7  -7   8   39.27    3.51
  -7  -7  10   32.04    3.64
   7  -7  10   29.06    4.06
  -7   7 -10   30.15    5.48
  -7  -7 -10   30.85    5.77
  -7   7 -12    6.73    5.60
  -7  -7 -12    1.64    6.00
   7   8  -1 1462.05    7.68
  -7  -8  -1 1436.64    7.45
  -7  -8   1 1427.30    7.90
   7   8   1 1475.41    7.21
  -7  -8   3    2.91    2.21
   8  -7  -3    2.82    0.94
   7   8   3    0.49    1.29
   7   8   5   47.86    1.86
  -7  -8   5   47.85    3.13
  -7  -8   7    1.31    3.13
  -7  -8   9    7.90    3.45
  -7  -8  -9    8.45    4.96
  -8   7  -9   11.45    4.62
  -7  -8 -11   71.70    6.37
   8  -7  11   58.68    4.68
  -8   7 -11   66.99    6.29
   6   8   0 6985.89   61.06
  -6  -8   0 6947.35   15.65
  -6  -8  -2    0.66    1.65
   6   8  -2    1.22    1.64
  -6  -8   2    1.43    2.19
   6   8   2    1.03    1.25
  -6  -8   4  238.12    4.25
   6   8   4  250.19    3.04
   8  -6  -4  240.59    2.00
   6   8   6  105.35    2.36
  -6  -8   6   93.65    3.90
  -6  -8   8   19.25    3.29
  -6  -8  -8   10.03    4.25
  -6  -8 -10   38.50    5.76
  -6  -8  10   35.52    3.80
  -8   6 -10   42.00    5.63
  -8   6 -12   11.71    5.67
  -6  -8 -12   15.59    6.26
  -5  -8   1  369.00    4.09
   5   8   1  364.09    3.48
   5   8  -1  355.25    3.74
  -5  -8  -1  359.60    3.60
  -5  -8   3   40.28    1.85
  -5  -8   3   36.43    2.52
   8  -5  -3   36.82    1.22
   5   8   3   36.41    1.43
   8  -5  -5    5.34    0.83
  -5  -8   5    1.62    2.53
   5   8   5    3.16    1.22
  -5  -8   7    3.39    3.16
  -5  -8  -7    4.73    3.83
   5   8   7    8.02    1.54
  -8   5  -9  149.32    6.40
  -5  -8  -9  157.12    6.55
  -5  -8   9  149.68    4.77
   8  -5  11   10.02    4.02
  -5  -8 -11    7.52    5.17
  -8   5 -11   11.05    5.87
  -4  -8   0  375.87    3.70
   4   8   0  376.80    3.55
  -4  -8   2   96.45    2.79
  -4  -8  -2   98.74    2.02
   4   8  -2   97.70    2.44
  -4  -8   2  104.15    1.98
   8  -4  -2  100.55    1.81
   4   8   2  105.61    1.90
   8  -4  -4  109.31    1.67
   4   8   4  111.19    1.93
  -4  -8   4  110.57    3.24
   4   8   6  561.60    4.06
  -4  -8   6  559.74    6.59
  -8   4   6  541.68    3.43
  -4  -8   8   14.97    3.28
  -4  -8  -8    6.66    4.44
  -4  -8  10    4.39    3.56
  -8   4 -10    6.52    4.80
  -4  -8 -10    6.02    4.85
  -4  -8 -12   17.82    6.22
  -8   4 -12    7.16    6.28
   3   8   1  473.70    3.54
  -3  -8  -1  473.16    3.61
  -3  -8   1  476.99    4.32
   3   8  -1  477.27    4.10
  -3  -8   3  258.44    4.02
   3   8   3  251.27    2.48
   8  -3  -3  251.19    2.45
  -3  -8  -3  247.02    2.60
  -3  -8   3  260.12    3.36
   3   8  -3  263.42    3.80
  -8   3   5 1177.36    5.25
   3   8  -5 1184.60    8.51
  -3  -8   5 1170.98    8.56
   3   8   5 1208.23    5.11
   8  -3  -5 1164.06    5.26
   3   8   7   16.19    1.36
   3   8  -7   18.96    3.40
  -3  -8   7   16.25    3.31
  -8   3   7   19.13    1.51
  -3  -8  -7   14.42    3.66
   3   8  -9    4.07    3.96
  -8   3  -9    6.49    4.50
  -3  -8  -9    3.40    4.68
  -3  -8   9    6.76    3.29
  -8   3 -11   17.44    5.92
  -3  -8 -11   20.01    5.71
  -2  -8   0  136.45    2.30
   2   8   0  135.07    2.19
  -2  -8  -2   62.83    1.51
   2   8  -2   66.46    2.15
  -2  -8   2   65.84    2.45
   2   8   2   64.99    1.46
  -2  -8   2   65.88    1.61
   8  -2  -2   65.09    1.58
   8  -2  -4    2.97    1.08
   2   8   4    1.93    0.89
   2   8  -4    2.54    1.87
  -2  -8   4    2.93    2.35
  -8   2   4    1.95    1.23
   2   8   6  231.17    2.30
  -8   2   6  224.24    3.02
  -2  -8   6  236.96    4.97
  -2  -8  -6  240.00    5.31
   2   8  -6  246.23    4.97
  -2  -8  -8  521.56    8.69
  -8   2   8  511.36    4.51
  -2  -8   8  516.67    7.25
   2   8  -8  522.90    8.07
  -2  -8  10   -2.23    3.65
  -2  -8 -10    0.94    4.55
  -8   2 -10    4.18    5.02
   2   8 -10    3.73    4.29
  -8   2 -12    1.52    6.38
  -2  -8 -12   13.05    5.96
  -1  -8   1  438.53    4.03
   8  -1  -1  447.82    3.47
  -1  -8  -1  440.32    3.25
   1   8  -1  451.31    3.96
   1   8   1  440.60    3.24
   8  -1  -3 1437.57    6.03
  -1  -8  -3 1467.00    7.53
  -8   1   3 1432.80    6.14
   1   8   3 1495.77    4.70
   1   8  -3 1444.66    7.11
  -1  -8   3 1464.88    8.32
  -1  -8  -3 1470.09    4.72
  -8   1   5  328.26    3.45
  -1  -8  -5  339.29    5.25
   1   8  -5  341.76    5.01
   8  -1  -5  339.34    3.39
  -1  -8   5  327.56    5.10
   1   8   5  344.19    2.21
  -8   1   7  329.39    3.91
  -1  -8   7  328.11    5.89
   1   8   7  327.32    2.36
   1   8  -7  352.20    6.39
  -1  -8  -7  356.85    6.79
   1   8  -9  139.29    5.67
  -1  -8   9  128.75    4.72
  -1  -8  -9  132.71    6.06
  -1  -8 -11   13.74    5.18
  -8   1 -11    9.05    5.62
   1   8 -11   21.26    5.10
   0  -8   0 1376.79    6.11
   8   0   0 1415.41    6.32
   0   8   0 1394.92    6.13
   0   8  -2  206.70    2.38
   0  -8  -2  202.47    2.42
   0  -8   2  204.92    3.43
   0   8   2  209.29    2.00
   8   0  -2  211.43    2.52
   0  -8  -2  217.41    2.00
  -8   0   2  207.45    2.66
   8   0  -4  786.38    4.95
   0  -8   4  798.60    6.84
   0   8   4  771.01    2.70
   0   8  -4  801.61    6.38
  -8   0   4  807.23    5.04
   0  -8  -4  809.54    6.60
   8   0  -6   81.18    2.29
  -8   0   6   76.78    2.40
   0   8  -6   81.24    3.64
   0  -8   6   75.82    3.67
   0  -8  -6   82.66    3.93
  -8   0   8    6.58    2.32
   0   8  -8   11.50    3.98
   0  -8   8    4.55    3.80
   0  -8  -8    7.87    4.08
   0  -8  10   95.67    4.47
  -8   0 -10  102.42    6.46
   0   8 -10  100.85    5.62
   0  -8 -10  103.77    5.94
  -8   0 -12   -0.78    6.25
   0  -8 -12   14.88    5.45
   0   8 -12    8.35    5.26
  -8  -1   1   28.40    1.60
   1  -8  -1   30.32    1.26
   8   1  -1   27.21    1.37
   1  -8   1   34.76    1.92
   1  -8  -3   35.60    1.86
  -8  -1   3   41.52    1.87
  -1   8   3   36.22    0.79
   8   1  -3   38.74    1.62
   1  -8   3   37.89    2.62
  -1   8  -3   36.87    1.91
   1  -8  -3   37.87    0.76
   1  -8  -5   41.53    2.75
   8   1  -5   46.64    1.89
  -1   8  -5   41.59    2.78
   1  -8   5   34.56    3.02
  -1   8  -7    3.31    3.52
  -8  -1   7    3.38    2.04
   1  -8  -7    3.29    3.36
   1  -8   7    1.24    3.19
  -1   8  -9   63.53    4.76
   1  -8  -9   64.60    4.97
   1  -8   9   59.35    4.09
   1  -8  11   43.65    4.39
   1  -8 -11   48.36    5.89
  -8  -1 -11   38.42    6.10
  -1   8 -11   50.61    5.53
   8   2   0 1497.60    6.59
  -8  -2   0 1485.23    6.82
   2  -8   0 1462.18    6.44
  -2   8   2   47.70    1.52
  -8  -2   2   47.48    1.94
   2  -8  -2   48.40    1.17
   8   2  -2   50.52    1.71
  -2   8  -4  128.94    3.12
  -8  -2   4  138.92    2.74
   2  -8  -4  129.05    3.10
   8   2  -4  139.09    2.54
   2  -8   6   -5.29    3.03
   2  -8  -6   -1.73    2.78
  -2   8  -6    0.43    2.69
  -8  -2   6   -0.34    1.87
   8   2  -6    0.24    1.55
  -2   8  -8  105.96    5.14
   2  -8  -8  108.09    5.05
   2  -8   8   93.42    4.64
  -8  -2   8  110.43    3.35
  -2   8 -10   10.04    4.45
  -8  -2 -10    7.79    5.07
   2  -8 -10   12.59    4.69
   2  -8  10   10.72    3.71
  -8  -2 -12    3.48    6.28
  -2   8 -12    9.83    5.46
  -8  -3   1    7.61    1.57
   8   3   1    9.12    1.27
   8   3  -1    7.44    1.16
  -8  -3   3  205.91    3.20
   8   3  -3  214.97    3.01
  -3   8   3  218.44    3.12
   8   3  -5   15.83    1.72
   3  -8  -5   15.12    2.43
  -8  -3   5   15.58    2.03
   3  -8  -7    2.48    3.38
  -3   8  -7    1.25    3.38
  -8  -3   7    3.81    2.20
   3  -8   7    2.70    3.41
  -3   8  -9    9.52    4.51
   3  -8   9   13.39    3.74
   3  -8  -9   10.92    4.43
  -8  -3  -9   16.37    4.53
  -8  -3   9   15.09    2.70
   3  -8  11    4.12    3.96
  -8  -3 -11    2.25    5.70
  -3   8 -11    4.84    5.30
  -8  -4   0 1391.65    6.87
   8   4   0 1391.27    6.59
  -4   8   2 1765.15    6.83
   8   4  -2 1749.57    7.81
  -8  -4   2 1726.16    7.99
   8   4   2 1763.68    7.70
   8   4  -4   84.74    2.39
  -8  -4   4   85.01    2.66
  -8  -4   6   89.70    3.03
  -8  -4   8   49.08    3.12
  -4   8  -8   42.84    4.66
  -4   8 -10    0.98    4.74
  -8  -4 -10   -0.50    4.71
   4  -8  10   -0.03    3.76
  -8  -4 -12    2.31    6.34
  -4   8 -12    5.07    5.69
   8   5   1    2.42    1.34
  -8  -5  -1    2.05    1.82
  -8  -5   1    2.73    1.79
   8   5  -1    2.03    1.40
  -8  -5   3 1620.09    8.37
   8   5   3 1670.25    7.70
  -5   8   3 1672.45    8.00
   8   5  -3 1643.13    8.17
  -8  -5   5   57.26    2.74
  -5   8  -7  148.68    5.05
  -8  -5   7  164.08    4.08
  -5   8  -9   17.17    4.70
  -8  -5   9   21.41    3.07
  -8  -5  -9   23.58    4.98
   5  -8   9   17.23    3.86
  -5   8 -11   50.99    6.05
   5  -8  11   45.15    4.40
  -8  -5 -11   53.27    6.69
  -8  -6   0  492.72    4.67
   8   6   0  508.08    4.40
  -8  -6   2   77.31    2.65
   8   6  -2   76.91    2.32
   8   6   2   79.96    2.11
  -8  -6  -2   74.89    2.42
  -8  -6   4  245.74    4.07
   8   6   4  250.26    3.35
  -8  -6   6    3.78    2.64
  -6   8  -8    6.70    3.98
  -8  -6   8   10.74    2.90
  -8  -6 -10    8.36    5.33
   6  -8  10    6.29    3.88
  -6   8 -10    6.14    4.89
  -6   8 -12    5.05    5.96
  -8  -6 -12    3.36    5.85
  -8  -7   1  147.73    3.23
  -8  -7  -1  154.08    3.07
   8   7   1  160.20    2.79
   8   7  -1  157.94    2.83
  -8  -7   3    2.54    2.18
   8   7   3    1.72    1.31
   8   7   5 1011.44    6.45
  -8  -7   5 1033.01    8.12
  -8  -7   7   11.10    3.15
  -7   8  -9    1.26    4.52
  -8  -7  -9    1.15    4.45
  -8  -7   9    3.70    3.10
  -7   8 -11   43.31    5.78
   7  -8  11   44.02    4.71
  -8  -7 -11   49.47    6.17
   8   8   0  176.91    3.12
  -8  -8   0  179.61    3.50
  -8  -8   2    1.74    2.21
  -8  -8  -2    1.35    1.86
   8   8   2    1.65    1.42
   8  -8  -4    6.14    0.66
   8   8   4    6.01    1.43
  -8  -8   4    6.11    2.50
  -8  -8   6  591.50    6.93
  -8  -8   8    4.79    3.09
  -8   8 -10  113.93    6.49
  -8  -8 -10  114.95    6.59
  -8  -8  10  115.62    4.63
  -8  -8 -12   23.40    6.53
  -8   8 -12   17.87    6.08
  -8  -9   1  317.75    4.40
   8   9   1  325.76    3.85
  -8  -9  -1  317.18    4.27
  -8  -9   3  395.66    5.19
   8   9   3  400.16    4.08
  -8  -9  -3  388.96    4.39
  -8  -9   5    7.21    2.85
   9  -8  -5    5.53    0.58
  -8  -9   7  298.95    5.77
  -8  -9  -9  267.94    7.76
  -8  -9   9  276.64    6.16
  -8  -9 -11    4.62    5.48
  -9   8 -11    7.13    5.32
   9  -8  11    5.20    4.15
  -7  -9   0    9.06    2.29
   7   9   0    6.79    1.75
  -7  -9  -2 1754.82    8.28
   7   9   2 1761.65    7.91
  -7  -9   2 1757.13    9.42
  -7  -9   4  148.25    3.77
   7   9   4  153.08    2.65
   9  -7  -4  147.27    1.78
  -7  -9   6   55.49    3.86
   7   9   6   54.21    2.17
  -7  -9  -8   -6.52    4.51
  -7  -9   8   -2.71    3.33
  -7  -9  10   26.56    3.98
  -7  -9 -10   29.78    5.46
  -9   7 -10   25.69    5.38
  -7  -9 -12   -1.25    6.10
  -9   7 -12    2.41    5.58
   6   9  -1 1044.58    6.65
   6   9   1 1042.99    6.12
  -6  -9  -1 1032.31    6.29
  -6  -9   1 1054.51    6.95
   9  -6  -3  185.14    2.22
  -6  -9   3  193.52    3.07
  -6  -9  -3  188.12    2.95
  -6  -9   3  188.05    3.80
   6   9   3  188.85    2.70
   6   9   5   61.12    1.88
   9  -6  -5   54.54    1.19
  -6  -9   5   57.68    3.32
  -6  -9   7  394.55    6.45
   6   9   7  386.98    4.02
  -6  -9  -9   24.49    4.97
  -6  -9   9   28.19    3.82
  -6  -9 -11   18.52    5.58
  -9   6 -11   12.54    6.03
   9  -6  11   13.05    4.04
  -5  -9   0    2.46    2.01
   5   9   0    0.58    1.62
   5   9  -2  327.10    4.09
  -5  -9   2  318.65    4.36
  -5  -9  -2  320.32    3.45
   5   9   2  321.51    3.29
  -5  -9   4   16.44    2.57
   9  -5  -4   17.94    1.10
   5   9   4   16.49    1.29
   5   9   6    3.94    1.36
  -5  -9   6    1.82    3.20
  -5  -9  -8   81.63    5.45
  -5  -9   8   97.53    4.17
  -5  -9 -10   42.87    5.72
  -9   5 -10   44.59    5.85
  -5  -9  10   45.88    4.15
  -5  -9 -12   18.54    6.17
  -9   5 -12   17.24    6.38
   4   9  -1   33.44    1.72
  -4  -9  -1   31.39    1.88
  -4  -9   1   32.73    2.25
   4   9   1   33.51    1.59
   9  -4  -3   11.12    1.10
  -4  -9  -3   12.42    1.42
  -4  -9   3   13.54    1.52
  -4  -9   3   11.58    2.29
   4   9   3   11.07    1.14
   9  -4  -5   84.98    1.78
   4   9   5   92.09    1.91
  -4  -9   5   97.25    3.61
  -4  -9  -7   45.98    4.22
  -4  -9   7   46.91    3.69
  -9   4   7   44.59    1.57
   4   9   7   46.01    1.74
  -4  -9  -9   28.35    4.94
  -4  -9   9   31.89    3.72
  -4  -9 -11    2.84    5.20
  -9   4 -11    0.07    5.38
   3   9   0    0.37    1.27
  -3  -9   0    2.24    1.64
   3   9   2   47.51    1.48
   9  -3  -2   47.24    1.53
  -3  -9  -2   46.76    1.66
  -3  -9   2   46.33    1.48
  -3  -9   2   44.98    2.48
   3   9  -2   48.22    2.07
   9  -3  -4  194.82    2.40
  -3  -9   4  187.54    4.07
   3   9   4  192.84    2.26
  -9   3   4  188.83    2.52
  -9   3   6  485.43    3.87
   9  -3  -6  509.17    3.89
  -3  -9   6  490.81    6.56
  -3  -9  -6  519.29    7.24
   3   9  -6  515.53    6.56
   3   9   6  496.22    3.46
  -3  -9  -8   52.84    4.80
  -9   3   8   50.46    1.97
  -3  -9   8   60.80    4.16
   3   9  -8   63.00    4.48
  -9   3 -10    0.73    4.95
  -3  -9  10    1.29    3.66
  -3  -9 -10    3.85    5.15
  -9   3 -12   36.94    6.30
  -3  -9 -12   52.78    6.59
   9  -2  -1 1513.91    6.62
  -2  -9  -1 1460.59    6.28
   2   9   1 1476.73    6.29
   2   9  -1 1487.20    7.36
  -2  -9   1 1455.02    7.47
  -2  -9   1 1472.96    4.43
  -2  -9  -3    7.02    1.11
   9  -2  -3    8.39    1.10
   2   9  -3    6.52    1.48
  -9   2   3    7.16    1.40
  -2  -9   3    7.12    2.32
   2   9   3    7.81    1.00
   2   9   5   51.84    1.34
  -9   2   5   49.98    1.92
   9  -2  -5   51.24    1.79
  -2  -9   5   55.94    3.30
   2   9  -5   57.51    2.89
  -2  -9  -5   53.42    3.08
   2   9   7    9.30    1.04
   2   9  -7   13.34    3.44
  -2  -9  -7    8.66    3.59
  -9   2   7    9.98    1.84
  -2  -9   7   10.97    3.37
  -2  -9  -9   89.80    5.57
  -2  -9   9   91.62    4.43
   2   9  -9   90.47    5.08
  -9   2 -11   13.28    6.13
  -2  -9 -11   17.74    5.51
   1   9   0    0.12    1.23
  -1  -9   0    1.72    1.50
   1   9  -2 2633.97    7.56
  -1  -9  -2 2647.27    8.08
  -1  -9   2 2680.92   10.77
   9  -1  -2 2642.24    8.59
   1   9   2 2673.37    7.46
  -9   1   2 2606.29    8.85
  -1  -9  -2 2681.19    7.36
   1   9   4   82.49    1.31
  -9   1   4   79.93    2.08
  -1  -9  -4   79.92    2.80
  -1  -9   4   74.64    3.25
   9  -1  -4   74.47    1.90
   1   9  -4   76.97    2.63
   1   9   6   28.81    0.89
  -1  -9   6   31.83    3.51
   1   9  -6   41.44    3.16
  -9   1   6   29.11    1.99
  -1  -9  -6   34.30    3.31
   9  -1  -6   29.70    1.80
  -1  -9   8   73.39    4.35
   1   9  -8   81.33    4.78
  -9   1   8   65.53    2.65
  -1  -9  -8   75.88    5.06
  -1  -9  10   40.40    4.03
  -9   1 -10   38.02    5.36
   1   9 -10   38.90    5.10
  -1  -9 -10   38.11    5.28
  -9   1 -12   33.60    6.42
  -1  -9 -12   58.07    6.58
   0  -9  -1   31.01    0.82
  -9   0   1   33.89    1.78
   0  -9   1   31.71    2.07
   0   9   1   31.43    1.36
   0  -9  -1   32.74    1.51
   9   0  -1   32.65    1.49
   0   9  -1   32.26    0.78
  -9   0   3   87.20    2.19
   0  -9  -3   88.74    1.38
   0  -9  -3   85.02    2.35
   0   9   3   82.64    1.35
   0  -9   3   85.21    3.14
   9   0  -3   89.74    2.01
   0   9  -3   82.15    2.23
   9   0  -5   33.92    1.71
  -9   0   5   33.35    1.95
   0   9  -5   34.20    2.69
   0  -9   5   34.30    3.12
   0  -9  -5   34.63    2.83
   0  -9  -7   99.54    4.69
   0  -9   7   89.38    4.26
  -9   0   7   97.41    2.83
   0   9  -7   95.91    4.42
   0  -9  -9   64.08    5.16
   0   9  -9   74.76    5.10
   0  -9   9   64.94    4.35
  -9   0 -11   -2.36    6.16
   0  -9  11    6.85    3.87
   0  -9 -11   11.81    5.08
   0   9 -11    8.93    5.17
   1  -9   0    1.52    1.49
   9   1   0    0.82    1.24
   1  -9  -2 1231.71    5.41
  -9  -1   2 1242.04    6.42
   1  -9  -2 1259.11    4.74
   9   1  -2 1272.72    6.25
  -1   9  -2 1233.56    5.39
   1  -9   2 1240.00    7.63
   9   1  -4   66.38    2.00
   1  -9   4   62.19    3.18
   1  -9  -4   60.31    2.55
  -1   9  -4   59.63    2.53
  -9  -1   4   68.13    2.17
   1  -9  -6   39.06    3.35
   9   1  -6   43.63    2.07
   1  -9   6   38.01    3.51
  -9  -1   6   42.97    2.31
  -1   9  -6   44.04    3.15
   1  -9   8   37.10    4.12
  -1   9  -8   47.93    4.51
   1  -9  -8   43.96    4.44
  -9  -1   8   45.54    2.72
   1  -9 -10    6.11    4.56
   1  -9  10   10.44    3.86
  -9  -1 -10    4.72    4.69
  -1   9 -10   11.01    4.82
  -9  -1 -12    2.19    5.77
  -1   9 -12    8.45    5.41
   2  -9   1   35.11    2.22
  -2   9   1   33.92    0.96
  -9  -2   1   33.63    1.99
   9   2   1   35.58    1.82
   2  -9  -1   33.10    1.58
   9   2  -1   35.63    1.67
   9   2  -3  210.77    2.98
   2  -9  -3  203.00    3.07
  -9  -2   3  214.76    3.24
   2  -9  -3  206.83    1.54
   2  -9   5   30.87    3.08
   9   2  -5   33.91    1.84
   2  -9  -5   28.60    2.63
  -2   9  -5   29.31    2.61
  -9  -2   5   35.72    2.15
   2  -9  -7   39.90    3.91
   2  -9   7   35.25    3.87
  -2   9  -7   38.75    3.93
  -9  -2   7   44.70    2.69
  -2   9  -9    8.53    4.22
   2  -9  -9    6.68    4.34
   2  -9   9    6.95    3.63
  -9  -2   9    8.64    2.52
  -9  -2 -11   -7.84    6.28
   2  -9  11    0.84    3.89
  -2   9 -11    1.82    4.72
  -9  -3   0   -1.35    1.82
   9   3   0   -0.23    1.37
  -9  -3   2  287.97    3.69
  -3   9   2  288.64    2.90
   9   3  -2  289.70    3.40
   3  -9  -2  282.67    2.45
   9   3   2  309.72    3.66
  -9  -3   4    9.39    1.82
   9   3  -4    9.85    1.57
  -3   9  -6    1.47    2.78
   3  -9   6   -0.47    3.08
  -9  -3   6    0.76    2.07
   3  -9  -6    1.75    2.80
  -3   9  -8   16.02    4.26
  -9  -3   8   25.72    2.76
   3  -9   8   16.06    3.94
   3  -9  -8   22.01    4.07
   3  -9  10    2.76    3.91
  -3   9 -10    3.58    4.79
  -9  -3 -10    7.05    4.90
  -9  -3 -12    5.78    5.82
  -3   9 -12    8.98    5.71
   9   4   1 1955.14    8.26
  -9  -4   1 1881.61    8.43
   9   4  -1 1901.48    8.18
  -9  -4  -1 1880.46    8.54
  -9  -4   3  306.78    3.97
   4  -9  -3  293.85    1.86
   9   4   3  320.37    3.77
   9   4  -3  310.55    3.74
  -4   9   3  297.55    3.56
  -9  -4   5  118.47    3.13
   4  -9   7    0.79    3.53
  -4   9  -7    4.94    3.52
  -9  -4   7    8.23    2.45
  -9  -4   9   37.47    3.09
  -4   9  -9   29.28    4.48
   4  -9   9   31.59    4.05
  -4   9 -11   16.22    5.50
  -9  -4 -11    8.97    5.57
   4  -9  11    9.33    4.22
  -9  -5   0   -0.13    1.98
   9   5   0   -0.15    1.33
   9   5  -2  514.42    4.68
   9   5   2  515.68    4.56
  -9  -5   2  502.65    4.96
  -9  -5   4    0.01    2.03
  -9  -5   6  256.91    4.41
   5  -9   8   24.14    4.03
  -9  -5   8   34.14    3.14
  -5   9  -8   27.19    4.26
   5  -9  10   23.45    4.11
  -9  -5 -10   34.57    5.77
  -5   9 -10   28.75    5.05
  -5   9 -12    4.06    5.86
  -9  -5 -12    1.65    6.19
  -9  -6   1   11.70    2.17
   9   6  -1   14.77    1.62
  -9  -6  -1   12.46    2.08
   9   6   1   13.63    1.67
  -9  -6   3  254.89    4.01
   9   6   3  269.52    3.50
  -6   9   3  257.50    3.45
  -9  -6   5  129.16    3.60
  -9  -6   7  311.14    5.22
  -9  -6   9   11.79    3.18
  -6   9  -9    7.91    4.34
   6  -9   9    5.17    3.83
  -6   9 -11   10.36    5.15
  -9  -6 -11    7.89    5.93
   6  -9  11    9.94    4.31
   9   7   0    0.63    1.67
  -9  -7   0    3.53    2.33
   9   7   2  438.65    4.29
  -9  -7  -2  422.94    4.67
  -9  -7   2  428.17    4.89
  -9  -7   4   50.26    2.85
   7  -9  -4   45.07    0.75
  -9  -7   6  128.21    4.02
  -9  -7   8   84.22    3.93
  -7   9  -8   65.78    5.09
  -9  -7  10    4.04    3.34
  -7   9 -10    8.26    5.14
  -9  -7 -10    2.69    5.01
   7  -9  10    6.07    4.15
  -9  -7 -12   -2.03    5.66
  -7   9 -12    0.12    5.97
   9   8   1   31.12    1.74
  -9  -8   1   28.63    2.48
  -9  -8  -1   25.68    2.29
   9   8   3  110.38    2.52
  -9  -8   3  103.30    3.24
  -9  -8   5  201.65    4.47
  -9  -8   7  130.46    4.36
  -8   9  -9   92.48    5.60
  -9  -8   9   94.44    4.43
  -8   9 -11   11.93    5.25
  -9  -8 -11   11.70    5.69
   8  -9  11    8.03    4.32
  -9  -9   0    1.06    2.37
  -9  -9  -2    1.28    1.96
  -9  -9   2    1.67    2.42
   9  -9  -4  127.80    1.65
  -9  -9   4  124.21    3.70
  -9  -9   6   38.14    3.79
  -9  -9   8  142.74    4.81
  -9  -9 -10   13.68    5.17
  -9  -9  10   16.96    3.71
  -9   9 -10   12.05    4.94
  -9  -9 -12   44.41    6.92
  -9   9 -12   47.50    6.60
  -9 -10  -1   98.56    3.12
  -9 -10   1   97.23    3.28
  -9 -10   3 1827.82   10.78
  -9 -10  -3 1815.55    9.39
  10  -9  -5  220.17    1.89
  -9 -10   5  252.57    5.27
  -9 -10   7   75.11    4.28
  -9 -10   9   11.67    3.69
  -9 -10  -9    9.10    4.78
 -10   9 -11   -0.11    5.36
  -9 -10 -11   -2.06    5.66
  10  -9  11    1.20    4.10
  -8 -10   0  298.36    4.32
  -8 -10  -2  626.13    5.50
  -8 -10   2  624.25    6.23
   8  10   2  621.82    5.13
   8  10   4    0.69    1.41
  10  -8  -4    1.48    0.96
  -8 -10   4    0.56    2.63
  -8 -10   6  572.98    7.41
  -8 -10   8   -1.59    3.31
  -8 -10 -10   26.07    5.44
  -8 -10  10   27.44    4.21
 -10   8 -10   30.04    5.30
  -8 -10 -12    4.56    6.22
 -10   8 -12    8.41    5.77
  -7 -10   1 1084.23    7.44
  -7 -10  -1 1057.88    6.93
   7  10   1 1090.18    6.69
  -7 -10   3  418.53    4.42
  -7 -10   3  373.14    5.21
   7  10   3  396.34    4.00
  -7 -10  -3  383.61    4.22
  10  -7  -3  390.87    3.34
  -7 -10   5   25.56    3.12
  10  -7  -5   25.70    1.05
   7  10   5   30.46    1.71
  -7 -10   7   -2.14    3.43
  -7 -10   9    4.54    3.61
  -7 -10  -9    2.65    4.78
 -10   7 -11    0.45    5.64
  -7 -10 -11    6.14    5.62
  -6 -10   0  314.98    4.19
   6  10   0  310.47    3.87
   6  10   2  385.61    3.87
  -6 -10   2  382.97    4.93
  -6 -10  -2  380.86    4.04
  -6 -10   4    5.42    2.62
  10  -6  -4    7.46    1.04
   6  10   4    7.87    1.30
  -6 -10   6  395.29    6.31
  10  -6  -6  379.26    2.78
   6  10   6  412.05    3.99
  -6 -10   8   20.51    3.58
  -6 -10  -8    8.81    4.54
  -6 -10  10    9.72    3.82
 -10   6 -10    7.93    5.26
  -6 -10 -10   10.29    5.33
  -6 -10 -12    2.97    5.81
 -10   6 -12   -2.19    6.04
   5  10   1  420.82    4.03
  -5 -10   1  424.10    4.79
   5  10  -1  428.27    4.44
  -5 -10  -1  417.13    4.24
  -5 -10  -3   49.08    1.91
  -5 -10   3   51.25    1.94
  -5 -10   3   50.89    2.83
   5  10   3   51.19    1.70
  10  -5  -3   49.84    1.52
  10  -5  -5    4.87    1.05
  -5 -10   5    4.49    2.78
   5  10   5    5.82    1.27
  -5 -10   7  245.70    5.53
  -5 -10  -7  252.33    6.34
  -5 -10  -9    4.36    4.62
  -5 -10   9    7.15    3.81
 -10   5 -11   12.85    5.98
  -5 -10 -11   15.23    5.52
  -4 -10   0 5007.63   13.75
   4  10   0 5093.17   13.55
   4  10   2  407.07    3.64
  10  -4  -2  421.92    3.67
  -4 -10   2  418.75    3.49
  -4 -10   2  400.77    4.93
  -4 -10  -2  404.00    3.77
   4  10   4  177.73    2.42
  10  -4  -4  183.64    2.37
  -4 -10   4  182.88    4.08
  -4 -10   6    4.50    3.25
   4  10   6    6.27    1.32
 -10   4   6    3.18    1.44
  -4 -10  -6    5.03    3.15
  10  -4  -6    7.58    1.28
  -4 -10  -8  336.45    7.73
  -4 -10   8  345.04    6.34
  -4 -10 -10   44.64    5.50
  -4 -10  10   45.99    4.32
 -10   4 -10   44.94    5.45
  -4 -10 -12  107.05    7.21
 -10   4 -12   94.62    7.17
  -3 -10  -1 1493.55    6.95
   3  10  -1 1507.73    7.87
  -3 -10   1 1496.62    8.07
   3  10   1 1485.77    6.79
   3  10   3  136.49    2.09
  10  -3  -3  137.41    2.19
  -3 -10   3  132.67    3.54
  -3 -10   3  144.54    2.61
  -3 -10  -3  135.26    2.21
   3  10   5  112.94    1.92
  -3 -10  -5  119.37    3.81
  -3 -10   5  119.43    3.94
  10  -3  -5  116.38    2.09
 -10   3   5  110.26    2.29
  -3 -10  -7  154.29    5.43
   3  10  -7  156.95    4.83
 -10   3   7  157.27    2.66
  -3 -10   7  163.34    4.98
  -3 -10   9   12.33    3.70
  -3 -10  -9   12.28    4.74
  -3 -10  11    8.10    4.15
 -10   3 -11    2.75    5.99
  -3 -10 -11   13.37    5.60
  -2 -10   0 4439.43   12.37
   2  10   0 4451.11   12.28
  -2 -10   2   56.95    1.53
  10  -2  -2   55.57    1.75
   2  10  -2   58.39    2.33
  -2 -10   2   54.97    2.76
   2  10   2   58.35    1.58
  -2 -10  -2   55.52    1.67
  10  -2  -4  993.87    5.50
  -2 -10   4  999.39    8.06
 -10   2   4  992.05    5.65
  -2 -10  -4 1001.93    7.49
   2  10  -4  997.52    6.95
   2  10   4 1013.37    4.50
 -10   2   6  440.71    4.17
   2  10  -6  447.74    6.23
  10  -2  -6  454.05    4.09
  -2 -10  -6  464.24    6.83
   2  10   6  428.26    2.82
  -2 -10   6  459.78    6.50
  -2 -10  -8  228.34    6.63
   2  10  -8  238.20    6.23
  -2 -10   8  228.21    5.78
 -10   2   8  220.59    3.45
  -2 -10 -10   90.45    5.98
 -10   2 -10   90.67    6.57
  -2 -10  10   84.66    4.84
 -10   2 -12   31.86    6.75
  -2 -10 -12   51.08    6.53
  -1 -10  -1 1252.86    6.04
  -1 -10  -1 1239.00    3.89
  10  -1  -1 1281.30    6.45
   1  10  -1 1291.22    7.23
   1  10   1 1264.67    6.05
  -1 -10   1 1240.72    7.28
  -1 -10  -3  504.61    4.62
  -1 -10  -3  507.04    3.25
  10  -1  -3  515.29    4.08
   1  10   3  510.07    3.27
   1  10  -3  494.96    4.26
  -1 -10   3  488.40    5.57
 -10   1   3  504.87    4.27
   1  10  -5   -0.37    2.31
 -10   1   5    0.40    1.63
  -1 -10  -5   -0.32    2.43
  10  -1  -5    3.74    1.43
   1  10   5    0.56    0.67
  -1 -10   5    0.51    2.88
 -10   1   7  242.35    3.68
  -1 -10  -7  258.08    6.26
   1  10  -7  255.11    5.72
  -1 -10   7  245.67    5.71
  -1 -10   9  185.55    5.61
   1  10  -9  193.72    6.22
  -1 -10  -9  181.27    6.55
  -1 -10  11   13.22    4.19
 -10   1 -11   12.63    5.64
   1  10 -11   17.76    5.04
  -1 -10 -11   21.78    5.27
   0  10   0   62.60    2.07
   0 -10   0   61.61    2.24
  10   0   0   67.22    2.17
  10   0  -2  431.96    3.90
   0 -10   2  421.09    4.88
   0  10  -2  405.47    3.14
 -10   0   2  411.63    4.04
   0 -10  -2  422.75    3.23
   0  10   2  430.31    3.28
   0 -10  -2  421.33    3.31
  10   0  -4  402.90    3.90
   0  10   4  395.53    2.34
 -10   0   4  401.08    4.03
   0  10  -4  393.35    4.66
   0 -10   4  393.94    5.58
   0 -10  -4  396.18    4.83
   0 -10  -6   84.09    3.86
  10   0  -6   84.96    2.41
   0  10  -6   94.55    3.79
 -10   0   6   81.16    2.60
   0 -10   6   83.38    3.97
   0 -10  -8   86.31    5.20
   0  10  -8   86.95    5.00
   0 -10   8   79.71    4.70
 -10   0   8   80.73    2.92
   0 -10 -10    0.02    4.75
 -10   0 -10    0.65    5.43
   0  10 -10    3.24    4.40
   0 -10  10    3.40    3.88
   0 -10 -12   56.89    6.33
 -10   0 -12   47.19    7.25
 -10  -1   1  541.32    4.78
  10   1   1  564.43    4.75
   1 -10  -1  533.90    4.06
  10   1  -1  553.21    4.52
   1 -10   1  533.68    5.10
  -1  10  -1  515.96    2.44
 -10  -1   3  292.89    3.64
   1 -10  -3  286.43    3.51
  10   1  -3  296.28    3.43
   1 -10  -3  287.00    2.18
  -1  10  -3  277.77    3.44
   1 -10   3  281.93    4.59
   1 -10   5  492.61    6.46
  10   1  -5  523.25    4.69
 -10  -1   5  503.01    4.86
   1 -10  -5  502.88    6.05
  -1  10  -5  490.79    5.88
  -1  10  -7  181.55    5.21
   1 -10   7  177.30    5.24
 -10  -1   7  181.98    3.64
   1 -10  -7  180.96    5.36
  -1  10  -9    1.40    4.05
   1 -10  -9    0.73    4.10
   1 -10   9   -0.05    3.66
  -1  10 -11    4.37    4.76
 -10  -1 -11   -1.88    5.55
   1 -10 -11    4.12    5.18
   1 -10  11    1.52    3.92
   2 -10   0  771.96    5.41
  10   2   0  812.97    5.53
   2 -10   2  426.64    5.03
   2 -10  -2  428.77    3.17
  -2  10   2  421.18    3.31
 -10  -2   2  432.63    4.34
  10   2  -2  437.87    4.05
   2 -10  -4  685.04    6.00
   2 -10   4  673.69    6.98
  -2  10  -4  682.07    6.09
 -10  -2   4  697.47    5.59
  10   2  -4  682.66    5.34
 -10  -2   6    0.92    2.17
  -2  10  -6   -1.50    2.86
   2 -10  -6   -2.20    2.90
   2 -10   6   -0.42    3.28
   2 -10   8  109.80    4.99
   2 -10  -8  125.30    5.47
  -2  10  -8  128.35    5.51
 -10  -2   8  123.25    3.56
 -10  -2 -10  128.91    7.05
   2 -10 -10  129.84    6.24
  -2  10 -10  131.61    6.25
   2 -10  10  118.80    5.34
  -2  10 -12   68.58    6.46
 -10  -2 -12   60.88    7.22
 -10  -3   1 5868.47   15.01
   3 -10  -1 5777.76   12.88
  -3  10   1 5854.37   37.02
  10   3  -1 5920.21   57.96
 -10  -3   3    2.48    1.82
  -3  10   3    3.28    1.35
  10   3  -3    2.98    1.48
   3 -10  -3    4.01    0.71
   3 -10  -5    4.94    2.32
  -3  10  -5    5.64    2.40
 -10  -3   5   12.47    1.98
   3 -10  -7   -1.14    3.47
   3 -10   7   -0.06    3.59
 -10  -3   7    3.15    2.40
  -3  10  -7   -1.36    3.66
   3 -10   9   40.84    4.30
  -3  10  -9   50.31    4.96
 -10  -3   9   49.73    3.06
 -10  -3 -11   23.15    6.25
  -3  10 -11   25.24    5.48
   3 -10  11   19.55    4.37
 -10  -4   0 4866.16   14.10
  10   4   0 5045.35   13.70
  -4  10   2  721.56    4.50
   4 -10  -2  696.54    4.11
  10   4  -2  730.75    5.45
 -10  -4   2  722.97    5.79
 -10  -4   4   47.64    2.52
  -4  10  -6  171.50    4.76
 -10  -4   6  177.06    3.89
  -4  10  -8   93.86    5.11
   4 -10   8   93.59    4.78
 -10  -4   8   99.39    3.55
   4 -10  10   38.64    4.36
 -10  -4 -10   40.80    5.64
  -4  10 -10   45.48    5.34
 -10  -4 -12    5.50    5.76
  -4  10 -12    9.34    5.82
 -10  -5  -1   24.44    2.40
  10   5   1   26.43    1.70
 -10  -5   1   28.17    2.34
  10   5  -1   21.27    1.73
  -5  10   3  216.38    3.17
   5 -10  -3  206.84    1.96
 -10  -5   3  209.90    3.74
 -10  -5   5  132.53    3.55
 -10  -5   7    9.84    2.70
  -5  10  -7    6.57    3.59
   5 -10   9   87.01    4.97
  -5  10  -9  102.30    5.65
 -10  -5   9   92.67    3.75
 -10  -5 -11    7.96    6.24
   5 -10  11    5.65    4.13
  -5  10 -11    7.32    5.12
 -10  -6   0 2692.36   10.96
  10   6   0 2763.61   10.59
 -10  -6   2  123.86    3.17
 -10  -6   4  545.03    5.83
 -10  -6   6   14.25    2.72
 -10  -6   8   42.87    3.40
  -6  10  -8   31.23    4.42
  -6  10 -10   40.59    5.49
   6 -10  10   39.57    4.62
 -10  -6 -10   39.81    5.75
 -10  -6 -12   34.76    6.68
  -6  10 -12   37.81    6.38
 -10  -7   1  168.13    3.60
 -10  -7  -1  164.77    3.40
 -10  -7   3  636.03    6.16
  -7  10   3  668.69    5.42
 -10  -7   5  485.24    5.97
 -10  -7   7    4.39    3.07
   7 -10   9    3.17    4.10
 -10  -7   9   10.02    3.31
  -7  10  -9   10.16    4.77
  -7  10 -11   -0.24    5.08
 -10  -7 -11   -0.40    5.44
   7 -10  11   -0.27    4.19
 -10  -8   0 1061.70    7.45
 -10  -8  -2   -0.38    2.11
 -10  -8   2    1.97    2.33
   8 -10  -4  224.69    1.87
 -10  -8   4  240.05    4.58
 -10  -8   6  398.08    6.13
 -10  -8   8   14.71    3.42
  -8  10 -10   17.80    5.00
 -10  -8  10   13.43    3.74
 -10  -8 -10   13.31    5.23
   8 -10  10   14.93    4.36
 -10  -8 -12   18.34    6.02
  -8  10 -12   14.42    6.09
 -10  -9   1    1.74    2.30
 -10  -9  -1    1.46    2.24
 -10  -9   3   15.73    2.93
 -10  -9   5  179.22    4.60
 -10  -9   7    0.45    3.18
 -10  -9   9   25.51    3.92
  -9  10  -9   27.16    4.72
   9 -10  11   43.52    4.87
  -9  10 -11   51.20    5.84
 -10  -9 -11   59.14    6.35
 -10 -10   0  392.11    5.13
 -10 -10   2  376.49    5.40
 -10 -10  -2  374.88    4.90
  10 -10  -4    9.38    1.09
 -10 -10   4   13.25    2.99
 -10 -10   6   34.21    3.73
 -10 -10   8   25.51    3.81
 -10 -10 -10   37.28    5.72
 -10 -10  10   34.98    4.07
 -10  10 -10   31.99    5.28
 -10 -10 -12    8.02    6.39
 -10  10 -12   16.18    5.90
 -10 -11  -1  196.36    4.04
 -10 -11   1  191.22    4.22
 -10 -11  -3  121.93    3.48
 -10 -11   3  115.08    3.97
  11 -10  -5    1.92    0.84
 -10 -11   5    3.14    3.30
 -10 -11   7   37.24    3.85
 -10 -11   9   19.56    3.93
 -11  10 -11    0.26    5.29
 -10 -11 -11   -4.13    5.74
  11 -10  11   -2.40    4.34
  -9 -11   0    1.07    2.49
  -9 -11   2  215.44    4.44
  -9 -11  -2  209.79    3.86
  11  -9  -4    8.85    1.14
  -9 -11   4    7.65    2.99
  -9 -11   6   32.43    3.86
  -9 -11   8   18.58    3.81
  -9 -11  10   -1.44    3.91
 -11   9 -10    1.13    4.90
  -9 -11 -10    1.56    5.02
  -9 -11 -12   22.96    6.74
 -11   9 -12   26.81    6.18
  -8 -11  -1  362.15    4.68
  -8 -11   1  363.88    5.00
  -8 -11  -3    9.78    2.09
  -8 -11   3    7.28    2.81
  11  -8  -3    8.07    1.34
  -8 -11   5  132.73    4.37
  11  -8  -5  131.13    1.83
  -8 -11   7  266.70    5.92
  -8 -11   9   18.25    3.99
  -8 -11  -9   17.30    4.76
 -11   8 -11   -0.29    5.49
  -8 -11 -11   -0.14    5.68
  -7 -11   0    1.82    2.21
   7  11   2  525.71    4.75
  -7 -11  -2  516.65    4.95
  -7 -11   2  514.52    5.87
  -7 -11   4  110.71    3.80
  11  -7  -4  110.93    1.97
   7  11   4  114.63    2.47
  -7 -11   6   57.59    4.03
  11  -7  -6   51.23    1.32
   7  11   6   57.04    2.22
  -7 -11  -8    3.35    4.55
  -7 -11   8   11.26    3.71
  -7 -11 -10    1.89    4.79
  -7 -11  10    3.45    4.03
 -11   7 -10    0.16    4.97
  -7 -11 -12    5.96    5.94
 -11   7 -12    3.76    6.12
   6  11   1 1923.38    8.78
  -6 -11  -1 1884.30    8.96
  -6 -11   1 1911.73    9.95
   6  11   3   71.78    2.02
  -6 -11   3   68.57    3.22
  11  -6  -3   66.30    1.80
  -6 -11  -3   66.20    2.25
  -6 -11   3   73.12    2.22
  -6 -11   5   88.55    3.88
   6  11   5   91.30    2.20
  11  -6  -5   90.46    1.77
  -6 -11   7   52.85    4.10
  -6 -11   9   13.47    3.76
  -6 -11  -9    6.97    4.57
  -6 -11 -11   61.37    6.23
 -11   6 -11   54.43    6.69
   5  11   0    0.05    1.56
  -5 -11   0    1.22    2.14
   5  11   2   12.36    1.40
  -5 -11  -2   10.15    1.75
  11  -5  -2   12.23    1.40
  -5 -11   2   12.64    1.24
  -5 -11   2    9.46    2.47
  -5 -11   4  173.06    4.30
  11  -5  -4  176.67    2.41
   5  11   4  176.94    2.66
   5  11   6    4.56    1.43
  -5 -11   6    2.63    3.43
  11  -5  -6    3.66    1.21
  -5 -11   8  186.66    5.35
  -5 -11  -8  175.54    6.22
  -5 -11 -10    5.28    5.11
  -5 -11  10    8.66    4.01
 -11   5 -12    2.68    5.80
  -5 -11 -12    0.93    5.69
  -4 -11   1  856.66    6.67
   4  11   1  864.98    5.67
  -4 -11  -1  863.56    5.83
   4  11  -1  882.13    6.35
  -4 -11   3   56.61    1.92
  -4 -11   3   54.65    3.01
   4  11   3   58.83    1.68
  -4 -11  -3   55.56    1.86
  11  -4  -3   53.41    1.69
   4  11   5   20.36    1.38
  11  -4  -5   18.78    1.39
  -4 -11   5   18.76    3.11
  -4 -11  -7   -0.49    3.76
  -4 -11   7    1.63    3.60
  -4 -11  -9   95.39    5.64
  -4 -11   9   90.47    4.70
 -11   4 -11    0.86    5.51
  -4 -11 -11    1.34    5.25
  -4 -11  11   -1.48    3.97
   3  11   0    1.34    1.53
  -3 -11   0    0.88    2.12
  -3 -11   2  401.63    3.31
  -3 -11  -2  395.09    3.71
   3  11   2  395.75    3.62
  11  -3  -2  402.19    3.78
  -3 -11   2  403.80    5.06
   3  11   4  211.98    2.52
  -3 -11   4  214.39    4.59
  11  -3  -4  207.01    2.80
 -11   3   6   97.63    2.46
  -3 -11  -6   99.50    4.31
  11  -3  -6  100.14    2.31
   3  11   6  101.73    1.82
  -3 -11   6  105.88    4.36
  -3 -11  -8   29.84    4.75
  -3 -11   8   35.32    4.11
  -3 -11 -10    7.54    5.12
  -3 -11  10    5.77    3.82
  -3 -11 -12   12.04    5.83
 -11   3 -12    2.54    6.52
  -2 -11  -1  285.13    3.44
   2  11   1  285.91    3.30
  -2 -11   1  280.64    2.01
  11  -2  -1  301.86    3.56
   2  11  -1  296.74    3.90
  -2 -11   1  284.90    4.16
   2  11   3  347.70    3.08
  11  -2  -3  351.77    3.53
  -2 -11   3  343.74    4.98
  -2 -11  -3  341.64    3.13
  11  -2  -5  792.48    5.25
  -2 -11   5  789.77    7.94
 -11   2   5  768.07    5.40
  -2 -11  -5  801.30    7.70
   2  11  -5  800.93    7.14
   2  11   5  809.72    3.99
  -2 -11  -7  371.48    7.01
  11  -2  -7  385.22    4.07
   2  11  -7  386.63    6.53
  -2 -11   7  392.41    6.73
 -11   2   7  376.85    4.20
   2  11  -9  111.91    5.16
  -2 -11   9  108.67    5.01
  -2 -11  -9  113.66    5.87
 -11   2 -11  122.64    7.44
  -2 -11  11  128.25    5.48
   1  11   0   -0.12    1.63
  11  -1   0   -0.56    1.70
  -1 -11   0    0.11    1.99
   1  11   2   20.66    1.32
  11  -1  -2   20.56    1.54
  -1 -11   2   16.85    2.56
  -1 -11  -2   17.60    1.27
  -1 -11  -2   20.41    1.46
   1  11  -4  288.77    4.01
  11  -1  -4  306.26    3.50
   1  11   4  306.33    2.53
  -1 -11  -4  303.64    2.59
 -11   1   4  286.90    3.58
  -1 -11   4  294.91    5.14
  -1 -11  -4  297.86    4.36
  -1 -11   6   51.94    3.91
   1  11   6   43.37    0.89
 -11   1   6   55.60    2.34
  11  -1  -6   53.33    2.16
   1  11  -6   54.00    3.44
  -1 -11  -6   49.00    3.65
  -1 -11   8  294.83    6.52
 -11   1   8  308.22    4.15
  -1 -11  -8  314.43    7.18
   1  11  -8  305.74    6.63
   1  11 -10   11.83    4.62
  -1 -11 -10    9.41    4.69
  -1 -11  10    8.15    3.96
 -11   1 -12   84.07    7.58
  -1 -11 -12  106.70    7.27
  11   0  -1  167.92    2.89
   0 -11  -1  168.09    2.72
   0  11   1  169.18    2.65
   0 -11   1  157.59    3.43
  11   0  -3   26.83    1.56
   0 -11   3   22.70    2.76
   0  11  -3   22.82    1.68
 -11   0   3   25.67    1.93
   0 -11  -3   23.38    1.71
   0  11   3   24.43    1.18
   0 -11  -3   27.26    1.23
  11   0  -5  282.12    3.58
   0 -11   5  269.44    5.38
 -11   0   5  281.56    3.77
   0  11  -5  279.82    4.71
   0 -11  -5  286.01    4.92
   0 -11   7   38.44    4.10
   0  11  -7   33.46    3.82
  11   0  -7   35.12    2.26
   0 -11  -7   37.14    4.01
 -11   0   7   36.88    2.55
   0 -11   9    1.02    3.79
   0 -11  -9    3.27    4.37
   0  11  -9    4.05    4.00
   0 -11 -11    5.72    5.14
   0  11 -11   11.27    5.10
   0 -11  11    2.65    4.31
 -11   0 -11   -0.14    6.12
  11   1   0    0.76    1.74
   1 -11   0   -0.26    2.00
  -1  11  -2  123.69    1.95
   1 -11   2  126.28    3.48
  11   1  -2  125.99    2.54
   1 -11  -2  127.05    2.14
 -11  -1   2  127.95    2.85
   1 -11   4  147.00    4.11
  -1  11  -4  146.89    3.18
   1 -11  -4  145.24    3.28
 -11  -1   4  154.80    3.04
   1 -11  -4  141.35    1.45
  11   1  -4  151.52    2.82
  -1  11  -6  282.95    5.40
   1 -11   6  278.23    5.85
 -11  -1   6  288.28    4.18
   1 -11  -6  280.22    5.53
   1 -11  -8  145.37    5.54
   1 -11   8  137.88    5.27
  -1  11  -8  159.06    5.54
 -11  -1   8  148.30    3.65
   1 -11  10    1.41    3.95
   1 -11 -10    4.75    4.50
  -1  11 -10    3.77    4.58
 -11  -1 -12   10.59    6.48
  -1  11 -12   23.95    5.58
  -2  11   1   45.04    1.05
 -11  -2   1   49.12    2.59
  11   2   1   50.36    2.32
   2 -11   1   52.10    2.77
  11   2  -1   50.77    2.03
   2 -11  -1   49.74    2.04
   2 -11   3  115.31    3.61
  11   2  -3  118.92    2.56
  -2  11  -3  111.58    2.49
 -11  -2   3  118.82    2.82
   2 -11  -3  119.24    1.67
   2 -11   5   96.48    4.17
 -11  -2   5  102.92    2.92
   2 -11  -5   97.48    3.40
  -2  11  -5   96.50    3.39
 -11  -2   7    1.73    2.35
   2 -11  -7   -1.05    3.47
   2 -11   7   -1.15    3.78
  -2  11  -7    0.08    3.49
   2 -11   9   -1.95    3.85
  -2  11  -9    2.24    4.17
   2 -11  -9   -0.15    4.05
   2 -11  11    3.03    4.11
 -11  -2 -11   -5.12    5.99
  -2  11 -11    4.27    4.68
 -11  -3   0   13.27    2.61
  11   3   0    9.45    1.89
   3 -11   0    6.84    2.17
   3 -11  -2  666.76    4.22
  -3  11   2  680.00    4.21
 -11  -3   2  694.54    5.71
  11   3  -2  701.90    5.47
 -11  -3   4  113.61    2.96
   3 -11   6   57.20    4.17
 -11  -3   6   62.91    3.04
   3 -11  -6   63.35    3.62
  -3  11  -6   57.04    3.72
  -3  11  -8  142.84    5.41
   3 -11   8  133.68    5.30
 -11  -3   8  146.05    3.90
  -3  11 -10    5.25    4.60
   3 -11  10    6.80    4.18
 -11  -3 -12    1.96    6.43
  -3  11 -12   16.30    5.68
 -11  -4   1   15.19    2.56
   4 -11  -1   11.97    1.68
  11   4  -1   10.52    1.74
   4 -11  -3   84.77    1.48
  -4  11   3   86.60    2.26
 -11  -4   3   85.61    2.79
 -11  -4   5  164.02    3.66
  -4  11  -7  489.20    7.72
   4 -11   7  461.80    7.49
 -11  -4   7  497.47    6.12
  -4  11  -9   54.40    4.86
   4 -11   9   51.51    4.74
 -11  -4   9   59.38    3.35
 -11  -4 -11   30.65    6.11
   4 -11  11   30.19    4.68
  -4  11 -11   40.90    5.63
 -11  -5   0    0.86    2.40
  -5  11   2   95.58    1.98
 -11  -5   2   95.87    3.02
 -11  -5   4  229.12    4.10
 -11  -5   6   22.08    2.97
 -11  -5   8    2.16    2.87
  -5  11  -8    0.04    3.94
   5 -11   8    1.92    3.83
   5 -11  10    9.94    4.28
  -5  11 -10   10.43    4.75
 -11  -5 -12   -0.23    6.18
  -5  11 -12    1.65    5.55
 -11  -6  -1  331.95    4.52
 -11  -6   1  331.24    4.48
 -11  -6   3    8.69    2.38
   6 -11  -3    7.30    1.18
  -6  11   3   11.67    1.66
 -11  -6   5  272.71    4.82
  -6  11  -7   91.95    4.71
 -11  -6   7   99.10    3.81
   6 -11   9  159.14    5.92
  -6  11  -9  177.50    6.51
 -11  -6   9  185.42    4.99
   6 -11  11    5.65    4.34
  -6  11 -11   10.78    5.09
 -11  -6 -11    6.07    6.11
 -11  -7   0    2.12    2.55
 -11  -7   2   13.87    2.43
   7 -11  -4  196.51    1.73
 -11  -7   4  214.84    4.41
 -11  -7   6   29.91    3.34
  -7  11  -8   29.70    4.37
 -11  -7   8   32.16    3.49
  -7  11 -10   26.69    5.26
   7 -11  10   30.34    4.60
 -11  -7 -12   -0.91    6.12
  -7  11 -12    0.75    5.78
 -11  -8   1  430.99    5.26
 -11  -8  -1  422.70    5.12
 -11  -8   3  462.19    5.81
 -11  -8   5  635.74    7.15
 -11  -8   7    0.79    3.13
 -11  -8   9   18.09    3.50
  -8  11  -9   20.60    4.82
 -11  -8 -11   -3.87    5.56
   8 -11  11   -3.43    4.31
  -8  11 -11   -2.00    5.05
 -11  -9   0    4.39    2.68
 -11  -9  -2    1.35    2.44
 -11  -9   2    2.21    2.70
   9 -11  -4    2.05    0.98
 -11  -9   4    0.65    3.10
 -11  -9   6   36.29    3.77
 -11  -9   8   43.09    3.93
 -11  -9  10   17.23    3.97
  -9  11 -10   17.46    5.13
 -11  -9 -10   20.91    5.47
   9 -11  10   13.25    4.51
  -9  11 -12    2.91    5.96
 -11  -9 -12   -3.84    5.93
 -11 -10   1   75.78    3.39
 -11 -10  -1   70.54    3.13
 -11 -10   3  133.10    4.34
 -11 -10   5  311.31    5.70
  10 -11  -5  275.84    1.87
 -11 -10   7   29.72    3.79
 -11 -10   9   42.11    4.16
 -11 -10 -11   -1.49    5.54
 -10  11 -11    4.00    5.22
  10 -11  11    3.05    4.51
 -11 -11   0    3.01    2.80
 -11 -11  -2  918.69    7.56
 -11 -11   2  934.85    8.26
 -11 -11   4    2.77    3.19
  11 -11  -4    0.69    1.23
 -11 -11   6   13.70    3.75
 -11 -11   8    3.62    3.54
 -11  11 -10   -2.60    4.89
 -11 -11  10    1.78    3.89
 -11 -11 -10   -3.64    5.27
 -11  11 -12   11.05    5.78
  11 -11  12    8.99    4.83
 -11 -12  -1   26.20    2.93
 -11 -12   1   31.21    3.21
 -11 -12  -3  976.14    7.98
 -11 -12   3  956.80    8.91
 -11 -12   5   -1.20    3.44
  12 -11  -5    2.26    0.95
 -11 -12   7    4.72    3.72
 -11 -12   9    6.89    3.93
 -12  11 -11   30.94    5.75
 -11 -12 -11   27.86    6.10
 -10 -12   0 1611.61    9.91
 -10 -12  -2   25.46    2.78
 -10 -12   2   26.70    3.34
  12 -10  -4  223.66    2.79
 -10 -12   4  246.54    5.30
  12 -10  -6   52.39    0.99
 -10 -12   6   69.76    4.48
 -10 -12   8   44.57    4.33
 -10 -12  10    9.87    4.18
 -10 -12 -10    9.06    5.14
 -10 -12 -12   45.15    7.05
  -9 -12   1  323.78    5.10
  -9 -12  -1  316.59    4.76
  -9 -12   3  154.61    4.37
  -9 -12  -3  154.01    3.53
  -9 -12   5   18.11    3.51
  12  -9  -5   19.67    1.21
  -9 -12   7   24.02    3.88
  -9 -12  -9   -2.67    4.63
  -9 -12   9   -0.66    3.82
 -12   9 -11   49.12    6.28
  -9 -12 -11   51.00    6.49
  -8 -12   0    5.89    2.43
  -8 -12   2   84.51    3.56
  -8 -12  -2   91.35    2.88
  -8 -12   4   51.68    3.39
  12  -8  -4   48.11    1.59
  -8 -12   6   82.87    4.47
  12  -8  -6   74.62    1.50
  -8 -12   8    1.10    3.63
  -8 -12  10    0.57    4.05
  -8 -12 -10    1.54    5.01
  -8 -12 -12   -2.77    6.06
 -12   8 -12    5.13    6.34
  -7 -12   1  689.10    6.59
  -7 -12  -1  664.57    5.98
  -7 -12  -3  165.70    3.19
  -7 -12   3  174.98    4.37
  -7 -12   3  184.87    3.16
   7  12   3  171.11    3.04
  12  -7  -3  181.63    2.77
   7  12   5    0.46    1.56
  -7 -12   5   -0.44    3.21
  12  -7  -5    0.51    1.12
  -7 -12   7   61.12    4.27
  -7 -12   9   24.04    4.24
  -7 -12  -9   30.56    5.16
 -12   7 -11    4.68    5.85
  -7 -12 -11    6.06    5.56
  -6 -12   0  174.75    3.70
  -6 -12   2  260.21    4.67
   6  12   2  253.41    3.48
  -6 -12  -2  255.84    3.74
   6  12   4  554.71    4.69
  -6 -12   4  556.15    6.82
  12  -6  -4  539.66    4.13
   6  12   6    4.73    1.60
  12  -6  -6    5.62    1.22
  -6 -12   6    5.33    3.59
  -6 -12   8    3.62    3.70
  -6 -12  -8   -3.06    4.20
  -6 -12  10   26.99    4.35
  -6 -12 -10   33.00    5.50
  -6 -12 -12   22.77    6.03
 -12   6 -12   17.20    5.96
  -5 -12  -1    3.33    2.00
  -5 -12   1    1.00    2.50
   5  12   1    2.21    1.65
  -5 -12   3    0.22    2.68
   5  12   3    1.60    1.32
  -5 -12   3    1.95    1.48
  12  -5  -3    2.52    1.32
  -5 -12  -3    0.72    1.75
   5  12   5    0.35    1.32
  -5 -12   5    0.63    3.02
  12  -5  -5    0.08    1.23
  -5 -12   7   40.55    4.06
  12  -5  -7   43.04    1.64
  -5 -12  -7   40.46    4.30
  -5 -12  -9   19.58    4.90
  -5 -12   9   20.61    4.19
 -12   5 -11   22.47    5.85
  -5 -12 -11   34.88    5.82
  -5 -12  11   26.12    4.55
  -4 -12   0  401.21    4.70
   4  12   0  404.80    4.46
  12  -4  -2    8.66    1.44
  -4 -12   2    8.78    1.15
  -4 -12   2    5.84    2.58
  -4 -12  -2    6.70    1.68
   4  12   2    8.41    1.35
  12  -4  -4   34.89    1.65
  -4 -12  -4   32.77    1.88
   4  12   4   35.85    1.65
  -4 -12   4   37.54    3.32
  -4 -12   6  108.75    4.58
  12  -4  -6  107.01    2.27
   4  12   6  107.37    2.13
  -4 -12  -6  106.59    4.46
  -4 -12   8   54.58    4.22
  -4 -12  -8   46.79    4.58
  -4 -12 -10   43.93    5.40
  -4 -12  10   47.97    4.59
  -4 -12 -12   34.73    6.11
 -12   4 -12   28.16    6.77
  -3 -12  -1 1941.34    8.72
  -3 -12   1 1935.24    9.88
   3  12   1 1943.16    8.54
  12  -3  -1 2006.80    8.88
  -3 -12   1 1912.03    5.42
  -3 -12   3   71.74    3.37
   3  12   3   67.30    1.83
  12  -3  -3   66.19    1.98
  -3 -12  -3   70.36    2.04
  -3 -12  -5  170.03    4.31
   3  12   5  175.20    2.34
  12  -3  -5  164.50    2.73
 -12   3   5  166.71    2.93
  -3 -12   5  174.87    4.77
  12  -3  -7   38.14    1.93
 -12   3   7   35.34    2.15
  -3 -12  -7   32.99    4.16
  -3 -12   7   40.69    4.07
  -3 -12  -9   18.71    4.82
  -3 -12   9   18.72    4.05
 -12   3 -11   46.75    6.87
  -3 -12  11   54.59    4.99
  -3 -12 -11   62.95    6.27
  -2 -12   0  214.09    3.62
   2  12   0  221.02    3.40
   2  12   2  145.68    2.41
  -2 -12   2  133.77    3.66
  12  -2  -2  144.07    2.64
  -2 -12  -2  148.57    2.57
 -12   2   4  266.10    3.62
  -2 -12  -4  277.50    4.28
   2  12   4  273.73    2.75
  -2 -12  -4  273.73    2.88
  12  -2  -4  277.32    3.39
  -2 -12   4  276.22    5.16
 -12   2   6  243.61    3.56
  12  -2  -6  247.91    3.41
   2  12   6  237.88    2.22
  -2 -12   6  250.22    5.66
   2  12  -6  250.62    5.01
  -2 -12  -6  248.04    5.45
   2  12  -8   55.63    4.14
  -2 -12  -8   54.04    4.81
  -2 -12   8   55.76    4.42
  -2 -12 -10    5.74    4.66
  -2 -12  10    4.62    3.99
 -12   2 -12   30.79    6.41
  -2 -12 -12   40.91    6.37
  12  -1  -1  979.49    6.27
  -1 -12   1  945.13    7.00
   1  12   1  963.08    5.95
  -1 -12  -1  939.75    5.93
   1  12  -3  183.48    2.79
 -12   1   3  189.02    3.29
  -1 -12  -3  191.73    2.49
  -1 -12   3  185.26    4.34
  -1 -12  -3  184.93    2.98
  12  -1  -3  190.63    2.97
   1  12   3  194.58    2.45
  -1 -12  -5  121.92    3.74
 -12   1   5  121.11    2.83
  12  -1  -5  122.76    2.61
   1  12   5  122.05    1.62
   1  12  -5  125.18    3.42
  -1 -12   5  117.48    4.39
   1  12  -7  336.00    6.18
  12  -1  -7  349.91    4.24
  -1 -12  -7  341.40    6.78
 -12   1   7  336.57    4.33
  -1 -12   7  335.81    6.68
  -1 -12  -9  151.05    6.00
   1  12  -9  151.26    5.71
  -1 -12   9  139.58    5.50
  -1 -12  11   38.96    4.64
  -1 -12 -11   45.71    5.72
 -12   1 -11   35.09    6.64
  12   0   0  463.46    4.66
   0  12   0  470.31    4.56
   0 -12   0  433.85    4.76
  12   0  -2  405.40    4.18
   0 -12  -2  403.81    3.62
   0 -12  -2  401.64    3.16
   0 -12   2  392.97    5.21
 -12   0   2  392.76    4.44
   0  12   2  409.78    3.64
   0  12  -2  390.22    2.97
  12   0  -4   69.54    2.25
   0 -12  -4   64.22    1.40
   0  12   4   64.68    1.40
   0 -12  -4   61.18    2.57
 -12   0   4   62.14    2.45
   0 -12   4   61.96    3.64
   0  12  -4   63.67    2.50
   0 -12   6   15.53    3.71
   0 -12  -6   15.21    3.21
   0  12  -6   14.06    3.08
 -12   0   6   21.79    2.26
   0 -12  -8    8.70    4.03
   0  12  -8   12.07    3.67
   0 -12   8    9.72    4.04
 -12   0   8    7.19    2.30
   0 -12 -10   38.25    5.06
   0  12 -10   35.92    4.79
   0 -12  10   30.73    4.39
 -12   0 -12    6.09    6.05
  12   1  -1   89.87    2.47
   1 -12   1   82.33    3.03
   1 -12  -1   87.06    2.45
  12   1  -3  844.01    5.99
   1 -12  -3  860.03    4.35
   1 -12   3  821.32    7.67
 -12  -1   3  840.00    6.20
  -1  12  -3  814.73    5.41
   1 -12  -3  849.37    5.63
   1 -12   5    6.29    3.30
   1 -12  -5    9.01    2.46
 -12  -1   5   11.85    2.13
  -1  12  -5    9.52    2.36
   1 -12   7  281.49    6.31
  -1  12  -7  304.70    6.20
   1 -12  -7  296.61    6.24
 -12  -1   7  307.84    4.54
   1 -12   9   -2.03    4.02
  -1  12  -9    2.92    3.88
   1 -12  -9    1.44    4.06
  -1  12 -11   12.05    4.90
   1 -12  11    5.14    4.41
 -12  -1 -11   -1.40    6.30
   2 -12   0 1856.08    8.99
   2 -12   2  553.78    6.04
 -12  -2   2  544.99    5.24
   2 -12  -2  548.69    4.06
  12   2  -2  568.83    5.04
   2 -12  -4   28.81    0.85
  -2  12  -4   28.45    2.20
   2 -12  -4   30.48    2.22
   2 -12   4   24.58    3.28
 -12  -2   4   33.04    2.35
   2 -12  -6  640.05    7.56
 -12  -2   6  619.20    6.08
   2 -12   6  596.25    8.00
  -2  12  -6  595.32    7.30
   2 -12  -8   17.88    4.04
  -2  12  -8   16.25    3.85
 -12  -2   8   18.72    2.69
   2 -12   8   13.54    4.00
   2 -12  10   -0.36    4.18
  -2  12 -10    0.71    4.42
 -12  -2 -12    5.54    6.04
  -2  12 -12    6.94    5.39
  -3  12   1  713.09    3.31
   3 -12  -1  726.25    5.33
   3 -12   1  729.71    6.40
 -12  -3   1  736.32    6.19
   3 -12  -3  132.34    1.89
 -12  -3   3  133.59    3.24
   3 -12   3  126.20    3.90
   3 -12   5   37.14    3.74
 -12  -3   5   40.62    2.67
  -3  12  -5   36.69    2.79
   3 -12   7   51.89    4.28
  -3  12  -7   54.66    4.05
 -12  -3   7   56.15    3.09
 -12  -3   9   10.32    2.79
  -3  12  -9    6.20    4.08
   3 -12   9    3.13    4.22
   3 -12  11   22.59    4.50
  -3  12 -11   28.38    5.37
 -12  -3 -11   17.06    6.46
 -12  -4   0 2987.23   12.22
  -4  12   2   27.18    1.38
   4 -12  -2   25.58    1.62
 -12  -4   2   29.14    2.45
   4 -12  -4  245.36    1.61
 -12  -4   4  264.82    4.35
  -4  12  -6  329.60    5.94
   4 -12   6  330.26    6.55
 -12  -4   6  342.38    5.15
   4 -12   8   91.63    4.96
 -12  -4   8   97.59    3.75
  -4  12  -8   93.46    4.90
  -4  12 -10   13.02    4.96
   4 -12  10   14.66    4.36
 -12  -4 -12   -2.82    6.30
  -4  12 -12    7.18    5.61
 -12  -5   1  262.15    4.25
 -12  -5  -1  267.26    4.32
  -5  12   3  634.88    5.09
 -12  -5   3  624.45    6.09
   5 -12  -3  617.62    3.78
 -12  -5   5  340.08    5.21
  -5  12  -7    0.43    3.54
 -12  -5   7    1.67    2.77
   5 -12   7    1.34    3.87
   5 -12   9   92.40    5.25
  -5  12  -9  110.08    5.56
 -12  -5   9  105.93    4.19
   5 -12  11    3.65    4.32
  -5  12 -11    5.35    5.14
 -12  -5 -11    1.40    5.61
 -12  -6   0  926.27    7.21
 -12  -6   2  701.12    6.48
 -12  -6   4  542.44    6.18
   6 -12  -4  503.87    2.53
 -12  -6   6  124.28    4.00
 -12  -6   8   14.69    2.97
  -6  12  -8   10.34    4.02
   6 -12   8   12.18    4.12
  -6  12 -10   60.86    5.57
   6 -12  10   64.42    5.12
 -12  -6 -12   -1.24    6.26
  -6  12 -12   -0.52    5.59
 -12  -7   1   15.50    2.66
 -12  -7  -1   14.26    2.55
  -7  12   3   50.07    2.11
 -12  -7   3   47.85    3.19
 -12  -7   5  805.05    7.71
 -12  -7   7   19.20    3.32
 -12  -7   9    0.74    3.32
  -7  12  -9    2.44    4.29
   7 -12   9    2.16    4.31
 -12  -7 -11   29.50    6.40
   7 -12  11   33.65    4.91
  -7  12 -11   31.56    5.52
 -12  -8   0  515.65    5.80
 -12  -8  -2  510.74    5.87
 -12  -8   2  516.00    6.04
 -12  -8   4  629.92    7.03
   8 -12  -4  591.94    3.42
 -12  -8   6  613.15    7.30
 -12  -8   8   -0.12    3.37
  -8  12  -8    0.21    3.93
   8 -12  10   70.16    5.25
  -8  12 -10   78.94    5.94
  -8  12 -12    1.18    5.80
   8 -12  12   -2.73    4.53
 -12  -9   1  350.99    5.21
 -12  -9  -1  340.29    5.03
 -12  -9   3 1001.05    8.51
 -12  -9   5  121.39    4.34
 -12  -9   7   -0.32    3.34
 -12  -9   9   28.79    3.92
  -9  12  -9   26.67    4.64
 -12  -9 -11    1.36    5.70
  -9  12 -11    1.67    5.03
   9 -12  11   -0.83    4.51
 -12 -10   0  106.38    3.64
 -12 -10  -2   13.26    2.89
 -12 -10   2   11.99    3.16
 -12 -10   4 1262.57    9.93
 -12 -10   6  251.15    5.52
 -12 -10   8    2.23    3.60
 -12 -10  10    1.44    3.81
 -10  12 -10    2.43    4.85
  10 -12  10    0.01    4.53
  10 -12  12   13.14    4.90
 -10  12 -12   20.68    6.03
 -12 -11   1   26.31    3.10
 -12 -11  -1   26.38    3.05
 -12 -11  -3   60.26    3.40
 -12 -11   3   60.20    3.86
 -12 -11   5    9.39    3.31
  11 -12  -5    6.69    0.81
 -12 -11   7   10.69    3.66
 -12 -11   9   32.39    4.18
 -12 -11 -11    1.87    5.80
 -11  12 -11    3.47    5.25
  11 -12  11    1.51    4.50
 -12 -12   0  417.63    5.93
 -12 -12  -2  540.39    6.48
 -12 -12   2  555.30    6.93
  12 -12  -4    0.95    1.29
 -12 -12   4    1.37    3.24
 -12 -12   6   -1.44    3.74
 -12 -12   8   17.51    3.93
 -12 -12  10   32.68    4.73
 -12  12 -10   32.21    5.39
 -12 -12 -10   35.66    5.77
  12 -12  12    5.38    4.90
 -12 -13  -1 1070.43    8.97
 -12 -13   1 1129.37    9.22
 -12 -13   3  118.68    4.60
 -12 -13  -3  125.60    4.06
  13 -12  -5  143.43    2.22
 -12 -13   5  149.06    5.26
 -12 -13   7   -0.55    3.91
 -12 -13   9   76.69    4.94
 -12 -13 -11   -1.75    5.84
 -13  12 -11    1.41    5.60
 -11 -13   0   15.51    3.25
 -11 -13  -2  582.44    6.57
 -11 -13   2  584.76    7.23
 -11 -13   4    0.53    3.35
  13 -11  -4    1.13    1.34
 -11 -13   6  135.06    5.13
 -11 -13   8    8.30    4.10
 -11 -13  10    7.96    4.36
 -11 -13 -10    7.61    5.38
  13 -11  12    1.96    4.69
 -10 -13  -1   13.54    2.82
 -10 -13   1   19.01    3.18
 -10 -13   3  316.09    5.76
 -10 -13  -3  312.58    4.97
  13 -10  -5    3.43    1.19
 -10 -13   5    1.03    3.71
 -10 -13   7   24.56    3.97
 -10 -13   9    1.92    4.02
 -10 -13  -9   -0.94    4.55
 -10 -13 -11   -0.28    5.51
 -13  10 -11    2.16    5.80
  -9 -13   0    1.39    2.64
  -9 -13   2    9.77    3.15
  -9 -13  -2   13.00    2.46
  -9 -13   4    0.98    3.21
  13  -9  -4   -0.06    1.26
  -9 -13   6  215.12    5.74
  13  -9  -6  188.22    2.19
  -9 -13   8   93.88    5.01
  -9 -13 -10    7.96    5.17
  -9 -13  10   10.13    4.21
  -9 -13 -12    1.27    6.40
  -8 -13  -1    8.69    2.53
  -8 -13   1    3.50    2.83
  -8 -13   3    3.96    3.18
  13  -8  -3    7.49    1.59
  -8 -13  -3    7.48    2.20
  -8 -13   3    7.19    1.72
  -8 -13   5  238.99    5.64
  13  -8  -5  221.16    2.70
  -8 -13   7  224.72    5.96
  -8 -13  -9   74.03    5.71
  -8 -13   9   83.86    4.91
 -13   8 -11   -0.66    5.84
  -8 -13  11    0.40    4.15
  -8 -13 -11    0.91    5.47
  -7 -13   0    3.73    2.48
  -7 -13   2   16.44    3.02
  -7 -13  -2   20.48    2.32
  -7 -13  -4   -1.31    2.02
  -7 -13   4   -1.09    3.14
  13  -7  -4    5.31    1.30
  13  -7  -6    4.49    1.32
  -7 -13   6    4.60    3.91
  -7 -13   8  143.61    5.34
  -7 -13  -8  138.37    5.87
  -7 -13  10   -0.73    4.03
  -7 -13 -10    1.28    5.00
  -7 -13 -12    8.71    6.08
  -6 -13   1   12.36    2.67
  -6 -13  -1   14.71    2.30
  -6 -13   3    1.32    1.55
   6  13   3    1.98    1.63
  13  -6  -3    1.86    1.48
  -6 -13   3    2.22    3.06
  -6 -13  -3   -2.24    2.09
   6  13   5  472.54    4.42
  -6 -13   5  486.61    7.01
  13  -6  -5  450.33    3.94
  -6 -13   7   18.93    3.99
  -6 -13  -7   25.66    3.93
  -6 -13  -9    3.19    4.46
  -6 -13   9    4.82    3.99
  -6 -13  11   -0.20    4.31
  -6 -13 -11   -1.70    5.45
 -13   6 -11   -4.54    5.44
  -5 -13   0   -0.62    2.42
  -5 -13   2  111.60    3.76
   5  13   2  107.71    2.53
  -5 -13   2  115.40    2.13
  13  -5  -2  116.50    2.64
  -5 -13  -2  109.44    2.76
   5  13   4   52.76    2.00
  -5 -13  -4   52.61    2.29
  -5 -13   4   58.83    3.62
  13  -5  -4   52.35    1.88
   5  13   6  299.60    3.39
  -5 -13   6  304.66    6.29
  13  -5  -6  292.13    3.30
  -5 -13  -6  298.18    6.12
  -5 -13  -8    2.05    4.03
  -5 -13   8    6.94    3.92
  -5 -13 -10    1.67    4.84
  -5 -13  10    6.30    4.13
  -5 -13 -12    5.87    5.74
  -4 -13  -1  313.03    4.14
  -4 -13   1  323.84    4.82
   4  13   1  314.24    3.92
  -4 -13  -3  142.48    2.92
   4  13   3  150.18    2.68
  -4 -13   3  158.50    4.26
  13  -4  -3  143.58    2.76
  -4 -13   3  153.41    2.81
  13  -4  -5   53.82    1.97
  -4 -13   5   51.56    3.79
  -4 -13  -5   51.31    3.20
   4  13   5   51.14    1.78
  -4 -13  -7   35.19    4.00
  13  -4  -7   35.16    1.86
  -4 -13   7   34.18    4.01
  -4 -13  -9   88.80    5.60
  -4 -13   9   93.12    5.00
 -13   4 -11    0.07    6.23
  -4 -13 -11    3.49    5.25
  -4 -13  11    0.72    4.17
  -3 -13   0   -0.87    2.23
  -3 -13  -2  415.22    4.17
  -3 -13   2  409.85    5.48
   3  13   2  408.60    4.06
  13  -3  -2  419.67    4.30
  -3 -13   2  427.85    3.40
  13  -3  -4    6.01    1.60
  -3 -13  -4    6.97    1.56
   3  13   4    7.41    1.31
  -3 -13   4   10.92    3.24
  -3 -13  -4    6.51    2.06
  -3 -13  -6  191.58    5.19
 -13   3   6  186.09    3.29
   3  13   6  188.22    2.37
  13  -3  -6  186.34    3.05
  -3 -13   6  190.63    5.40
  -3 -13  -8    3.71    3.98
  -3 -13   8    4.73    3.87
  -3 -13  10    0.52    4.09
  -3 -13 -10    0.43    4.84
  -3 -13 -12    3.50    5.73
  -2 -13  -1  168.09    3.18
  13  -2  -1  171.44    3.09
  -2 -13   1  167.03    3.85
   2  13   1  174.45    3.03
  -2 -13  -3 1523.95    7.79
  -2 -13   3 1540.86   10.25
   2  13   3 1537.23    6.94
  -2 -13  -3 1531.39    6.88
  13  -2  -3 1531.06    7.83
 -13   2   5   34.84    2.26
  13  -2  -5   35.43    1.92
  -2 -13   5   36.01    3.71
   2  13   5   37.86    1.40
   2  13  -5   37.75    2.57
  -2 -13  -5   33.59    2.94
  13  -2  -7    1.33    1.74
   2  13  -7    4.36    3.21
 -13   2   7    1.29    1.99
  -2 -13  -7    2.12    3.50
  -2 -13   7    3.43    3.71
  -2 -13  -9   20.16    4.67
  -2 -13   9   21.62    4.35
  -2 -13 -11    6.59    5.34
  -2 -13  11    5.62    4.46
 -13   2 -11   -0.34    5.95
   1  13   0    1.71    1.69
  -1 -13   0    1.00    2.19
   1  13   2   95.54    2.22
  -1 -13  -2   94.20    1.83
  13  -1  -2  100.90    2.51
  -1 -13  -2   93.01    2.31
  -1 -13   2   94.75    3.52
  13  -1  -4   35.46    1.87
   1  13  -4   34.09    2.12
 -13   1   4   36.68    2.31
  -1 -13  -4   35.60    2.46
  -1 -13  -4   36.18    1.53
   1  13   4   36.26    1.45
  -1 -13   4   30.19    3.39
  -1 -13  -6  169.82    4.79
  13  -1  -6  162.46    3.13
   1  13   6  138.24    1.43
   1  13  -6  158.57    4.39
  -1 -13   6  158.31    5.31
 -13   1   6  160.40    3.35
   1  13  -8   16.65    3.68
 -13   1   8    7.66    2.22
  -1 -13  -8   16.38    4.06
  -1 -13   8   12.68    4.04
   1  13 -10   14.05    4.28
  -1 -13 -10   14.31    4.84
  -1 -13  10   10.94    4.30
  -1 -13 -12   10.62    5.89
   0  13   1   28.74    1.82
   0 -13  -1   28.38    2.01
   0 -13   1   29.49    2.65
  13   0  -3    3.35    1.69
   0 -13  -3    5.46    1.31
   0  13  -3    5.68    1.40
   0  13   3    5.49    1.24
 -13   0   3    7.13    2.07
   0 -13  -3    4.45    1.56
   0 -13   3    3.38    2.81
   0  13  -5  170.73    3.82
   0 -13  -5  172.37    4.09
 -13   0   5  171.40    3.51
   0 -13   5  165.70    4.92
   0 -13  -7    2.35    3.34
   0  13  -7    0.74    3.14
 -13   0   7    0.39    2.31
   0 -13   7   -1.23    3.80
   0 -13  -9   56.41    4.94
   0  13  -9   49.11    4.51
   0 -13   9   41.73    4.69
   0 -13 -11    4.27    4.95
   0 -13  11    4.47    4.35
   0  13 -11    4.64    4.83
   1 -13   0   -0.97    2.27
 -13  -1   2  216.93    3.84
  -1  13  -2  214.12    2.36
   1 -13   2  211.26    4.44
   1 -13  -2  219.89    2.98
  -1  13  -4  114.43    2.92
   1 -13   4  104.76    4.08
   1 -13  -4  114.40    2.98
 -13  -1   4  111.95    3.03
   1 -13  -4  116.20    1.69
  -1  13  -6    6.61    3.12
   1 -13   6    6.55    3.82
   1 -13  -6    7.56    3.16
 -13  -1   6    7.92    2.53
   1 -13   8    7.07    4.00
   1 -13  -8    8.37    3.80
  -1  13  -8   10.64    3.66
 -13  -1   8    9.45    2.48
  -1  13 -10   -1.22    4.20
   1 -13  10   -1.07    4.16
   1 -13 -10    2.63    4.55
   2 -13  -1    1.67    1.72
   2 -13   1    2.26    2.42
  -2  13  -1    1.69    0.56
 -13  -2   1    3.66    2.30
  -2  13  -3   28.55    1.78
   2 -13   3   29.14    3.10
   2 -13  -3   30.86    1.42
 -13  -2   3   31.27    2.43
   2 -13   5   36.32    3.73
 -13  -2   5   46.63    2.78
   2 -13  -5   41.48    2.78
  -2  13  -5   39.54    2.70
   2 -13  -7   10.79    3.42
   2 -13   7   10.15    3.96
  -2  13  -7   10.56    3.41
 -13  -2   7   12.48    2.47
   2 -13   9   -0.90    4.22
  -2  13  -9   -0.44    3.95
   2 -13  11   23.16    4.61
 -13  -2 -11   16.95    6.10
  -2  13 -11   22.68    5.09
   3 -13   0    0.30    2.26
   3 -13   2 1133.03    8.71
 -13  -3   2 1127.07    7.69
  -3  13   2 1153.79    5.35
   3 -13  -2 1126.53    6.10
 -13  -3   4   30.58    2.67
   3 -13   4   26.13    3.48
  -3  13  -4   27.30    2.27
   3 -13  -4   28.14    0.94
  -3  13  -6  199.13    4.98
 -13  -3   6  206.68    4.44
   3 -13   6  198.48    5.83
  -3  13  -8    0.86    3.60
   3 -13   8   -0.65    4.01
 -13  -3   8    0.83    2.53
   3 -13  10   31.76    4.59
  -3  13 -10   41.49    5.06
  -3  13 -12    2.37    5.40
   4 -13  -1  289.90    3.81
  -4  13   1  301.06    2.36
 -13  -4   1  301.63    4.49
   4 -13  -3  250.30    2.68
 -13  -4   3  244.44    4.32
  -4  13   3  246.27    3.35
  -4  13  -5   12.93    2.65
   4 -13   5   14.35    3.64
 -13  -4   5   14.38    2.72
   4 -13   7   93.02    4.82
  -4  13  -7   87.49    4.34
 -13  -4   7   92.57    3.56
 -13  -4   9    0.40    2.90
   4 -13   9   -2.45    4.24
  -4  13  -9   -1.57    4.23
   4 -13  11    0.25    4.35
 -13  -4 -11   -5.29    6.36
  -4  13 -11    1.12    5.09
 -13  -5   0    2.73    2.64
  -5  13   2  199.94    2.64
   5 -13  -2  190.75    2.92
 -13  -5   2  190.53    3.97
   5 -13  -4  183.70    1.80
 -13  -5   4  197.35    4.30
  -5  13  -6   39.71    3.54
   5 -13   6   42.89    4.47
 -13  -5   6   50.22    3.30
   5 -13   8  103.07    5.25
  -5  13  -8  115.39    5.13
 -13  -5   8  115.17    4.09
  -5  13 -10   25.28    4.97
   5 -13  10   19.74    4.58
   5 -13  12   28.88    4.96
  -5  13 -12   33.29    6.03
 -13  -6   1   32.05    2.86
 -13  -6  -1   30.67    2.76
   6 -13  -3  308.23    3.16
 -13  -6   3  318.02    5.08
  -6  13   3  311.02    3.82
 -13  -6   5  509.27    6.45
 -13  -6   7    2.21    2.94
   6 -13   7    0.20    3.93
  -6  13  -7    2.76    3.44
   6 -13   9   62.14    5.19
 -13  -6   9   67.30    4.13
  -6  13  -9   64.20    5.17
   6 -13  11   11.85    4.61
  -6  13 -11   21.96    5.29
 -13  -6 -11   12.74    5.92
 -13  -7   0    2.25    2.57
 -13  -7   2   66.27    3.39
 -13  -7   4    4.13    3.08
   7 -13  -4    1.61    1.00
 -13  -7   6   75.02    3.93
  -7  13  -8    1.61    3.77
   7 -13   8   -1.64    4.16
 -13  -7   8    2.26    3.33
   7 -13  10    3.66    4.56
  -7  13 -10    0.77    4.71
  -7  13 -12    6.61    5.75
   7 -13  12    2.36    4.66
 -13  -8  -1  428.48    5.65
 -13  -8   1  429.90    5.71
  -8  13   3   40.12    2.28
 -13  -8   3   34.47    3.37
 -13  -8   5   43.42    3.64
 -13  -8   7   25.36    3.47
 -13  -8   9    5.02    3.67
  -8  13  -9    7.94    4.54
   8 -13   9    2.94    4.48
 -13  -8 -11   -1.39    6.11
   8 -13  11    2.57    4.61
  -8  13 -11    7.79    5.13
 -13  -9   0    0.22    2.74
 -13  -9  -2 2064.00   11.51
 -13  -9   2 2072.46   11.78
 -13  -9   4   10.34    3.47
 -13  -9   6  116.91    4.50
 -13  -9   8   -1.96    3.53
   9 -13  10   -3.34    4.61
  -9  13 -10   -1.94    4.82
   9 -13  12   -3.60    4.85
  -9  13 -12   -0.35    5.79
 -13 -10  -1  105.78    3.82
 -13 -10   1  104.32    3.89
 -13 -10   3  161.01    4.69
  10 -13  -5  156.27    1.58
  10 -13  -5  160.97    1.52
 -13 -10   5  179.76    4.81
 -13 -10   7  174.17    5.37
 -13 -10   9   11.73    4.06
 -10  13  -9   11.27    4.53
 -13 -10 -11   -4.89    5.78
 -10  13 -11    2.98    5.14
  10 -13  11   -1.68    4.71
 -13 -11   0   -5.77    3.03
 -13 -11  -2  149.30    4.37
 -13 -11   2  145.17    4.50
 -13 -11   4   30.85    3.48
 -13 -11   6   15.58    3.80
 -13 -11   8   87.99    4.80
 -11  13 -10    1.59    4.85
 -13 -11  10   -0.12    4.21
  11 -13  12   -1.78    4.86
 -13 -12  -1  175.13    4.68
 -13 -12   1  177.06    4.76
 -13 -12  -3   15.19    3.13
 -13 -12   3   15.99    3.67
  12 -13  -5   80.56    1.61
 -13 -12   5   90.27    4.36
 -13 -12   7   -4.30    4.00
 -13 -12   9   24.59    4.30
 -13 -12 -11    2.15    5.87
 -12  13 -11    8.35    5.68
  12 -13  11    0.29    4.91
 -13 -13   0   -1.36    3.57
 -13 -13  -2  132.56    4.35
 -13 -13   2  131.89    4.68
 -13 -13   4  180.34    5.09
 -13 -13   6    3.05    4.17
 -13 -13   8    4.56    4.09
 -13 -13  10   16.40    4.56
 -13  13 -10   20.06    5.41
  13 -13  12   24.81    5.33
 -13 -14  -1   75.02    4.12
 -13 -14   1   82.35    4.37
 -13 -14  -3  341.72    5.91
 -13 -14   3  333.63    6.34
 -13 -14   5   18.56    4.03
  14 -13  -5   13.17    1.49
 -13 -14   7    4.68    4.30
 -13 -14   9    6.69    4.62
 -14  13 -11   22.67    6.00
 -13 -14 -11   19.70    6.35
 -12 -14   0  484.34    6.66
 -12 -14  -2  101.10    4.13
 -12 -14   2  104.02    4.47
 -12 -14   4  340.00    6.46
  14 -12  -4  337.11    3.89
 -12 -14   6  256.86    6.49
 -12 -14   8    6.38    4.15
 -12 -14  10   30.66    4.78
 -12 -14 -10   22.87    5.73
  14 -12  12    0.27    4.87
 -11 -14   1 1091.69    9.21
 -11 -14  -1 1045.93    8.78
 -11 -14  -3    6.80    2.69
 -11 -14   3    4.27    3.61
  14 -11  -5   99.39    2.16
 -11 -14   5   98.91    4.93
 -11 -14   7   80.93    4.89
 -11 -14   9    8.13    4.33
 -14  11 -11    7.35    5.86
 -11 -14 -11    5.04    5.87
 -10 -14   0 1400.12    9.81
 -10 -14  -2   68.38    3.33
 -10 -14   2   66.48    4.10
 -10 -14   4    3.91    3.61
 -10 -14  -4    7.90    2.58
  14 -10  -4    5.55    1.51
 -10 -14   6   39.88    4.44
 -10 -14   8   84.88    4.98
 -10 -14 -10   14.65    5.38
 -10 -14  10   14.91    4.44
  -9 -14   1   27.51    3.27
  -9 -14  -1   25.40    2.91
  -9 -14   3   97.09    4.39
  14  -9  -3  107.18    2.64
  -9 -14  -3   93.25    3.31
  -9 -14   5   59.12    4.34
  14  -9  -5   57.69    1.89
  -9 -14   7   14.33    4.08
  -9 -14  -9   25.17    5.03
  -9 -14   9   26.06    4.48
  -9 -14  11    7.23    4.44
  -9 -14 -11    3.17    5.58
 -14   9 -11    0.52    5.84
  -8 -14   0  164.81    4.09
  -8 -14   2    3.90    3.48
  -8 -14  -2   17.89    2.56
  -8 -14  -4  320.35    4.54
  -8 -14   4  330.16    6.15
  14  -8  -4  312.20    3.61
  -8 -14   6  517.47    7.91
  14  -8  -6  496.41    3.87
  -8 -14  -8    1.73    4.27
  -8 -14   8    6.16    4.06
  -8 -14  10    7.29    4.25
  -8 -14 -10    5.58    5.14
  -8 -14 -12    5.63    6.25
  -7 -14   1 1105.42    8.61
  -7 -14  -1 1087.72    7.92
  -7 -14  -3  249.99    4.16
  14  -7  -3  253.97    3.51
  -7 -14   3  267.20    5.48
  -7 -14   3  274.40    3.89
  14  -7  -5  163.95    2.69
  -7 -14   5  177.04    5.35
  -7 -14   7    2.27    4.03
  -7 -14  -9   18.94    4.81
  -7 -14   9   23.86    4.37
  -7 -14 -11    2.52    5.46
  -7 -14  11    0.88    4.43
  -6 -14   0  770.85    6.85
  -6 -14   2   86.21    3.77
  -6 -14   2   81.90    2.10
  -6 -14  -2   84.55    2.89
   6  14   4  146.48    2.84
  -6 -14   4  151.57    4.75
  -6 -14  -4  142.33    3.15
  14  -6  -4  145.57    2.74
   6  14   6  107.32    2.58
  14  -6  -6  105.00    2.39
  -6 -14   6  110.07    5.02
  -6 -14  -8   -0.37    4.19
  -6 -14   8    0.86    4.12
  -6 -14  10   17.11    4.48
  -6 -14 -10   19.84    5.10
  -6 -14 -12    3.61    5.92
  -5 -14  -1  190.39    3.61
  -5 -14   1  190.61    4.13
   5  14   3  145.30    2.83
  -5 -14   3  154.56    4.48
  14  -5  -3  133.49    2.85
  -5 -14  -3  132.81    3.24
  -5 -14   3  142.96    2.85
  -5 -14   5    7.35    3.69
  14  -5  -5    6.08    1.60
   5  14   5    4.84    1.62
  -5 -14   7   35.17    4.30
  -5 -14  -7   39.55    4.11
  -5 -14   9    0.24    4.19
  -5 -14  -9    0.31    4.43
  -5 -14 -11    1.66    5.22
  -5 -14  11    0.26    4.34
  -4 -14   0 1196.79    8.03
  -4 -14   2 1053.32    8.49
   4  14   2 1026.26    6.62
  -4 -14   2 1056.26    5.39
  -4 -14  -2 1017.99    6.69
  -4 -14   4  141.61    4.51
   4  14   4  138.53    2.59
  -4 -14  -4  133.61    2.75
  14  -4  -4  135.56    2.79
   4  14   6   54.45    1.85
  14  -4  -6   55.60    2.16
  -4 -14   6   54.93    4.54
  -4 -14  -6   53.16    3.97
  -4 -14  -8    3.09    4.08
  -4 -14   8    5.99    4.14
  -4 -14 -10    2.49    4.84
  -4 -14  10    1.32    4.19
  -4 -14 -12   -2.19    5.73
   3  14   1  815.39    6.12
  -3 -14  -1  798.72    6.23
  -3 -14   1  806.46    7.10
  -3 -14   1  767.20    3.33
  -3 -14   3  534.18    6.67
   3  14   3  504.75    4.43
  -3 -14  -3  497.58    4.57
  14  -3  -3  496.24    4.82
  14  -3  -5  906.13    6.19
   3  14   5  904.84    5.17
  -3 -14   5  914.12    9.32
  -3 -14  -5  953.28    8.42
  -3 -14  -7   48.99    4.08
  -3 -14   7   50.14    4.36
  -3 -14   9   22.56    4.42
  -3 -14  -9   24.77    4.73
  -3 -14  11    1.60    4.41
  -3 -14 -11   -0.61    5.29
  -2 -14   0  356.82    4.70
  -2 -14  -2 1082.69    6.59
  -2 -14   2 1084.92    8.55
   2  14   2 1065.50    6.47
  -2 -14  -2 1076.28    5.29
  -2 -14   4    4.15    3.36
  14  -2  -4    0.16    1.84
  -2 -14  -4    0.20    2.05
   2  14   4    1.24    1.36
  -2 -14  -4    3.19    1.49
   2  14   6    2.19    0.96
  -2 -14   6   -0.12    3.88
  14  -2  -6    2.00    1.77
 -14   2   6    2.43    2.16
  -2 -14  -6    2.44    3.17
  -2 -14  -8   97.85    5.14
  -2 -14   8   86.27    5.00
  -2 -14 -10    0.98    4.52
  -2 -14  10   -1.78    4.20
  -2 -14 -12    9.67    5.99
   1  14   1  110.37    2.67
  -1 -14   1  117.63    3.50
  -1 -14  -1  116.59    2.89
  -1 -14   3  134.30    4.26
   1  14   3  123.89    2.42
  -1 -14  -3  129.85    2.69
  -1 -14  -3  127.03    2.53
 -14   1   5    5.83    2.22
  -1 -14   5    4.82    3.71
  -1 -14  -5    3.88    2.50
   1  14  -5    9.97    2.41
   1  14   5    7.20    1.07
  -1 -14   7  115.11    5.06
   1  14  -7  120.35    4.41
  -1 -14  -7  119.56    4.78
 -14   1   7  112.18    3.16
   1  14  -9   74.58    4.78
  -1 -14  -9   70.77    5.07
  -1 -14   9   70.13    5.02
  -1 -14 -11   59.90    5.94
  -1 -14  11   58.26    5.23
   0 -14   0 1814.80    9.48
   0 -14  -2  338.46    3.85
   0  14   2  345.96    3.84
   0 -14   2  330.12    5.29
 -14   0   4   57.15    2.77
   0  14   4   61.21    1.65
   0  14  -4   59.38    2.38
   0 -14  -4   59.64    1.69
   0 -14   4   55.50    3.98
   0 -14  -4   56.71    2.48
 -14   0   6  334.15    4.69
   0 -14  -6  350.60    5.99
   0  14  -6  332.28    5.64
   0 -14   6  322.95    6.70
   0  14  -8   11.03    3.62
   0 -14  -8    3.84    3.81
 -14   0   8    3.30    2.35
   0 -14   8    3.36    4.11
   0  14 -10   12.07    4.51
   0 -14 -10   19.11    4.73
   0 -14  10   13.57    4.34
   1 -14  -1  127.78    2.92
   1 -14   1  120.56    3.53
   1 -14  -3   16.29    1.46
   1 -14   3   11.63    3.22
  -1  14  -3   15.64    1.52
 -14  -1   3   14.28    2.30
  -1  14  -5   36.95    2.77
   1 -14  -5   39.88    2.89
 -14  -1   5   36.18    2.72
   1 -14   5   31.59    3.90
   1 -14  -7    1.74    3.28
   1 -14   7   -0.08    3.93
  -1  14  -7   -0.26    3.10
 -14  -1   7   -0.80    2.38
   1 -14   9   -0.55    4.05
  -1  14  -9   -0.24    3.84
   1 -14  -9    5.64    4.15
  -1  14 -11   12.55    5.02
   1 -14  11    8.50    4.40
   2 -14   0  917.01    6.94
   2 -14   2  261.61    4.96
 -14  -2   2  267.30    4.39
   2 -14  -2  266.76    3.43
  -2  14  -2  259.72    2.61
 -14  -2   4  179.02    3.91
   2 -14   4  166.75    4.94
  -2  14  -4  173.17    3.36
   2 -14  -4  177.50    2.06
   2 -14   6  472.91    7.77
  -2  14  -6  480.07    6.73
   2 -14  -6  506.21    6.75
 -14  -2   6  474.11    5.83
  -2  14  -8   21.62    3.82
   2 -14   8   20.45    4.38
 -14  -2   8   22.91    2.78
  -2  14 -10   -1.19    4.43
   2 -14  10   -1.94    4.48
  -2  14 -12   12.40    5.29
  -3  14   1    3.09    0.63
   3 -14  -1    2.84    1.89
   3 -14   1    2.83    2.44
 -14  -3   1    3.94    2.43
   3 -14   3  253.89    5.24
   3 -14  -3  271.03    2.96
  -3  14  -3  259.75    3.37
 -14  -3   3  267.94    4.42
  -3  14  -5    4.73    2.45
   3 -14   5    3.74    3.63
 -14  -3   5    5.81    2.73
   3 -14   7   30.13    4.21
 -14  -3   7   32.10    3.09
  -3  14  -7   33.63    3.70
   3 -14   9    3.11    4.33
  -3  14  -9    4.28    4.18
  -3  14 -11    7.82    4.88
   3 -14  11   10.67    4.56
   4 -14   0   83.37    3.08
 -14  -4   0   87.59    3.34
   4 -14   2   78.18    3.60
 -14  -4   2   81.47    3.21
   4 -14  -2   78.44    2.26
  -4  14   2   81.40    1.78
   4 -14   4  161.69    5.14
 -14  -4   4  174.73    4.20
   4 -14  -4  177.08    1.99
   4 -14   6   85.36    4.96
 -14  -4   6   87.86    3.57
  -4  14  -6   82.06    4.01
   4 -14   8   12.72    4.34
  -4  14  -8   15.66    3.79
 -14  -4   8   14.63    2.95
   4 -14  10   11.12    4.59
  -4  14 -10   13.11    4.62
   4 -14  12    6.40    4.71
  -4  14 -12    9.80    5.46
 -14  -5   1  130.47    3.71
   5 -14  -1  128.33    3.07
   5 -14  -3   -0.25    1.40
  -5  14   3   -0.17    1.49
 -14  -5   3   -1.11    2.77
 -14  -5   5  145.64    4.26
  -5  14  -7   29.21    3.71
 -14  -5   7   30.85    3.10
   5 -14   7   28.30    4.40
  -5  14  -9   39.03    4.70
   5 -14   9   30.59    4.78
 -14  -5   9   34.95    3.51
   5 -14  11    0.04    4.52
  -5  14 -11    0.43    5.05
 -14  -6   0 2252.51   11.79
  -6  14   2   17.55    1.38
   6 -14  -2   15.57    1.83
 -14  -6   2   14.68    2.93
 -14  -6   4  366.88    5.72
   6 -14  -4  367.07    2.76
 -14  -6   6    3.62    2.99
 -14  -6   8    1.47    2.98
  -6  14  -8    0.53    3.67
   6 -14   8   -1.55    4.21
   6 -14  10    9.82    4.70
  -6  14 -10   11.14    4.92
  -6  14 -12    1.60    5.54
   6 -14  12   -1.76    4.71
 -14  -7  -1  173.53    4.19
 -14  -7   1  164.41    4.32
 -14  -7   3  123.74    4.10
   7 -14  -3  120.65    2.44
  -7  14   3  127.55    2.85
 -14  -7   5    1.39    3.03
 -14  -7   7   18.21    3.47
  -7  14  -7   12.68    3.53
   7 -14   9   53.21    5.32
 -14  -7   9   56.33    4.10
  -7  14  -9   53.27    5.11
  -7  14 -11   -0.89    5.09
   7 -14  11   -1.06    4.67
 -14  -8   0  464.02    6.05
 -14  -8   2  262.51    5.19
 -14  -8   4  147.81    4.55
   8 -14  -4  146.89    2.17
 -14  -8   6   17.45    3.36
 -14  -8   8    1.51    3.40
  -8  14  -8   -0.71    3.88
   8 -14  10   36.60    5.33
  -8  14 -10   40.45    5.43
   8 -14  12    4.35    4.91
  -8  14 -12    4.46    5.57
 -14  -9  -1  358.27    5.64
 -14  -9   1  359.81    5.69
 -14  -9   3    4.55    3.19
   9 -14  -5    2.20    0.45
 -14  -9   5    3.59    3.10
   9 -14  -5    1.84    0.46
 -14  -9   7  215.00    5.60
  -9  14  -9   31.91    4.92
   9 -14   9   24.93    5.00
 -14  -9   9   34.88    4.01
  -9  14 -11    2.07    5.04
   9 -14  11    2.07    4.77
 -14  -9 -11    2.36    6.21
 -14 -10   0  170.99    4.48
 -14 -10   2  295.78    5.62
 -14 -10  -2  283.41    5.46
 -14 -10   4   21.50    3.31
 -14 -10   6   64.06    4.16
 -14 -10   8    5.42    3.86
 -10  14 -10   22.47    5.46
  10 -14  10   16.92    5.05
  10 -14  12    4.64    4.97
 -10  14 -12    6.29    5.67
 -14 -11  -1  181.85    4.69
 -14 -11   1  175.99    4.84
 -14 -11   3  351.76    6.16
 -14 -11   5   18.07    3.61
  11 -14  -5   16.60    0.96
  11 -14  -5   16.93    1.07
 -14 -11   7   -0.67    3.99
 -14 -11   9   38.74    4.37
 -14 -11 -11   36.99    6.79
  11 -14  11   26.63    5.30
 -14 -12   0   90.70    4.06
 -14 -12   2   14.96    3.75
 -14 -12  -2    8.95    3.42
 -14 -12   4   31.26    3.56
 -14 -12   6   77.37    4.87
 -14 -12   8   10.52    3.95
 -12  14 -10    7.93    5.26
 -14 -12  10   10.13    4.50
  12 -14  12    0.19    4.95
 -14 -13   1  320.22    5.92
 -14 -13  -1  322.38    5.76
 -14 -13  -3  452.94    6.69
 -14 -13   3  488.35    7.24
  13 -14  -5   38.55    1.53
 -14 -13   5   39.89    4.11
 -14 -13   7    3.47    4.21
 -14 -13   9   34.70    4.83
 -13  14 -11   39.76    6.28
  13 -14  11   35.17    5.43
 -14 -13 -11   40.94    6.89
 -14 -14   0  294.57    5.91
 -14 -14  -2  142.86    4.66
 -14 -14   2  148.80    5.10
 -14 -14   4  241.70    5.95
 -14 -14   6  211.29    6.37
 -14 -14   8   27.80    4.65
 -14 -14  10   25.29    4.82
 -14 -15  -1   74.33    4.39
 -14 -15   1   75.70    4.51
 -14 -15  -3   19.31    3.67
 -14 -15   3   22.94    4.32
 -14 -15   5   12.90    4.19
 -14 -15   7   19.26    4.73
 -14 -15   9   30.73    5.02
 -15  14 -11   -0.44    5.55
 -14 -15 -11   -1.54    6.10
 -13 -15   0    3.18    3.43
 -13 -15  -2  333.33    5.97
 -13 -15   2  320.74    6.32
 -13 -15   4   56.16    4.49
  15 -13  -4   58.07    2.30
 -13 -15   6   15.06    4.63
 -13 -15   8   28.05    4.66
 -13 -15  10    3.42    4.67
 -13 -15 -10    2.76    5.66
  15 -13  12    3.22    5.02
 -12 -15   1   10.14    3.55
 -12 -15  -1   16.00    3.49
 -12 -15  -3   62.34    3.57
 -12 -15   3   59.90    4.58
 -12 -15   5   85.53    4.87
  15 -12  -5   84.52    2.26
 -12 -15   7   17.61    4.43
 -12 -15   9    4.72    4.43
 -15  12 -11    2.72    5.57
 -12 -15 -11    1.96    5.94
 -11 -15   0    9.43    3.36
 -11 -15   2  180.02    5.12
 -11 -15  -2  170.64    4.46
 -11 -15  -4  190.87    4.32
 -11 -15   4  186.33    5.52
  15 -11  -4  187.16    3.17
 -11 -15   6   83.58    5.13
 -11 -15   8   26.31    4.60
 -11 -15 -10   -0.48    5.30
 -11 -15  10    1.98    4.53
 -10 -15   1  101.70    4.28
 -10 -15  -1   97.10    4.04
 -10 -15  -3  105.81    3.61
 -10 -15   3  108.65    4.51
 -10 -15   5  121.07    5.25
  15 -10  -5  120.82    2.51
 -10 -15   7   14.39    4.33
 -10 -15   9   58.25    4.93
 -10 -15  -9   60.91    5.62
 -10 -15 -11    2.58    5.71
 -10 -15  11    2.74    4.63
  -9 -15   0   -0.02    3.14
  -9 -15   2  174.86    4.99
  -9 -15  -2  177.88    4.25
  -9 -15  -4    9.64    2.41
  -9 -15   4    7.45    3.63
  15  -9  -4    6.75    1.65
  -9 -15   6  106.04    5.23
  -9 -15   8    2.50    4.22
  -9 -15  -8    1.33    4.39
  -9 -15  10    2.46    4.44
  -9 -15 -10    4.20    5.43
  -8 -15   1  122.83    4.13
  -8 -15  -1  117.12    3.78
  -8 -15   3   55.23    4.05
  -8 -15   3   55.59    2.37
  -8 -15  -3   55.89    2.98
  -8 -15   5  288.38    6.30
  15  -8  -5  277.61    3.40
  -8 -15   7   16.99    4.36
  -8 -15  -9    5.06    4.65
  -8 -15   9    6.91    4.41
  -8 -15  11   10.82    4.84
  -8 -15 -11    7.47    5.80
  -7 -15   0    5.06    2.55
  -7 -15   2  153.25    4.71
  -7 -15  -2  162.82    3.69
  -7 -15   4   -0.94    3.64
  -7 -15  -4   -0.85    2.20
  15  -7  -4    0.39    1.60
  -7 -15   6    6.01    4.14
  15  -7  -6    6.61    1.60
  -7 -15   8  321.72    7.22
  -7 -15  -8  339.00    7.83
  -7 -15  10   22.75    4.75
  -7 -15 -10   24.92    5.37
  -7 -15 -12    1.95    6.10
  -6 -15  -1    0.89    2.31
  -6 -15   1   -0.78    2.90
  -6 -15   3  271.76    5.52
  -6 -15  -3  242.47    4.04
  -6 -15   3  258.31    3.70
  15  -6  -5   80.85    2.33
   6  15   5   71.70    2.42
  -6 -15   5   79.70    4.66
  -6 -15   7  158.02    5.81
  -6 -15  -7  156.58    5.48
  -6 -15   9   38.32    4.71
  -6 -15  -9   35.93    4.95
  -6 -15  11   14.15    4.69
  -6 -15 -11   15.37    5.67
  -5 -15   0    2.50    2.27
  -5 -15   2 1101.58    5.76
  -5 -15   2 1093.01    9.01
  -5 -15  -2 1040.28    7.26
   5  15   4   11.09    1.79
  -5 -15  -4    7.15    2.12
  15  -5  -4   10.30    1.82
  15  -5  -6  135.86    2.77
  -5 -15   6  137.12    5.43
  -5 -15  -6  139.72    4.82
  -5 -15  -8   32.47    4.54
  -5 -15   8   38.20    4.57
  -5 -15 -10   -0.11    4.95
  -5 -15  10   -1.38    4.37
  -5 -15 -12    9.52    6.03
  -4 -15  -1  124.80    3.19
  -4 -15   1  122.23    3.78
  -4 -15   1  117.81    1.57
  -4 -15   3 1474.65   10.65
   4  15   3 1441.05    7.80
  -4 -15  -3 1416.79    7.93
  15  -4  -5  176.08    3.24
  -4 -15   5  187.39    5.33
   4  15   5  173.18    2.82
  -4 -15  -5  177.67    4.48
  -4 -15  -7    4.41    3.48
  -4 -15   7    2.10    4.18
  -4 -15  -9   24.21    4.73
  -4 -15   9   29.27    4.61
  -4 -15  11    0.61    4.61
  -4 -15 -11    2.32    5.45
  -3 -15   0   -3.24    2.18
  -3 -15  -2 1182.67    7.28
  -3 -15   2 1220.95    9.28
   3  15   2 1177.89    7.23
  -3 -15  -4   31.11    2.05
   3  15   4   22.94    1.83
  -3 -15   4   35.66    3.93
  -3 -15  -4   24.05    2.56
  -3 -15   6   30.29    4.18
  -3 -15  -6   35.74    3.53
  -3 -15  -8   57.32    4.74
  -3 -15   8   55.83    4.82
  -3 -15 -10   11.74    4.83
  -3 -15  10    6.88    4.41
  -3 -15 -12   15.96    6.10
  -2 -15   1   18.32    2.60
  -2 -15  -1   13.84    0.59
  -2 -15  -1   18.68    2.20
  -2 -15  -3   14.97    1.98
   2  15   3   14.46    1.94
  -2 -15  -3   16.57    2.21
   2  15   5    4.69    1.41
  -2 -15   5    7.33    3.83
  -2 -15  -5    4.12    2.77
  -2 -15   7   24.91    4.18
  -2 -15  -7   24.04    3.82
 -15   2   7   21.92    2.42
  -2 -15  -9    7.31    4.40
  -2 -15   9    5.39    4.35
  -2 -15 -11   64.69    6.20
  -2 -15  11   54.44    5.23
  -1 -15   0    2.87    2.16
  -1 -15  -2  126.44    2.92
   1  15   2  123.57    2.82
  -1 -15  -2  124.63    1.97
  -1 -15   2  120.78    4.06
   1  15   4  516.43    4.14
  -1 -15   4  492.46    7.20
  -1 -15  -4  493.98    5.43
 -15   1   4  499.17    5.55
  -1 -15  -4  501.33    4.07
 -15   1   6  161.89    3.73
   1  15  -6  153.18    4.35
  -1 -15   6  158.37    5.49
  -1 -15  -6  166.68    4.64
   1  15  -8  257.13    6.12
  -1 -15   8  242.84    6.70
  -1 -15 -10    8.63    4.67
  -1 -15  10    5.62    4.39
   0 -15  -1   75.16    2.66
   0 -15   1   73.73    3.30
   0  15   1   75.64    2.39
   0 -15  -3   19.90    1.84
   0  15   3   20.99    1.73
   0  15  -3   25.17    1.57
   0 -15   3   23.02    3.39
   0 -15  -3   24.56    1.78
 -15   0   3   25.36    2.63
   0 -15   5   27.73    4.17
 -15   0   5   29.09    2.71
   0 -15  -5   23.59    2.69
   0  15  -5   26.54    2.48
 -15   0   7  145.69    3.72
   0 -15   7  144.89    5.45
   0  15  -7  150.03    4.64
   0 -15  -7  147.27    4.86
   0 -15   9    5.10    4.45
   0 -15  -9   10.45    4.31
   0  15  -9    8.68    3.95
   0 -15  11   26.65    4.98
   1 -15   0    2.06    2.36
   1 -15  -2   41.15    2.15
 -15  -1   2   45.67    2.82
  -1  15  -2   42.40    1.25
   1 -15   2   38.59    3.26
   1 -15   4   -2.38    3.75
  -1  15  -4    0.77    1.89
 -15  -1   4    2.46    2.30
   1 -15  -4   -1.05    2.09
   1 -15  -4    2.78    1.31
 -15  -1   6   38.65    3.07
   1 -15  -6   40.50    3.47
  -1  15  -6   35.34    3.25
   1 -15   6   34.75    4.59
 -15  -1   8  146.16    3.99
   1 -15  -8  157.94    5.56
  -1  15  -8  147.95    5.27
   1 -15   8  155.38    5.95
   1 -15  10   14.29    4.72
  -1  15 -10   11.14    4.60
   2 -15   1   26.16    2.86
   2 -15  -1   26.29    2.31
   2 -15  -3   23.36    1.66
   2 -15   3   20.55    3.57
 -15  -2   3   22.38    2.77
  -2  15  -3   22.37    1.62
   2 -15   5   38.61    4.23
  -2  15  -5   36.49    2.68
 -15  -2   5   40.22    2.91
   2 -15   7   31.75    4.53
 -15  -2   7   32.78    2.82
  -2  15  -7   35.93    3.54
   2 -15   9   68.35    5.15
  -2  15  -9   69.90    4.97
  -2  15 -11    6.42    5.04
   2 -15  11    5.29    4.61
   3 -15   0   -1.03    2.52
   3 -15   2  226.72    4.86
 -15  -3   2  234.12    4.37
   3 -15  -2  224.07    3.32
   3 -15  -4  134.48    2.00
 -15  -3   4  145.76    3.88
  -3  15  -4  132.31    3.15
   3 -15   6   82.78    5.17
 -15  -3   6   85.46    3.73
  -3  15  -6   76.79    3.89
  -3  15  -8    1.86    3.75
   3 -15   8    1.08    4.30
 -15  -3   8    1.43    2.64
   3 -15  10   38.91    5.14
  -3  15 -10   39.91    5.22
   3 -15  12    7.30    4.96
  -3  15 -12   11.62    5.39
  -4  15   1   44.46    1.12
   4 -15   1   48.12    3.17
 -15  -4   1   46.75    3.10
   4 -15  -1   48.51    2.61
   4 -15   3   13.96    3.55
   4 -15  -3   17.69    1.59
 -15  -4   3   17.87    2.72
   4 -15   5   19.99    4.03
 -15  -4   5   26.03    3.15
  -4  15  -5   25.50    2.81
   4 -15   7    7.04    4.19
  -4  15  -7    9.04    3.27
 -15  -4   7   10.40    2.83
  -4  15  -9    1.19    4.16
   4 -15   9   -1.09    4.50
   4 -15  11   28.25    5.05
  -4  15 -11   24.51    5.28
 -15  -5   0    6.85    3.11
   5 -15   0    2.37    2.70
  -5  15   2   11.32    1.30
   5 -15  -2    8.49    1.91
 -15  -5   2    8.40    2.71
   5 -15   4   56.68    4.33
   5 -15  -4   68.13    1.62
 -15  -5   4   60.78    3.64
 -15  -5   6  112.29    4.05
   5 -15   6   98.38    5.22
  -5  15  -6  102.09    4.14
  -5  15  -8   29.46    4.16
   5 -15   8   28.19    4.62
 -15  -5   8   39.81    3.59
   5 -15  10   30.39    4.97
  -5  15 -10   34.58    5.20
   5 -15  12    9.76    5.09
  -5  15 -12   12.85    5.27
   6 -15  -1  388.72    4.89
 -15  -6   1  386.08    5.80
 -15  -6   3   13.64    3.10
   6 -15  -3   16.77    1.72
  -6  15   3   15.87    1.71
 -15  -6   5   -0.02    3.18
 -15  -6   7    7.83    3.07
  -6  15  -7    6.19    3.44
   6 -15   7    6.15    4.33
   6 -15   9   24.48    4.97
 -15  -6   9   30.86    3.66
  -6  15  -9   32.46    4.71
   6 -15  11    4.56    4.63
  -6  15 -11    4.29    5.18
 -15  -7   0    1.62    3.01
   7 -15  -2  223.63    3.60
 -15  -7   2  235.61    5.03
  -7  15   2  246.66    3.05
 -15  -7   4   90.96    4.03
   7 -15  -4   94.04    1.88
 -15  -7   6    8.53    3.20
   7 -15   8  170.48    6.45
 -15  -7   8  189.77    5.18
  -7  15  -8  190.39    6.12
   7 -15  10   -0.49    4.83
  -7  15 -10    5.74    4.92
   7 -15  12   -1.38    4.84
  -7  15 -12   -0.28    5.22
 -15  -8  -1  523.73    6.65
 -15  -8   1  505.18    6.68
   8 -15  -3  351.87    3.98
 -15  -8   3  356.96    6.00
  -8  15   3  379.81    4.39
 -15  -8   5   11.33    3.24
 -15  -8   7  100.78    4.59
  -8  15  -9    1.25    4.33
   8 -15   9   -0.58    4.82
 -15  -8   9   -0.68    3.49
   8 -15  11    8.45    5.11
  -8  15 -11    9.56    5.43
 -15  -9   0    2.14    3.00
 -15  -9   2    4.55    3.44
   9 -15  -4   35.35    1.60
 -15  -9   4   34.34    3.43
 -15  -9   6    2.97    3.40
 -15  -9   8   12.25    3.79
  -9  15  -8   13.18    4.09
  -9  15 -10   31.84    5.31
   9 -15  10   28.51    5.27
  -9  15 -12    1.19    5.49
   9 -15  12   -1.90    4.98
 -15 -10  -1   54.18    3.69
 -15 -10   1   46.23    3.71
 -15 -10   3   21.82    3.48
  10 -15  -5  180.75    1.82
  10 -15  -5  180.74    1.85
 -15 -10   5  203.78    5.24
 -15 -10   7    8.35    3.79
 -15 -10   9    0.76    3.97
 -10  15  -9    0.26    4.53
  10 -15   9   -6.26    5.07
  10 -15  11    0.74    5.13
 -10  15 -11   -2.84    5.34
 -15 -11   0   -1.01    3.05
 -15 -11  -2   49.24    3.94
 -15 -11   2   51.16    3.98
 -15 -11   4   50.36    3.82
 -15 -11   6   25.83    4.29
 -15 -11   8   -0.11    3.85
  11 -15  10    3.59    4.97
 -11  15 -10    4.42    5.28
 -15 -11  10    2.03    4.41
  11 -15  12   -0.46    5.01
 -15 -12  -1   74.12    3.99
 -15 -12   1   69.07    4.11
 -15 -12   3   33.19    3.76
 -15 -12   5   15.56    3.96
  12 -15  -5   17.94    1.23
 -15 -12   7   33.59    4.37
 -15 -12   9    6.57    4.47
 -12  15 -11   11.83    5.65
  12 -15  11   -2.38    5.31
 -15 -12 -11    5.96    6.14
 -15 -13   0   -2.35    3.47
 -15 -13  -2  129.20    4.74
 -15 -13   2  136.26    4.96
 -15 -13   4    0.23    3.77
 -15 -13   6   -1.01    4.41
 -15 -13   8   39.18    4.76
 -15 -13  10    1.92    4.45
 -13  15 -10    1.04    5.33
 -15 -14   1   18.04    4.13
 -15 -14  -1   23.48    3.79
 -15 -14  -3   88.26    4.35
 -15 -14   3   92.17    4.70
 -15 -14   5  601.20    8.69
 -15 -14   7   98.96    5.41
 -15 -14   9   31.19    4.92
 -15 -14 -11    0.27    6.05
 -14  15 -11    4.32    5.42
  14 -15  11    1.99    4.95
 -15 -15   0    0.54    3.92
 -15 -15  -2   98.84    4.61
 -15 -15   2  100.96    4.91
 -15 -15   4   77.75    4.73
 -15 -15   6    8.40    4.54
 -15 -15   8   -2.93    4.50
 -15 -15  10   -0.71    4.70
 -15 -16  -1  937.49    9.65
 -15 -16   1  966.66   10.08
 -15 -16   3   21.07    4.56
 -15 -16  -3   18.65    3.90
 -15 -16   5   28.89    4.79
 -15 -16   7    1.78    4.58
 -15 -16   9   98.56    6.00
 -16  15 -11   -5.24    5.68
 -15 -16 -11   -5.44    6.05
 -14 -16   0   78.72    4.59
 -14 -16   2   13.25    4.29
 -14 -16  -2   16.92    3.83
 -14 -16   4  120.45    5.24
 -14 -16   6  298.49    7.39
 -14 -16   8   23.20    4.78
 -14 -16  10   11.05    4.92
 -14 -16 -10    5.54    5.70
 -13 -16   1   16.60    3.78
 -13 -16  -1    9.79    3.61
 -13 -16   3   13.74    4.35
 -13 -16  -3   17.98    3.48
 -13 -16   5   65.95    4.88
 -13 -16   7    6.34    4.50
 -13 -16   9   14.68    4.75
 -13 -16 -11   -1.25    6.02
 -16  13 -11   -0.14    5.86
 -12 -16   0  217.74    5.29
 -12 -16  -2   40.81    3.75
 -12 -16   2   40.27    4.23
 -12 -16   4    8.74    3.96
 -12 -16  -4   10.66    3.14
 -12 -16   6    4.70    4.46
 -12 -16   8    0.34    4.51
 -12 -16 -10    2.83    5.68
 -12 -16  10    1.91    4.83
 -11 -16   1    9.90    3.54
 -11 -16  -1    9.21    3.26
 -11 -16   3   20.25    3.93
 -11 -16  -3   15.97    2.95
 -11 -16   5    0.69    4.11
  16 -11  -5    1.50    1.57
 -11 -16   7  126.01    5.70
 -11 -16   9   12.53    4.61
 -11 -16  -9   12.60    5.12
 -11 -16  11    7.94    4.87
 -11 -16 -11    9.68    6.05
 -10 -16   0  899.34    8.55
 -10 -16   2   13.81    3.80
 -10 -16  -2   15.16    3.08
 -10 -16   4   -3.00    3.79
 -10 -16  -4   -1.05    2.64
 -10 -16   6  385.87    7.63
 -10 -16   8    2.08    4.24
 -10 -16  10    4.73    4.68
 -10 -16 -10    7.77    5.47
  -9 -16   1 1367.20   10.40
  -9 -16  -1 1358.90    9.70
  -9 -16   3   10.58    3.53
  -9 -16  -3   12.46    2.55
  -9 -16   5  302.60    6.62
  16  -9  -5  285.69    3.63
  -9 -16   7   67.03    5.14
  -9 -16  -9    5.64    4.74
  -9 -16   9    2.99    4.41
  -9 -16 -11   83.46    6.97
  -9 -16  11   77.80    5.83
  -8 -16   0  215.29    4.92
  -8 -16  -2  572.59    6.35
  -8 -16   2  593.15    7.49
  -8 -16  -4   13.97    2.43
  -8 -16   4   10.03    3.71
  -8 -16   6   34.96    4.71
  -8 -16  -8   26.35    4.75
  -8 -16   8   28.29    4.66
  -8 -16  10   86.45    5.55
  -8 -16 -10   85.53    6.24
  -7 -16  -1    4.74    2.79
  -7 -16   1    7.63    3.20
  -7 -16  -3    4.16    2.52
  -7 -16   3    6.12    1.84
  -7 -16   3    5.22    3.53
  16  -7  -5    2.63    1.65
  -7 -16   5   -0.63    4.07
  -7 -16  -7   19.66    3.93
  -7 -16   7   16.73    4.43
  -7 -16   9   72.91    5.27
  -7 -16  -9   71.32    5.56
  -7 -16 -11   -3.77    5.69
  -7 -16  11    2.80    4.86
  -6 -16   0    2.67    2.52
  -6 -16   2  516.03    6.96
  -6 -16   2  525.77    4.27
  -6 -16  -2  506.99    5.64
  -6 -16  -4   76.12    2.85
  -6 -16   4   87.50    4.47
  -6 -16   6    8.33    4.37
  16  -6  -6    8.45    1.72
  -6 -16  -6    7.69    3.29
  -6 -16   8   35.28    4.81
  -6 -16  -8   25.26    4.43
  -6 -16 -10    3.72    4.99
  -6 -16  10    6.74    4.63
  -6 -16 -12    3.97    6.01
  -5 -16  -1   27.54    2.58
  -5 -16   1   23.33    3.10
  -5 -16   1   24.01    1.09
  -5 -16   3  346.87    6.17
  -5 -16   3  348.74    4.07
  -5 -16  -3  333.66    4.61
   5  16   5  317.91    3.88
  -5 -16   5  343.20    6.74
  -5 -16  -5  331.65    5.68
  -5 -16   7   -3.00    4.25
  -5 -16  -7    1.58    3.61
  -5 -16  -9    3.12    4.58
  -5 -16   9    1.73    4.34
  -5 -16 -11   10.72    5.68
  -5 -16  11    4.36    4.76
  -4 -16   0   -0.56    2.26
  -4 -16  -2    4.34    2.54
  -4 -16   2    6.08    1.28
   4  16   4 1884.00    8.74
  -4 -16   4 1945.66   12.95
  -4 -16  -4 1886.46    8.93
  -4 -16  -4 1915.72   10.56
  -4 -16   6   26.71    4.28
  -4 -16  -6   30.56    3.44
  -4 -16  -8    0.52    3.98
  -4 -16   8    2.79    4.33
  -4 -16  10    3.21    4.65
  -4 -16 -10   -1.14    4.81
  -4 -16 -12   52.52    6.55
  -3 -16  -1  155.22    3.58
  -3 -16   1  157.41    4.07
  -3 -16   3  689.92    7.96
  -3 -16  -3  673.86    5.70
   3  16   3  654.18    5.50
  -3 -16  -3  660.15    5.46
  -3 -16  -5  612.62    4.85
  -3 -16   5  633.26    8.50
   3  16   5  612.53    4.65
  -3 -16  -5  622.13    6.95
  -3 -16  -7   46.79    4.02
  -3 -16   7   47.66    4.57
  -3 -16   9    0.23    4.39
  -3 -16  -9    2.84    4.28
  -3 -16  11    0.45    4.83
  -3 -16 -11    3.70    5.28
  -2 -16   0    1.90    2.23
  -2 -16  -2  200.37    2.46
  -2 -16  -2  203.10    3.73
  -2 -16   2  215.68    4.82
  -2 -16  -4  125.71    3.42
  -2 -16   4  140.80    5.01
  -2 -16  -4  130.46    2.78
   2  16   4  126.69    2.63
  -2 -16  -6   24.41    3.28
  -2 -16   6   20.31    4.24
  -2 -16  -8    9.48    4.12
  -2 -16   8    9.13    4.37
  -2 -16  10   19.92    4.76
  -2 -16 -10   20.76    4.86
  -1 -16  -1   27.32    2.45
  -1 -16   1   25.91    2.98
   1  16   3 1307.83    7.28
  -1 -16  -3 1314.98    7.22
  -1 -16  -3 1324.04    7.02
  -1 -16   3 1339.53   10.52
   1  16   5   66.63    1.86
 -16   1   5   66.79    3.21
  -1 -16  -5   64.60    3.33
  -1 -16  -5   67.35    1.91
  -1 -16   5   62.55    4.57
  -1 -16   7   -0.35    4.13
   1  16  -7    0.85    2.99
  -1 -16  -7    2.10    3.46
 -16   1   7    1.08    2.52
  -1 -16  -9   -0.09    4.18
  -1 -16   9    1.20    4.40
  -1 -16  11    8.76    5.01
  -1 -16 -11   18.39    5.52
   0 -16   0  384.96    5.26
   0 -16  -2  136.55    3.05
   0 -16   2  134.55    4.30
   0 -16  -4  437.14    5.09
   0  16  -4  445.45    4.71
 -16   0   4  456.65    5.67
   0 -16  -4  442.03    3.91
   0 -16   4  431.01    7.11
   0 -16   6  345.39    7.21
   0 -16  -6  366.26    6.01
   0  16  -6  353.49    5.75
 -16   0   6  344.60    5.12
   0 -16   8   14.07    4.60
   0  16  -8   13.22    3.78
 -16   0   8   12.33    2.76
   0 -16  -8   20.13    4.12
   0 -16  10    1.02    4.61
   0 -16 -10    6.11    4.56
   0 -16  12   15.61    5.17
   1 -16  -1  256.58    4.10
   1 -16   1  247.26    4.85
   1 -16  -3   55.82    2.12
 -16  -1   3   56.59    3.11
  -1  16  -3   57.46    1.87
   1 -16   3   54.46    3.84
  -1  16  -5  262.39    4.57
   1 -16  -5  264.62    4.76
   1 -16  -5  251.01    2.41
 -16  -1   5  262.09    4.72
   1 -16   5  246.17    6.20
   1 -16  -7  155.10    4.90
 -16  -1   7  140.02    3.96
  -1  16  -7  148.55    4.67
   1 -16   7  142.50    5.80
   1 -16   9   26.27    4.88
  -1  16  -9   34.47    4.43
   1 -16  11    8.59    4.84
   2 -16   0 1264.06    8.75
   2 -16   2   47.86    3.63
  -2  16  -2   56.82    1.41
   2 -16  -2   50.77    2.35
 -16  -2   2   54.28    3.21
  -2  16  -4   93.78    2.80
   2 -16   4   87.71    4.70
 -16  -2   4  102.14    3.61
   2 -16  -4   99.68    2.09
   2 -16   6   65.77    4.96
  -2  16  -6   69.26    3.63
 -16  -2   6   74.68    3.58
   2 -16   8   13.02    4.58
 -16  -2   8   15.72    3.13
  -2  16  -8   14.09    3.82
   2 -16  10    5.21    4.70
  -2  16 -10    2.46    4.42
   2 -16  12   51.02    5.60
   3 -16   1  256.93    5.03
 -16  -3   1  270.31    4.96
   3 -16  -1  258.64    4.32
   3 -16   3   30.45    3.60
   3 -16  -3   35.15    1.86
 -16  -3   3   33.51    2.89
  -3  16  -3   33.68    1.80
   3 -16   5   14.82    4.23
   3 -16  -5   17.76    0.82
 -16  -3   5   21.13    2.94
  -3  16  -5   16.04    2.62
  -3  16  -7    1.29    3.35
   3 -16   7    2.13    4.19
 -16  -3   7    2.61    2.62
   3 -16   9   19.05    4.90
  -3  16  -9   23.48    4.39
   3 -16  11    1.62    4.60
  -3  16 -11    4.29    5.09
   4 -16   0 1449.20    9.56
 -16  -4   2  199.18    4.54
   4 -16   2  186.83    4.96
   4 -16  -2  191.41    3.44
   4 -16  -4  164.71    2.37
   4 -16   4  165.41    5.39
 -16  -4   4  169.31    4.28
  -4  16  -4  163.32    3.52
   4 -16   6  220.87    6.46
 -16  -4   6  239.29    5.04
  -4  16  -6  217.19    5.15
   4 -16   8   45.34    4.95
  -4  16  -8   47.19    4.31
 -16  -4   8   49.37    3.62
   4 -16  10    6.18    4.85
  -4  16 -10    5.15    4.83
   4 -16  12    1.28    4.84
  -4  16 -12    3.03    5.31
   5 -16  -1  877.10    7.08
   5 -16   1  857.00    8.08
 -16  -5   1  879.48    8.22
  -5  16   1  854.13    3.99
 -16  -5   3  161.12    4.40
   5 -16  -3  146.95    2.79
   5 -16   3  154.90    4.94
  -5  16   3  151.83    2.84
   5 -16   5  148.16    5.46
   5 -16  -5  140.68    1.20
  -5  16  -5  155.03    4.10
 -16  -5   5  155.47    4.45
  -5  16  -7   -3.69    3.32
   5 -16   7   -4.12    4.25
 -16  -5   7    0.49    3.14
   5 -16   9   40.33    5.33
  -5  16  -9   42.49    4.88
  -5  16 -11    4.21    5.05
   5 -16  11    3.56    4.84
 -16  -6   0  223.69    5.07
   6 -16   0  210.85    4.55
   6 -16  -2  309.23    4.17
  -6  16   2  320.02    3.33
 -16  -6   2  305.89    5.51
   6 -16  -4   48.37    1.72
 -16  -6   4   49.43    3.70
   6 -16   6   41.06    4.69
  -6  16  -6   40.69    3.64
 -16  -6   6   45.73    3.74
   6 -16   8   18.59    4.79
  -6  16  -8   17.29    4.06
 -16  -6   8   20.07    3.62
  -6  16 -10   73.39    5.78
   6 -16  10   66.11    5.72
   6 -16  12    5.15    5.03
  -6  16 -12   12.38    5.46
 -16  -7   1  360.39    5.98
  -7  16   3   49.26    2.28
 -16  -7   3   47.41    3.68
   7 -16  -3   44.48    2.24
 -16  -7   5    1.35    3.08
   7 -16  -5    1.38    0.50
   7 -16   7  120.74    5.81
 -16  -7   7  145.04    4.80
  -7  16  -7  135.29    4.98
  -7  16  -9    6.46    4.47
   7 -16   9    1.19    5.01
 -16  -7   9    6.87    3.55
   7 -16  11    0.18    4.94
  -7  16 -11    0.36    5.07
 -16  -8   0   13.62    3.26
 -16  -8   2    7.96    3.47
   8 -16  -4    3.14    1.31
 -16  -8   4    0.87    3.10
 -16  -8   6   17.57    3.57
  -8  16  -8   10.67    4.13
   8 -16   8    9.33    4.80
 -16  -8   8   13.76    3.67
  -8  16 -10   -0.64    4.88
   8 -16  10    1.10    5.17
  -8  16 -12   -0.36    5.42
   8 -16  12   -0.71    5.00
 -16  -9  -1   52.18    3.67
 -16  -9   1   49.91    3.76
   9 -16  -3   -0.02    2.01
 -16  -9   3    6.13    3.31
   9 -16  -5   11.07    0.82
   9 -16  -5   11.00    0.83
 -16  -9   5   10.56    3.48
 -16  -9   7   -0.97    3.65
   9 -16   9   51.96    5.56
 -16  -9   9   65.36    4.48
  -9  16  -9   64.01    5.38
   9 -16  11   -2.45    5.16
  -9  16 -11    2.20    5.25
 -16 -10   0   65.28    3.73
 -16 -10   2  492.72    7.01
 -16 -10  -2  484.01    6.85
  10 -16  -4   19.45    1.62
 -16 -10   4   18.27    3.28
 -16 -10   6  319.12    6.73
 -16 -10   8   17.77    4.09
 -10  16 -10   16.86    5.47
  10 -16  10   13.41    5.31
  10 -16  12    3.14    5.19
 -16 -11  -1   64.94    3.86
 -16 -11   1   59.89    4.17
 -16 -11   3    2.48    3.48
 -16 -11   5    9.65    3.81
  11 -16  -5    6.75    1.13
  11 -16  -5    7.41    1.10
 -16 -11   7   21.25    4.16
 -11  16  -9   10.73    4.82
 -16 -11   9   15.26    4.29
  11 -16  11    3.64    5.04
 -11  16 -11   10.47    5.33
 -16 -12   0  334.92    6.17
 -16 -12  -2  332.05    6.20
 -16 -12   2  334.52    6.45
 -16 -12   4  228.84    5.67
 -16 -12   6  121.05    5.44
 -16 -12   8    4.44    4.18
 -12  16 -10    3.47    5.26
  12 -16  10   -2.32    5.49
 -16 -12  10   10.46    4.50
 -16 -13  -1   78.06    4.28
 -16 -13   1   78.98    4.57
 -16 -13   3   95.23    4.72
 -16 -13   5    3.87    4.17
 -16 -13   7    1.78    4.19
 -16 -13   9   59.20    5.20
  13 -16  11   -3.59    5.00
 -13  16 -11    0.35    5.37
 -16 -14   0  273.93    6.09
 -16 -14   2   -0.68    3.89
 -16 -14  -2    0.63    3.71
 -16 -14   4    9.78    3.91
 -16 -14   6  103.00    5.44
 -16 -14   8   27.15    4.80
 -16 -14  10    8.93    4.77
 -14  16 -10    6.55    5.38
 -16 -15  -1   92.88    4.81
 -16 -15   1   93.89    5.17
 -16 -15   3   43.67    4.66
 -16 -15  -3   39.79    4.11
 -16 -15   5  101.47    5.62
 -16 -15   7   28.36    4.91
 -16 -15   9   59.81    5.42
  15 -16  11   12.28    5.20
 -15  16 -11   14.17    5.90
 -16 -15 -11    5.82    6.38
 -16 -16   0   15.32    4.18
 -16 -16  -2    6.65    3.93
 -16 -16   2   -0.38    4.45
 -16 -16   4  181.80    6.26
 -16 -16   6   54.77    5.39
 -16 -16   8   -1.90    4.61
 -16 -16  10   -1.46    4.90
 -16 -17   1   92.99    5.21
 -16 -17  -1  100.27    4.87
 -16 -17   3   19.48    4.63
 -16 -17  -3   20.98    4.18
 -16 -17   5    6.23    4.97
 -16 -17   7    2.54    4.75
 -16 -17   9    3.06    4.99
 -15 -17   0   -2.70    4.00
 -15 -17  -2  155.39    5.18
 -15 -17   2  148.83    5.82
 -15 -17   4    4.21    4.59
 -15 -17   6   13.67    4.97
 -15 -17   8   27.09    4.98
 -15 -17  10   34.24    5.50
 -14 -17   1   26.44    4.40
 -14 -17  -1   20.94    4.03
 -14 -17  -3  413.16    6.82
 -14 -17   3  403.33    7.69
 -14 -17   5   15.07    4.56
 -14 -17   7    8.28    5.02
 -14 -17   9   17.92    5.05
 -14 -17 -11    5.46    6.09
 -13 -17   0   -1.84    3.79
 -13 -17   2  429.64    7.49
 -13 -17  -2  424.37    6.83
 -13 -17   4    2.30    4.17
 -13 -17  -4   -0.07    3.23
 -13 -17   6  290.09    7.23
 -13 -17   8   -0.39    4.62
 -13 -17 -10   -0.95    5.74
 -13 -17  10   -1.88    4.98
 -12 -17   1   67.02    4.48
 -12 -17  -1   63.31    4.24
 -12 -17   3   -0.54    4.32
 -12 -17  -3    2.58    3.19
 -12 -17   5    6.07    4.24
 -12 -17   7   81.11    5.47
 -12 -17   9    2.63    4.64
 -12 -17  -9    2.13    4.95
 -12 -17  11    6.36    5.01
 -12 -17 -11    3.85    5.83
 -11 -17   0   10.76    3.79
 -11 -17  -2  272.07    5.46
 -11 -17   2  278.24    6.24
 -11 -17  -4   16.71    3.09
 -11 -17   4   11.86    4.03
 -11 -17   6    4.67    4.43
 -11 -17   8   44.33    4.99
 -11 -17  10    9.22    5.02
 -11 -17 -10    2.30    5.50
 -10 -17   1   22.58    3.86
 -10 -17  -1   29.00    3.48
 -10 -17   3   74.26    4.58
 -10 -17  -3   70.44    3.59
 -10 -17   5    5.07    4.20
 -10 -17   7   60.39    5.25
 -10 -17  -9    0.92    4.86
 -10 -17   9    4.81    4.72
 -10 -17  11    3.08    5.01
 -10 -17 -11    3.75    5.90
  -9 -17   0   -1.64    3.37
  -9 -17   2   -1.24    3.74
  -9 -17  -2    6.55    2.84
  -9 -17  -4  116.22    3.70
  -9 -17   4  119.11    5.01
  -9 -17   6   23.51    4.53
  -9 -17  -8   13.75    4.48
  -9 -17   8   10.94    4.65
  -9 -17  10    1.90    4.88
  -9 -17 -10   -0.29    5.27
  -8 -17   1  348.68    6.03
  -8 -17  -1  330.53    5.49
  -8 -17  -3    1.99    2.53
  -8 -17   3   -2.39    3.58
  -8 -17   3    2.54    1.73
  -8 -17   5  249.24    6.33
  -8 -17   7   98.85    5.61
  -8 -17  -7   97.22    5.11
  -8 -17   9   19.29    4.76
  -8 -17  -9   18.28    4.90
  -8 -17 -11    9.73    6.01
  -8 -17  11   11.40    5.15
  -7 -17   0    2.72    2.94
  -7 -17   2  258.22    5.67
  -7 -17  -2  259.11    4.61
  -7 -17   2  261.68    3.26
  -7 -17   4   29.10    4.14
  -7 -17  -4   28.14    2.47
  -7 -17   6   -0.80    4.26
  -7 -17   8    9.66    4.45
  -7 -17  -8    8.17    4.31
  -7 -17 -10   -0.48    5.23
  -7 -17  10   -1.34    4.82
  -6 -17  -1  103.36    3.65
  -6 -17   1  103.13    4.02
  -6 -17  -3   94.07    3.27
  -6 -17   3  107.32    4.65
  -6 -17   3   99.53    2.62
  -6 -17   5   13.79    4.15
  -6 -17  -5   14.77    2.33
  -6 -17   7   41.46    4.82
  -6 -17  -7   45.39    4.35
  -6 -17   9   14.11    4.81
  -6 -17  -9   12.75    4.83
  -6 -17  11    2.80    4.93
  -6 -17 -11    4.10    5.56
  -5 -17   0   -1.13    2.63
  -5 -17   2   24.10    3.69
  -5 -17   2   22.78    1.49
  -5 -17  -2   24.72    2.64
  -5 -17   4  193.39    5.46
  -5 -17  -4  180.38    3.61
  -5 -17   6   96.14    5.23
  -5 -17  -6  100.56    4.34
  -5 -17  -8   50.84    4.84
  -5 -17   8   47.17    4.96
  -5 -17  10   -2.05    4.71
  -5 -17 -10    5.08    5.10
  -5 -17 -12    6.17    5.73
  -4 -17  -1   55.05    3.03
  -4 -17   1   54.88    3.39
  -4 -17   1   46.34    1.01
  -4 -17  -3   26.31    2.60
  -4 -17  -3   20.29    2.03
  -4 -17  -5  325.35    4.11
  -4 -17   5  339.76    6.85
   4  17   5  326.73    3.85
  -4 -17  -5  329.59    5.49
  -4 -17   7   21.36    4.50
  -4 -17  -7   25.89    3.90
  -4 -17  -9   46.94    5.11
  -4 -17   9   40.88    4.99
  -4 -17 -11   80.49    6.52
  -4 -17  11   66.78    5.80
  -3 -17   0   -1.87    2.31
  -3 -17  -2  104.11    3.28
  -3 -17   2  106.87    4.40
  -3 -17  -2   89.83    1.99
   3  17   4    7.37    1.88
  -3 -17  -4    7.91    2.29
  -3 -17  -6   61.29    3.90
  -3 -17   6   57.16    4.79
  -3 -17  -8   -1.63    3.89
  -3 -17   8    0.45    4.49
  -3 -17 -10    4.08    4.82
  -3 -17  10    1.65    4.72
  -3 -17 -12   27.71    5.99
  -2 -17  -1  617.93    6.26
  -2 -17   1  624.43    6.90
   2  17   3   65.27    2.42
  -2 -17   3   78.45    4.24
  -2 -17  -3   65.95    2.28
  -2 -17  -3   61.83    2.67
  -2 -17  -5   12.07    1.72
  -2 -17  -5    9.28    2.86
   2  17   5    8.22    1.63
  -2 -17   5   11.54    4.30
  -2 -17  -7   20.39    3.56
  -2 -17   7   20.20    4.46
  -2 -17   9   94.62    5.66
  -2 -17  -9  102.00    5.50
  -2 -17 -11   22.67    5.68
  -2 -17  11   12.91    5.12
  -1 -17   0    1.43    2.33
  -1 -17  -2  537.68    5.46
  -1 -17   2  536.49    7.03
  -1 -17   4    5.88    3.87
  -1 -17  -4    3.09    2.08
   1  17   4    3.04    1.65
  -1 -17  -4    4.78    1.78
  -1 -17   6   18.26    4.33
  -1 -17  -6   20.11    3.17
 -17   1   6   21.16    2.75
  -1 -17  -8   11.52    3.94
  -1 -17   8    9.47    4.57
  -1 -17  10   20.60    5.11
  -1 -17 -10   26.44    5.04
  -1 -17  12   -1.47    4.92
   0 -17  -1  690.85    6.40
   0 -17   1  684.17    7.44
   0 -17  -3  104.24    2.64
   0 -17   3   98.59    4.37
   0 -17  -5    0.62    2.62
   0  17  -5    1.99    2.38
 -17   0   5    0.97    2.74
   0 -17  -5    1.28    1.33
   0 -17   5    1.22    4.01
   0 -17  -7  263.35    5.97
   0  17  -7  255.59    5.56
 -17   0   7  251.47    4.81
   0 -17   7  257.67    6.87
   0  17  -9   40.80    4.34
   0 -17  -9   44.14    4.79
   0 -17   9   34.58    5.21
   0 -17  11    2.51    5.01
   1 -17   0   -2.48    2.99
   1 -17  -2  775.17    6.27
   1 -17   2  760.89    8.18
 -17  -1   4  250.37    4.87
  -1  17  -4  250.14    3.73
   1 -17   4  244.50    6.09
   1 -17  -4  256.41    3.19
 -17  -1   6  332.89    5.40
  -1  17  -6  318.94    5.54
   1 -17   6  323.72    7.31
  -1  17  -8   94.40    4.76
 -17  -1   8   87.62    3.67
   1 -17   8   93.96    5.63
   1 -17  10    8.18    4.97
  -1  17 -10    9.16    4.61
   1 -17  12   21.48    5.41
   2 -17  -1   35.12    2.89
   2 -17   1   35.41    3.52
 -17  -2   3   20.09    2.94
   2 -17  -3   22.93    1.89
   2 -17   3   18.09    3.54
  -2  17  -3   22.29    1.58
  -2  17  -5   54.98    3.05
   2 -17   5   54.01    4.62
 -17  -2   5   56.95    3.37
   2 -17  -5   52.80    1.45
  -2  17  -7  229.33    5.52
 -17  -2   7  220.03    4.85
   2 -17   7  218.89    6.62
  -2  17  -9   32.76    4.35
   2 -17   9   24.65    5.20
  -2  17 -11   43.72    5.57
   2 -17  11   41.47    5.47
   3 -17   0    1.18    2.97
   3 -17   2   90.00    4.29
   3 -17  -2   92.89    2.94
 -17  -3   2   99.49    3.95
  -3  17  -2   92.54    1.70
   3 -17  -4  274.28    3.14
   3 -17   4  268.18    6.27
 -17  -3   4  276.85    5.12
  -3  17  -4  267.36    4.03
   3 -17   6   46.82    4.99
  -3  17  -6   46.55    3.43
 -17  -3   6   53.85    3.76
  -3  17  -8   53.23    4.27
 -17  -3   8   48.22    3.61
   3 -17   8   43.59    5.27
   3 -17  10    4.32    4.99
  -3  17 -10    6.58    4.63
  -3  17 -12   38.65    5.76
   3 -17  12   27.57    5.42
   4 -17   1  608.42    7.24
   4 -17  -1  622.44    6.28
 -17  -4   1  646.60    7.37
   4 -17  -3   19.82    1.85
   4 -17   3   18.93    3.74
 -17  -4   3   20.57    3.08
  -4  17  -3   22.93    1.73
   4 -17   5  450.41    7.91
 -17  -4   5  489.48    6.56
   4 -17  -5  445.12    2.71
  -4  17  -5  465.58    5.99
   4 -17   7    0.41    4.50
 -17  -4   7    5.64    3.01
  -4  17  -7    2.58    3.24
  -4  17  -9   51.09    4.86
   4 -17   9   49.71    5.43
   4 -17  11    0.36    5.13
  -4  17 -11    3.28    5.13
   5 -17   0    1.33    3.02
   5 -17   2   51.26    3.93
 -17  -5   2   57.03    3.81
   5 -17  -2   52.00    2.73
  -5  17   2   51.32    1.72
   5 -17  -4  226.64    2.91
   5 -17   4  219.77    5.99
 -17  -5   4  228.46    5.10
   5 -17   6  131.20    5.95
 -17  -5   6  144.52    4.52
  -5  17  -6  139.02    4.52
   5 -17   8   -3.88    4.68
 -17  -5   8    0.37    3.25
  -5  17  -8   -2.12    3.80
   5 -17  10   -0.19    5.06
  -5  17 -10   -0.72    4.72
  -5  17 -12    6.30    5.27
   5 -17  12    2.78    5.15
   6 -17  -1  118.04    3.88
   6 -17   1  120.07    4.39
  -6  17   3 1114.44    6.82
   6 -17  -3 1100.46    6.73
 -17  -6   3 1122.45    9.52
   6 -17   3 1098.56   10.21
   6 -17   5  151.78    5.64
 -17  -6   5  169.85    4.89
   6 -17  -5  148.13    1.57
  -6  17  -7    5.90    3.38
   6 -17   7    4.20    4.60
 -17  -6   7    9.78    3.38
  -6  17  -9  162.12    6.28
 -17  -6   9  158.68    5.22
  -6  17 -11   59.09    5.96
   6 -17  11   58.81    5.84
 -17  -7   0   -0.05    3.27
   7 -17  -2   84.65    2.94
  -7  17   2   99.69    2.24
 -17  -7   2   93.40    4.27
 -17  -7   4  199.05    5.00
   7 -17  -4  195.92    2.81
 -17  -7   6   58.94    4.10
  -7  17  -6   53.16    3.67
   7 -17   8   69.47    5.59
 -17  -7   8   87.21    4.44
  -7  17  -8   80.96    5.02
  -7  17 -10    5.98    4.99
   7 -17  10    1.03    5.11
   7 -17  12   28.85    5.57
  -7  17 -12   43.24    5.98
 -17  -8   1  360.63    6.14
 -17  -8  -1  385.62    6.25
   8 -17  -3  313.16    4.14
  -8  17   3  326.24    4.19
 -17  -8   3  335.02    6.01
   8 -17  -5   89.02    1.40
 -17  -8   5   97.96    4.42
  -8  17  -7   59.96    4.24
   8 -17   7   59.30    5.45
 -17  -8   7   74.76    4.38
  -8  17  -9    1.88    4.44
   8 -17   9    1.65    4.97
 -17  -8   9    5.88    3.76
  -8  17 -11   25.64    5.62
   8 -17  11   21.88    5.40
 -17  -9   0   -0.89    3.20
 -17  -9   2   23.69    3.77
   9 -17  -4    2.18    1.47
 -17  -9   4    3.92    3.29
 -17  -9   6   14.60    4.01
   9 -17   8   64.44    5.69
 -17  -9   8   81.72    4.68
  -9  17  -8   75.84    5.02
  -9  17 -10    4.18    5.05
   9 -17  10   -0.85    5.25
   9 -17  12    6.90    5.35
  -9  17 -12   18.94    5.89
 -17 -10   1   80.17    4.08
 -17 -10  -1   75.71    4.24
 -17 -10   3    0.74    3.27
  10 -17  -5  144.22    2.00
 -17 -10   5  159.54    5.26
 -17 -10   7   32.37    4.18
 -10  17  -9    1.54    4.61
  10 -17   9    5.04    5.28
 -17 -10   9    9.01    4.26
  10 -17  11    7.73    5.16
 -10  17 -11   13.72    5.39
 -17 -11   0    1.08    3.39
 -17 -11  -2   -2.51    3.71
 -17 -11   2    0.15    3.61
 -17 -11   4    8.42    3.73
  11 -17  -4    8.76    1.83
 -17 -11   6   17.20    4.33
 -17 -11   8    8.51    4.04
  11 -17  10   27.91    5.61
 -11  17 -10   40.62    5.65
 -17 -12  -1    9.35    3.82
 -17 -12   1   11.23    3.83
 -17 -12   3   33.19    4.28
  12 -17  -5   19.70    1.58
 -17 -12   5   25.35    4.48
 -17 -12   7   66.42    4.93
 -12  17  -9   66.91    5.72
 -17 -12   9   76.40    5.26
  12 -17  11   -4.09    5.28
 -12  17 -11    0.33    5.23
 -17 -13   0    4.48    3.99
 -17 -13  -2    7.81    3.93
 -17 -13   2    7.76    4.25
 -17 -13   4   19.80    4.01
 -17 -13   6  101.50    5.41
 -17 -13   8   -0.91    4.36
  13 -17  10   34.96    5.56
 -13  17 -10   43.82    5.83
 -17 -13  10   45.64    5.06
 -17 -14  -1    4.87    4.05
 -17 -14   1    2.65    4.24
 -17 -14   3  137.82    5.53
 -17 -14   5    0.21    4.51
 -17 -14   7   10.61    4.55
 -17 -14   9   53.45    5.45
 -14  17 -11    1.66    5.51
  14 -17  11   -2.68    5.04
 -17 -15   0    8.86    4.28
 -17 -15  -2   59.33    4.52
 -17 -15   2   51.19    4.91
 -17 -15   4    1.57    4.39
 -17 -15   6    7.58    4.69
 -17 -15   8    1.72    4.59
 -17 -15  10   24.63    5.03
 -15  17 -10   26.32    5.84
 -17 -16  -1   27.15    4.33
 -17 -16   1   25.21    4.66
 -17 -16  -3    9.57    4.10
 -17 -16   3    9.31    4.49
 -17 -16   5   43.60    5.00
 -17 -16   7   -2.32    4.85
 -17 -16   9   34.18    5.44
 -16  17 -11    0.22    5.72
 -17 -17   0   -3.45    4.14
 -17 -17  -2    9.31    4.03
 -17 -17   2    5.19    4.62
 -17 -17   4   79.47    5.44
 -17 -17   6    4.15    5.19
 -17 -17   8   48.37    5.28
 -17 -17  10    1.68    5.17
 -17 -18  -1   22.21    4.33
 -17 -18   1   23.42    4.47
 -17 -18  -3   77.10    5.14
 -17 -18   3   67.33    5.78
 -17 -18   5   -0.72    4.73
 -17 -18   7   39.30    5.44
 -17 -18   9    2.23    5.13
 -16 -18   0  229.05    6.15
 -16 -18  -2   75.69    4.65
 -16 -18   2   75.74    5.21
 -16 -18   4   20.72    5.23
 -16 -18   6    5.68    4.91
 -16 -18   8   18.89    5.14
 -16 -18  10    0.98    5.22
 -15 -18  -1   62.56    4.48
 -15 -18   1   57.07    4.61
 -15 -18   3   24.41    4.72
 -15 -18  -3   29.62    4.18
 -15 -18   5   81.43    5.55
 -15 -18   7   12.28    5.11
 -15 -18   9   27.94    5.34
 -15 -18 -11   -4.17    6.21
 -14 -18   0  353.54    6.81
 -14 -18  -2  262.17    5.96
 -14 -18   2  264.74    6.77
 -14 -18   4   75.61    5.26
 -14 -18  -4   86.95    4.33
 -14 -18   6  266.84    7.57
 -14 -18   8   -1.54    4.85
 -14 -18 -10    7.69    5.88
 -14 -18  10   10.57    5.23
 -13 -18   1   18.00    4.32
 -13 -18  -1   17.31    3.91
 -13 -18   3  553.47    8.67
 -13 -18  -3  543.61    7.33
 -13 -18   5   63.99    5.29
 -13 -18   7   16.39    4.76
 -13 -18   9   40.67    5.57
 -13 -18  11   -1.30    5.18
 -13 -18 -11    2.22    5.97
 -12 -18   0  166.66    5.29
 -12 -18   2   11.18    4.32
 -12 -18  -2   11.74    3.78
 -12 -18  -4   45.69    3.80
 -12 -18   4   64.27    4.86
 -12 -18   6    8.52    4.61
 -12 -18   8    4.13    4.63
 -12 -18  10   38.84    5.73
 -12 -18 -10   36.20    6.12
 -11 -18  -1  260.82    5.76
 -11 -18   1  277.29    6.16
 -11 -18   3   36.68    4.34
 -11 -18  -3   29.77    3.41
 -11 -18   5    4.38    4.55
 -11 -18   7  172.35    6.54
 -11 -18  -9   24.91    5.36
 -11 -18   9   29.49    5.35
 -11 -18  11   -0.72    5.16
 -11 -18 -11   -3.34    5.85
 -10 -18   0 1082.63    9.69
 -10 -18   2   26.34    3.95
 -10 -18  -2   26.39    3.40
 -10 -18   4   -0.82    4.01
 -10 -18  -4    1.45    2.76
 -10 -18   6    2.58    4.67
 -10 -18  -8   -4.93    4.38
 -10 -18   8   -2.74    4.61
 -10 -18  10    1.94    5.11
 -10 -18 -10    1.25    5.36
  -9 -18   1  335.55    6.21
  -9 -18  -1  317.81    5.73
  -9 -18   3  437.35    7.35
  -9 -18  -3  435.39    5.99
  -9 -18   5    7.84    4.34
  -9 -18   7   21.52    4.77
  -9 -18  -9   -2.76    4.82
  -9 -18   9    2.15    4.65
  -9 -18 -11   11.82    5.99
  -9 -18  11   12.20    5.34
  -8 -18   0   -1.66    3.30
  -8 -18  -2   12.56    2.94
  -8 -18   2   17.39    1.65
  -8 -18   2   13.40    3.85
  -8 -18   4   86.63    4.81
  -8 -18  -4   83.65    3.28
  -8 -18   6    5.65    4.46
  -8 -18  -8   -0.60    4.27
  -8 -18   8    2.12    4.46
  -8 -18  10    9.33    5.07
  -8 -18 -10   10.21    5.48
  -7 -18  -1  106.72    3.92
  -7 -18   1  112.24    4.41
  -7 -18  -3    3.07    2.43
  -7 -18   3    1.23    3.79
  -7 -18   3    3.05    1.66
  -7 -18   5   52.24    4.73
  -7 -18  -5   61.27    2.95
  -7 -18  -7    6.11    3.75
  -7 -18   7   10.96    4.72
  -7 -18  -9   -0.44    4.62
  -7 -18   9    2.20    4.68
  -7 -18  11   -0.87    5.07
  -7 -18 -11   -1.19    5.59
  -6 -18   0  408.05    6.02
  -6 -18   2   57.45    4.09
  -6 -18   2   47.83    1.78
  -6 -18  -2   50.08    3.03
  -6 -18   4    3.40    3.82
  -6 -18  -4    5.30    2.37
  -6 -18  -6   18.69    3.51
  -6 -18   6   16.75    4.50
  -6 -18   8   23.22    4.86
  -6 -18  -8   18.71    4.47
  -6 -18 -10   -1.64    5.11
  -6 -18  10   -1.38    4.92
  -6 -18 -12    5.01    5.90
  -5 -18  -1    3.78    2.69
  -5 -18   1    4.72    3.12
  -5 -18   1    2.99    0.79
  -5 -18   3   61.66    4.18
  -5 -18  -3   58.93    2.82
  -5 -18   5  163.67    5.76
  -5 -18  -5  149.38    3.35
  -5 -18  -5  156.36    4.21
  -5 -18   7   -2.81    4.40
  -5 -18  -7   -3.81    3.44
  -5 -18  -9   49.62    5.28
  -5 -18   9   48.56    5.42
  -5 -18  11   20.00    5.37
  -5 -18 -11   28.30    5.72
  -4 -18   0   93.12    3.68
  -4 -18   2  247.53    5.56
  -4 -18  -2  248.19    2.90
  -4 -18  -2  254.95    4.44
  -4 -18  -4  169.40    3.44
  -4 -18   4  185.95    5.51
  -4 -18  -4  173.27    3.85
  -4 -18   6  195.40    6.19
  -4 -18  -6  201.68    5.16
  -4 -18   8    8.35    4.71
  -4 -18  -8   10.00    4.12
  -4 -18  10  186.71    7.11
  -4 -18 -10  194.66    7.22
  -4 -18 -12   21.50    6.00
  -3 -18  -1  160.36    3.94
  -3 -18   1  176.90    4.64
  -3 -18  -3    0.10    2.24
  -3 -18   3    3.46    3.67
  -3 -18  -3    0.76    1.65
  -3 -18  -5  101.96    3.78
  -3 -18  -5  100.84    2.63
  -3 -18   5   99.54    5.23
  -3 -18  -7   16.93    3.69
  -3 -18   7   12.44    4.45
  -3 -18  -9   25.45    4.66
  -3 -18   9   32.10    5.19
  -3 -18 -11   88.84    6.54
  -3 -18  11   67.88    6.07
  -2 -18   0   16.62    2.81
  -2 -18  -2  733.72    3.96
  -2 -18  -2  783.55    6.71
  -2 -18   2  766.88    8.32
   2  18   4  226.54    3.50
  -2 -18  -4  242.41    4.02
  -2 -18   4  230.71    6.05
  -2 -18  -4  223.62    3.57
  -2 -18   6   50.49    4.92
  -2 -18  -6   61.05    3.58
  -2 -18  -8   11.18    4.06
  -2 -18   8    8.73    4.77
  -2 -18 -10   35.03    5.36
  -2 -18  10   23.40    5.31
  -2 -18  12   12.23    5.29
  -1 -18   1    1.67    3.20
  -1 -18  -1    1.48    2.49
  -1 -18  -3    1.49    1.44
  -1 -18  -3   -1.29    2.08
  -1 -18   3    1.65    3.66
  -1 -18  -5    6.68    2.47
  -1 -18  -5    8.34    1.64
  -1 -18   5    5.22    4.38
  -1 -18  -7   13.64    3.36
  -1 -18   7   13.16    4.74
  -1 -18  -9   16.67    4.57
  -1 -18   9   17.02    5.07
  -1 -18  11    3.04    5.21
   0 -18   0  121.34    3.90
   0 -18  -2  221.27    4.02
   0 -18   2  212.21    5.22
   0 -18   4   29.69    4.14
   0 -18  -4   32.65    2.08
   0 -18   6    1.47    4.70
 -18   0   6    1.88    3.06
   0  18  -6    2.78    2.85
   0 -18  -6    2.90    3.00
   0 -18  -8  100.34    5.02
   0 -18   8   91.69    5.90
   0 -18  10   10.07    5.09
   0 -18  12    2.42    5.12
   1 -18  -1  560.33    6.09
   1 -18   1  533.14    6.95
   1 -18   3   30.57    3.77
   1 -18  -3   33.26    2.13
  -1  18  -5  382.02    5.10
   1 -18  -5  366.07    3.33
 -18  -1   5  379.42    5.81
   1 -18   5  377.93    7.54
   1 -18   7    7.90    4.77
 -18  -1   7    6.28    3.20
  -1  18  -7    5.52    3.23
   1 -18   9    5.84    5.01
  -1  18  -9   13.23    4.08
   1 -18  11   14.22    5.34
   2 -18   0 1924.11   11.39
   2 -18  -2   41.60    2.69
   2 -18   2   37.74    3.80
   2 -18  -4   46.83    2.00
   2 -18   4   43.64    4.30
 -18  -2   4   45.83    3.55
  -2  18  -4   46.62    2.35
 -18  -2   6  210.48    5.01
  -2  18  -6  212.38    4.76
   2 -18   6  205.03    6.55
 -18  -2   8   57.39    3.70
   2 -18   8   55.35    5.62
  -2  18  -8   57.73    4.33
   2 -18  10   38.18    5.64
  -2  18 -10   49.41    5.24
   2 -18  12   24.09    5.48
   3 -18  -1  746.82    7.02
   3 -18   1  726.66    7.96
  -3  18  -3  332.31    3.55
   3 -18   3  351.17    6.57
   3 -18  -3  342.38    4.09
 -18  -3   3  340.86    5.70
  -3  18  -5    6.40    2.50
 -18  -3   5    9.00    3.27
   3 -18   5    5.27    4.24
   3 -18  -5    7.80    1.12
   3 -18   7   27.81    4.94
  -3  18  -7   32.67    3.61
 -18  -3   7   33.05    3.38
   3 -18   9   -4.96    5.19
  -3  18  -9   -1.92    3.98
   3 -18  11    0.08    5.16
  -3  18 -11    5.42    4.99
   4 -18   0   87.75    3.83
   4 -18   2   89.70    4.47
 -18  -4   2   92.62    4.19
   4 -18  -2   91.03    3.15
  -4  18  -2   89.20    1.73
   4 -18   4  424.07    7.38
   4 -18  -4  437.44    4.05
 -18  -4   4  434.50    6.47
  -4  18  -4  435.51    5.00
  -4  18  -6  105.06    4.22
 -18  -4   6  119.26    4.53
   4 -18   6  101.91    5.80
   4 -18   8   -1.40    4.93
  -4  18  -8   -1.54    3.85
 -18  -4   8   -0.80    3.37
   4 -18  10    5.82    5.11
  -4  18 -10    9.31    4.62
  -4  18 -12   15.30    5.33
   4 -18  12    7.17    5.23
   5 -18  -1  439.21    5.66
   5 -18   1  442.20    6.62
 -18  -5   1  460.27    6.71
   5 -18   3    9.66    3.95
 -18  -5   3    4.99    3.36
   5 -18  -3    4.85    1.94
   5 -18  -5    2.31    0.88
  -5  18  -5    1.45    2.55
 -18  -5   5    1.58    3.21
   5 -18   5    3.25    4.41
   5 -18   7    0.71    4.74
  -5  18  -7    1.27    3.37
 -18  -5   7    4.32    3.44
   5 -18   9   -2.97    4.92
  -5  18  -9   -0.13    4.35
   5 -18  11    0.66    5.35
  -5  18 -11    1.65    4.84
   6 -18   0  140.88    4.38
   6 -18   2  173.41    5.21
 -18  -6   2  176.63    5.07
   6 -18  -2  157.56    3.73
  -6  18   2  164.82    2.53
   6 -18  -4    1.24    1.64
   6 -18   4    3.85    4.18
 -18  -6   4    5.28    3.48
  -6  18  -6  347.25    6.19
   6 -18   6  343.32    7.91
 -18  -6   6  360.05    6.53
  -6  18  -8   34.48    4.21
   6 -18   8   29.20    5.22
 -18  -6   8   39.69    4.02
   6 -18  10   -0.46    5.29
  -6  18 -10   -1.54    4.84
   6 -18  12    3.96    5.26
  -6  18 -12   10.53    5.42
 -18  -7   1   20.36    3.77
   7 -18   1   13.12    3.48
   7 -18  -1   17.89    2.82
 -18  -7   3   58.32    4.29
   7 -18  -3   50.81    2.57
  -7  18   3   46.43    2.25
   7 -18  -5   31.62    1.17
   7 -18   5   35.97    4.69
 -18  -7   5   35.58    3.88
   7 -18   7  211.12    7.07
 -18  -7   7  231.64    5.81
  -7  18  -7  229.02    5.96
  -7  18  -9   53.87    5.15
   7 -18   9   56.18    5.87
 -18  -7   9   62.65    4.40
   7 -18  11    4.66    5.26
  -7  18 -11    7.82    5.19
 -18  -8   0   83.23    4.13
   8 -18  -2  735.98    6.82
  -8  18   2  752.35    5.28
 -18  -8   2  739.69    8.41
 -18  -8   4   33.02    3.76
   8 -18  -4   31.32    1.82
   8 -18   6    2.88    4.71
 -18  -8   6    2.87    3.86
  -8  18  -8    6.11    4.06
   8 -18   8    2.13    5.11
 -18  -8   8    5.18    3.75
   8 -18  10   39.32    5.80
  -8  18 -10   42.55    5.63
  -8  18 -12   12.70    5.59
 -18  -9  -1   56.07    4.10
 -18  -9   1   61.97    4.08
   9 -18  -3    6.69    2.13
 -18  -9   3   13.64    3.51
   9 -18  -5   66.53    1.59
 -18  -9   5   76.87    4.71
   9 -18   7    9.91    4.81
 -18  -9   7   18.55    3.98
  -9  18  -7   10.78    3.64
  -9  18  -9    7.65    4.50
   9 -18   9    5.79    4.95
 -18  -9   9    6.78    4.00
  -9  18 -11    5.30    5.24
   9 -18  11    0.62    5.27
 -18 -10   0    1.42    3.66
 -18 -10   2   27.42    4.20
 -18 -10   4  153.54    5.23
  10 -18  -4  148.44    2.93
 -18 -10   6  351.28    7.11
 -10  18  -8   -0.26    4.12
  10 -18   8   -3.37    4.98
 -18 -10   8    2.41    4.02
  10 -18  10   27.32    5.63
 -10  18 -10   30.28    5.38
 -18 -11  -1  119.22    5.18
 -18 -11   1  118.77    5.07
 -18 -11   3  240.46    5.98
  11 -18  -5  400.45    3.47
 -18 -11   5  418.59    7.58
 -18 -11   7   27.29    4.37
 -11  18  -9    1.33    4.56
  11 -18   9    3.60    5.19
 -18 -11   9    3.65    4.45
  11 -18  11    3.18    5.29
 -11  18 -11    5.86    5.30
 -18 -12   0  287.65    6.37
 -18 -12   2    4.95    4.17
 -18 -12  -2    3.78    4.02
  12 -18  -4   -0.62    1.97
 -18 -12   4   -1.40    4.02
 -18 -12   6   14.31    4.55
 -18 -12   8   35.52    4.71
 -12  18 -10    0.33    5.26
  12 -18  10    2.03    5.49
 -18 -13  -1   45.77    4.69
 -18 -13   1   40.72    4.53
 -18 -13   3   39.98    4.51
  13 -18  -5  145.24    2.73
 -18 -13   5  154.05    5.92
 -18 -13   7    4.77    4.46
 -13  18  -9   47.35    5.54
 -18 -13   9   52.48    5.31
 -13  18 -11   -7.09    5.32
 -18 -14   0   28.05    4.88
 -18 -14  -2  343.62    6.95
 -18 -14   2  357.64    7.40
 -18 -14   4    0.16    4.37
 -18 -14   6    6.65    4.70
 -18 -14   8    6.42    4.56
 -14  18 -10   -3.35    5.18
  14 -18  10    0.03    5.09
 -18 -14  10    1.24    4.74
 -18 -15  -1   14.91    4.36
 -18 -15   1   12.67    4.58
 -18 -15   3  216.91    6.45
 -18 -15   5  104.57    5.73
 -18 -15   7    6.94    4.81
 -18 -15   9   16.74    5.09
 -15  18 -11    7.18    5.68
 -18 -16   0  492.98    8.31
 -18 -16  -2   33.00    4.55
 -18 -16   2   22.40    5.03
 -18 -16   4    0.65    4.48
 -18 -16   6  196.58    6.90
 -18 -16   8   10.42    4.87
 -18 -16  10    8.37    5.11
 -18 -17  -1   74.53    5.06
 -18 -17   1   90.23    5.20
 -18 -17  -3  119.00    5.67
 -18 -17   3  121.17    6.07
 -18 -17   5   98.49    5.93
 -18 -17   7    1.71    4.70
 -18 -17   9   -1.36    5.12
 -18 -18   0  120.12    5.66
 -18 -18  -2    1.12    4.58
 -18 -18   2    1.23    4.77
 -18 -18   4   62.18    5.76
 -18 -18   6   16.22    5.12
 -18 -18   8   -1.86    5.17
 -18 -18  10    7.55    5.43
 -18 -19  -1   48.38    4.95
 -18 -19   1   47.23    5.48
 -18 -19  -3   30.51    5.03
 -18 -19   3   33.02    5.41
 -18 -19   5    2.32    4.93
 -18 -19   7   11.62    5.26
 -18 -19   9   -3.23    5.54
 -17 -19   0    2.62    4.31
 -17 -19  -2   61.22    5.04
 -17 -19   2   56.71    5.62
 -17 -19   4   46.80    5.48
 -17 -19   6   44.42    5.57
 -17 -19   8    7.04    5.10
 -17 -19  10   -6.29    5.32
 -16 -19  -1    7.31    4.21
 -16 -19   1    9.98    4.57
 -16 -19  -3   96.66    5.19
 -16 -19   3   96.18    5.82
 -16 -19   5    9.36    5.10
 -16 -19   7   -1.93    4.79
 -16 -19   9    0.60    5.44
 -15 -19   0    1.63    4.10
 -15 -19   2   29.57    4.80
 -15 -19  -2   35.17    4.44
 -15 -19  -4   31.16    4.35
 -15 -19   4   33.12    5.23
 -15 -19   6   78.10    6.02
 -15 -19   8   22.54    5.14
 -15 -19 -10   -1.16    5.96
 -15 -19  10    3.08    5.40
 -14 -19  -1   42.38    4.35
 -14 -19   1   44.93    4.34
 -14 -19  -3  158.88    5.13
 -14 -19   3  168.11    6.40
 -14 -19   5  172.61    6.53
 -14 -19   7   15.66    5.07
 -14 -19   9   42.13    5.83
 -14 -19  11   11.50    5.56
 -14 -19 -11   22.00    6.51
 -13 -19   0    4.73    3.82
 -13 -19  -2   53.39    4.31
 -13 -19   2   50.84    4.83
 -13 -19   4    2.83    4.84
 -13 -19  -4    5.95    3.61
 -13 -19   6   12.87    4.94
 -13 -19   8    0.93    4.77
 -13 -19  10    7.82    5.45
 -13 -19 -10   13.71    6.00
 -12 -19  -1   80.98    4.52
 -12 -19   1   89.76    4.88
 -12 -19   3   35.55    4.73
 -12 -19  -3   44.48    3.87
 -12 -19   5   24.57    4.87
 -12 -19   7    5.94    4.88
 -12 -19  -9    4.48    5.22
 -12 -19   9   14.12    5.45
 -12 -19  11   15.65    5.31
 -12 -19 -11   11.51    6.14
 -11 -19   0    3.75    3.95
 -11 -19   2   36.00    4.50
 -11 -19  -2   29.61    3.96
 -11 -19  -4  122.20    4.28
 -11 -19   4  121.82    5.61
 -11 -19   6   71.77    5.48
 -11 -19   8   -0.03    4.70
 -11 -19  -8   -1.41    4.52
 -11 -19  10   -1.01    5.39
 -11 -19 -10   -1.57    5.57
 -10 -19   1  434.62    7.11
 -10 -19  -1  416.52    6.69
 -10 -19   3   74.76    4.72
 -10 -19  -3   74.65    3.74
 -10 -19   5   12.60    4.58
 -10 -19   7   -2.09    4.84
 -10 -19  -9   22.68    5.32
 -10 -19   9   27.95    5.45
 -10 -19 -11    8.80    5.93
 -10 -19  11    7.04    5.32
  -9 -19   0   15.06    3.92
  -9 -19   2  101.90    4.86
  -9 -19   2  102.80    2.53
  -9 -19  -2   98.86    4.09
  -9 -19   4   57.34    4.56
  -9 -19  -4   54.63    3.28
  -9 -19   6   17.23    4.60
  -9 -19  -8   -3.64    4.38
  -9 -19   8   -2.17    4.81
  -9 -19  10   23.52    5.64
  -9 -19 -10   29.00    6.01
  -8 -19   1  148.90    4.97
  -8 -19  -1  143.15    4.60
  -8 -19   3   18.26    3.98
  -8 -19  -3   17.81    2.84
  -8 -19   3   19.74    2.01
  -8 -19   5   29.96    4.82
  -8 -19  -5   28.50    2.78
  -8 -19   7   46.48    5.13
  -8 -19  -7   50.78    4.45
  -8 -19   9    0.78    4.88
  -8 -19  -9   -5.17    4.70
  -8 -19  11   53.56    5.96
  -8 -19 -11   50.23    6.47
  -7 -19   0    1.03    3.28
  -7 -19   2  199.70    2.93
  -7 -19   2  192.60    5.43
  -7 -19  -2  196.87    4.43
  -7 -19   4   23.87    4.06
  -7 -19  -4   25.77    2.56
  -7 -19  -6    2.91    3.33
  -7 -19   6    2.77    4.69
  -7 -19  -8   -1.10    4.33
  -7 -19   8    2.38    4.62
  -7 -19 -10   32.65    5.65
  -7 -19  10   31.21    5.65
  -6 -19  -1  135.14    4.20
  -6 -19   1  131.66    4.58
  -6 -19   1  123.86    1.84
  -6 -19   3   79.54    4.52
  -6 -19  -3   79.11    3.34
  -6 -19   5  147.86    5.84
  -6 -19  -5  148.55    3.60
  -6 -19  -5  156.76    4.38
  -6 -19  -7    0.66    3.61
  -6 -19   7    3.40    4.80
  -6 -19  -9   52.28    5.29
  -6 -19   9   50.98    5.52
  -6 -19 -11    2.65    5.55
  -6 -19  11   -1.82    5.24
  -5 -19   0   -0.95    3.08
  -5 -19  -2    2.07    2.63
  -5 -19   2    0.34    3.66
  -5 -19  -4   48.94    2.71
  -5 -19   4   46.39    4.37
  -5 -19  -4   43.08    2.58
  -5 -19   6   26.12    4.64
  -5 -19  -6   39.99    3.51
  -5 -19  -8   47.71    4.72
  -5 -19   8   41.23    5.11
  -5 -19 -10    8.26    5.25
  -5 -19  10    4.22    5.24
  -5 -19 -12   10.46    6.04
  -4 -19  -1   -0.75    2.70
  -4 -19   1   -1.24    3.29
  -4 -19  -1    0.01    0.44
  -4 -19   3  149.89    5.29
  -4 -19  -3  145.35    3.60
  -4 -19  -3  147.72    2.93
  -4 -19   5   -0.90    4.20
  -4 -19  -5    1.33    1.94
  -4 -19  -5   -0.24    2.61
  -4 -19  -7   -0.23    3.42
  -4 -19   7   -1.31    4.53
  -4 -19  -9  152.09    6.22
  -4 -19   9  140.33    6.46
  -4 -19 -11    9.07    5.57
  -4 -19  11    1.02    5.22
  -3 -19   0    0.82    2.93
  -3 -19  -2    1.35    2.55
  -3 -19  -2    1.12    0.99
  -3 -19   2    0.21    3.58
  -3 -19  -4   -0.53    2.03
  -3 -19   4    1.33    4.02
  -3 -19  -4    0.25    2.03
  -3 -19  -6   54.67    3.69
  -3 -19   6   48.24    4.90
  -3 -19   8  120.14    6.23
  -3 -19  -8  123.45    5.50
  -3 -19 -10   41.39    5.51
  -3 -19  10   37.36    5.69
  -3 -19  12    0.86    5.28
  -2 -19  -1   29.52    2.98
  -2 -19   1   22.74    3.47
  -2 -19   3   38.22    3.99
  -2 -19  -3   40.83    1.88
  -2 -19  -3   40.34    2.60
  -2 -19  -5   10.39    1.81
  -2 -19   5    8.17    4.26
  -2 -19  -5   13.89    2.50
  -2 -19  -7  165.05    5.19
  -2 -19   7  158.84    6.43
  -2 -19  -9   98.21    5.59
  -2 -19   9   91.31    5.89
  -2 -19  11   51.12    5.97
  -1 -19   0    1.42    2.94
  -1 -19  -2   82.57    3.07
  -1 -19   2   82.00    4.33
  -1 -19  -4    3.17    1.84
  -1 -19  -4    3.73    1.91
  -1 -19   4    2.41    4.12
  -1 -19  -6   22.67    3.00
  -1 -19   6   20.33    5.03
  -1 -19  -8   42.73    4.41
  -1 -19   8   35.38    5.37
  -1 -19  10   27.84    5.66
  -1 -19  12    2.71    5.19
   0 -19  -1    4.37    2.57
   0 -19   1   -2.86    3.45
   0 -19   3    9.55    3.73
   0 -19  -3   12.94    2.10
   0 -19  -5   85.61    2.27
   0 -19   5   85.40    5.09
   0 -19   7   22.32    4.85
 -19   0   7   18.53    3.29
   0 -19   9  113.51    6.32
   0 -19  11    2.85    5.25
   1 -19   0    0.98    3.10
   1 -19   2    8.33    3.63
   1 -19  -2   10.25    2.28
 -19  -1   4  105.24    4.00
   1 -19   4  104.71    5.17
   1 -19  -4  107.11    2.66
  -1  19  -6   40.20    3.14
   1 -19   6   38.30    5.08
 -19  -1   6   41.93    3.71
   1 -19   8    5.12    5.07
  -1  19  -8   11.51    3.57
   1 -19  10   10.69    5.27
   1 -19  12    4.39    5.34
   2 -19  -1  138.86    3.86
   2 -19   1  126.42    4.61
   2 -19   3    7.30    3.91
   2 -19  -3   11.33    1.99
 -19  -2   3    6.71    3.21
  -2  19  -3   10.80    1.42
 -19  -2   5   63.31    3.82
   2 -19  -5   65.30    1.85
   2 -19   5   66.41    5.05
  -2  19  -5   68.06    2.98
   2 -19   7   21.35    5.04
  -2  19  -7   23.05    3.58
 -19  -2   7   24.69    3.43
   2 -19   9   -1.42    4.94
  -2  19  -9    8.83    4.02
   2 -19  11    8.92    5.12
   3 -19   0    4.11    3.20
   3 -19   2  505.00    7.35
   3 -19  -2  514.31    5.62
   3 -19  -4    6.80    1.81
  -3  19  -4    7.10    2.02
   3 -19   4    6.85    4.16
 -19  -3   4    5.66    3.29
   3 -19   6    0.67    4.56
  -3  19  -6    2.19    2.91
 -19  -3   6    3.63    3.24
 -19  -3   8  154.39    4.61
  -3  19  -8  154.28    5.20
   3 -19   8  141.22    6.68
   3 -19  10    0.14    5.12
  -3  19 -10    1.80    4.61
   3 -19  12    1.05    5.21
   4 -19   1   18.95    3.69
   4 -19  -1   18.59    2.85
   4 -19   3  107.22    5.01
   4 -19  -3  106.32    2.85
 -19  -4   3   93.40    4.26
  -4  19  -3  100.27    2.36
 -19  -4   5   -0.84    3.26
   4 -19   5   -1.71    4.13
  -4  19  -5   -0.09    2.45
   4 -19  -5    0.95    1.10
  -4  19  -7    4.15    3.35
   4 -19   7    4.33    4.84
 -19  -4   7    8.59    3.35
  -4  19  -9   14.24    4.18
   4 -19   9   10.41    5.29
   4 -19  11    8.68    5.28
  -4  19 -11   19.44    5.14
   5 -19   0    0.07    2.95
   5 -19   2   96.55    4.73
   5 -19  -2   86.45    3.41
 -19  -5   2   96.55    4.63
 -19  -5   4   73.92    4.07
   5 -19   4   70.94    4.75
   5 -19  -4   73.83    2.33
  -5  19  -4   70.28    2.78
   5 -19   6    3.97    4.84
  -5  19  -6    4.66    2.89
 -19  -5   6    8.64    3.59
  -5  19  -8   20.01    4.03
   5 -19   8   16.27    5.13
 -19  -5   8   20.06    3.80
  -5  19 -10   25.30    5.05
   5 -19  10   16.25    5.37
  -5  19 -12    9.06    5.40
  -6  19   1    2.44    0.91
   6 -19  -1    0.70    2.83
   6 -19   1    2.43    3.41
 -19  -6   1    1.25    3.75
 -19  -6   3  188.64    5.15
   6 -19  -3  176.96    3.49
   6 -19   3  179.58    5.67
   6 -19   5   77.39    5.27
 -19  -6   5   83.13    4.41
  -6  19  -5   77.91    3.27
   6 -19  -5   75.96    1.64
   6 -19   7  102.24    6.05
 -19  -6   7  119.08    4.78
  -6  19  -7  113.11    4.83
  -6  19  -9   11.79    4.44
   6 -19   9    6.89    5.07
   6 -19  11    3.54    5.32
  -6  19 -11    3.94    5.03
   7 -19   0   -2.83    3.05
 -19  -7   0   -2.09    3.52
  -7  19   2 1126.83    6.06
   7 -19  -2 1110.54    8.27
   7 -19   2 1148.09   10.55
 -19  -7   2 1160.74   10.34
   7 -19  -4    4.44    1.83
   7 -19   4    8.86    4.16
 -19  -7   4    7.08    3.80
  -7  19  -6    4.19    3.12
   7 -19   6    1.63    4.75
 -19  -7   6    6.80    3.85
   7 -19   8    9.13    4.99
  -7  19  -8   12.69    3.86
 -19  -7   8   11.03    3.73
   7 -19  10   88.19    6.70
  -7  19 -10   91.74    6.04
  -7  19 -12    2.27    5.29
   8 -19  -1  132.88    4.03
 -19  -8   1  144.31    5.10
 -19  -8   3   24.19    3.93
   8 -19  -3   21.18    2.29
  -8  19   3   19.69    1.97
   8 -19  -5    3.25    1.23
   8 -19   5    4.87    4.50
 -19  -8   5    5.91    3.99
   8 -19   7   89.50    5.91
 -19  -8   7   90.67    4.93
  -8  19  -7   84.27    4.69
   8 -19   9   27.65    5.60
 -19  -8   9   28.22    4.47
  -8  19  -9   31.91    4.78
   8 -19  11   10.57    5.44
  -8  19 -11   11.77    5.16
 -19  -9   0   -1.82    3.71
  -9  19   2  193.58    3.12
   9 -19  -2  181.03    4.34
 -19  -9   2  198.94    5.66
   9 -19  -4   91.92    2.59
 -19  -9   4   99.53    4.82
   9 -19   6   13.02    5.16
 -19  -9   6   14.34    4.23
   9 -19   8   -0.64    4.78
  -9  19  -8    0.33    4.00
 -19  -9   8    1.42    3.94
  -9  19 -10   54.60    5.57
   9 -19  10   43.81    6.11
 -19 -10  -1  566.29    8.16
 -19 -10   1  548.85    7.92
  10 -19  -3   31.70    2.62
 -19 -10   3   40.06    4.29
  10 -19  -5   82.44    1.98
 -19 -10   5   82.44    5.19
  10 -19   7    0.67    4.94
 -19 -10   7   -0.60    3.88
 -10  19  -9   -0.29    4.51
  10 -19   9   -0.53    5.25
 -19 -10   9    4.46    4.27
 -10  19 -11    2.32    5.02
  10 -19  11   -1.84    5.06
 -19 -11   0    5.80    4.52
 -19 -11   2  858.23    9.75
  11 -19  -4    0.91    1.99
 -19 -11   4    2.46    3.92
 -19 -11   6   73.74    5.10
  11 -19   8   18.96    5.03
 -11  19  -8   21.68    4.38
 -19 -11   8   26.23    4.65
  11 -19  10   11.95    5.33
 -11  19 -10   10.04    5.19
 -19 -12   1  211.21    6.14
 -19 -12  -1  212.39    6.31
 -19 -12   3  114.53    5.16
 -19 -12   5   43.95    4.93
 -19 -12   7  118.27    5.68
  12 -19   9   14.55    5.31
 -12  19  -9   13.20    4.99
 -19 -12   9   15.30    4.76
 -12  19 -11   -0.61    5.29
 -19 -13   0   11.46    4.76
 -19 -13  -2  140.19    5.49
 -19 -13   2  153.94    5.92
 -19 -13   4   -3.45    4.41
  13 -19  -4   -2.72    2.18
 -19 -13   6   18.54    4.63
 -19 -13   8   47.73    5.14
 -13  19 -10    1.00    5.20
  13 -19  10    1.00    5.32
 -19 -14  -1  271.79    6.79
 -19 -14   1  269.30    6.96
 -19 -14   3   -2.52    4.35
 -19 -14   5   -1.51    4.57
 -19 -14   7    4.79    4.52
 -19 -14   9    9.81    4.86
 -14  19 -11    7.42    5.59
 -19 -15   0    7.37    5.17
 -19 -15  -2  550.76    8.50
 -19 -15   2  542.36    8.86
 -19 -15   4   65.49    5.24
 -19 -15   6    4.80    4.88
 -19 -15   8    8.66    4.86
  15 -19  10    0.87    5.10
 -15  19 -10    2.00    5.14
 -19 -15  10    7.23    4.99
 -19 -16   1   69.89    5.37
 -19 -16  -1   68.44    5.24
 -19 -16   3  264.28    7.24
 -19 -16   5   13.18    5.26
 -19 -16   7   20.02    4.89
 -19 -16   9    6.83    5.06
 -16  19 -11    2.76    5.57
 -19 -17   0    1.03    4.59
 -19 -17   2  346.99    7.89
 -19 -17  -2  345.18    7.53
 -19 -17   4    8.51    4.91
 -19 -17   6   -1.38    4.87
 -19 -17   8    0.97    4.95
 -19 -17  10   -1.14    5.24
 -19 -18  -1    2.59    4.71
 -19 -18   1    4.42    4.68
 -19 -18   3  118.80    6.52
 -19 -18  -3  105.38    5.87
 -19 -18   5   15.73    5.05
 -19 -18   7   -2.33    4.91
 -19 -18   9    7.43    5.32
 -19 -19   0    0.63    4.85
 -19 -19   2    9.69    5.71
 -19 -19  -2    6.12    4.93
 -19 -19   4   -1.09    4.72
 -19 -19   6    5.13    5.00
 -19 -19   8    0.68    5.19
 -19 -19  10    2.73    5.47
 -19 -20   1   14.63    5.34
 -19 -20  -1   11.19    4.81
 -19 -20  -3   50.96    5.31
 -19 -20   3   62.02    6.11
 -19 -20   5    2.79    5.06
 -19 -20   7   33.18    5.66
 -19 -20   9   -4.74    5.46
 -18 -20   0  453.60    8.50
 -18 -20  -2  248.14    6.99
 -18 -20   2  255.66    7.52
 -18 -20   4   24.42    5.29
 -18 -20   6    3.62    5.35
 -18 -20   8   -1.66    5.34
 -18 -20  10    1.14    5.52
 -17 -20  -1   19.81    4.59
 -17 -20   1    5.65    4.64
 -17 -20  -3  120.22    5.76
 -17 -20   3  121.69    6.64
 -17 -20   5    5.63    5.09
 -17 -20   7    7.82    5.19
 -17 -20   9    3.35    5.43
 -16 -20   0  336.71    7.35
 -16 -20  -2   28.76    4.86
 -16 -20   2   32.36    5.10
 -16 -20  -4  184.87    6.07
 -16 -20   4  203.23    7.24
 -16 -20   6    5.50    5.22
 -16 -20   8    3.97    5.26
 -16 -20 -10   27.08    6.35
 -16 -20  10   32.05    5.84
 -15 -20   1    4.21    4.18
 -15 -20  -1    0.59    3.97
 -15 -20  -3  124.09    5.27
 -15 -20   3  124.11    6.30
 -15 -20   5   32.68    5.20
 -15 -20   7   45.88    5.58
 -15 -20   9    7.72    5.53
 -14 -20   0  219.75    6.17
 -14 -20   2  598.12    9.10
 -14 -20  -2  568.66    8.23
 -14 -20   4  612.44    9.88
 -14 -20  -4  580.55    8.10
 -14 -20   6    4.63    4.96
 -14 -20   8    6.56    5.10
 -14 -20 -10   24.89    6.05
 -14 -20  10   27.58    5.64
 -13 -20   1    1.05    4.16
 -13 -20  -1   -1.71    3.79
 -13 -20  -3   16.51    3.81
 -13 -20   3   10.62    4.64
 -13 -20   5  131.82    6.09
 -13 -20   7    5.39    5.09
 -13 -20  -9   10.49    5.47
 -13 -20   9   14.93    5.58
 -13 -20  11   -5.46    5.60
 -13 -20 -11   -0.79    5.89
 -12 -20   0    0.94    3.74
 -12 -20   2   12.85    4.28
 -12 -20  -2   12.54    3.80
 -12 -20   4   24.70    4.75
 -12 -20  -4   21.80    3.56
 -12 -20   6  103.12    5.97
 -12 -20   8    5.42    5.10
 -12 -20  10    4.88    5.48
 -12 -20 -10    6.93    5.87
 -11 -20   1   84.74    4.81
 -11 -20  -1   80.77    4.50
 -11 -20   3  147.15    5.76
 -11 -20  -3  138.75    4.50
 -11 -20   5   18.10    5.03
 -11 -20  -5   13.07    3.19
 -11 -20   7   24.29    5.46
 -11 -20  -9    3.22    5.20
 -11 -20   9    6.10    5.40
 -11 -20  11   -0.57    5.36
 -11 -20 -11   -1.69    5.91
 -10 -20   0  225.85    5.82
 -10 -20   2  721.89    9.24
 -10 -20  -2  672.82    8.03
 -10 -20  -4  170.65    4.47
 -10 -20   4  173.73    6.18
 -10 -20   6  103.87    6.09
 -10 -20  -8   -2.27    4.62
 -10 -20   8    0.30    5.09
 -10 -20  10   47.66    6.16
 -10 -20 -10   43.60    6.17
  -9 -20   1  181.23    5.54
  -9 -20  -1  168.55    5.13
  -9 -20   3   99.62    5.21
  -9 -20  -3   96.78    3.88
  -9 -20   5  222.89    6.68
  -9 -20  -5  217.80    4.87
  -9 -20  -7   26.21    4.22
  -9 -20   7   23.80    5.09
  -9 -20   9   14.40    5.34
  -9 -20  -9   10.65    5.05
  -9 -20  11    7.69    5.37
  -9 -20 -11    1.33    5.72
  -8 -20   0  309.48    6.25
  -8 -20   2   31.70    4.44
  -8 -20   2   29.22    1.88
  -8 -20  -2   32.23    3.44
  -8 -20   4    0.27    4.32
  -8 -20  -4    1.79    2.70
  -8 -20  -6   14.11    3.41
  -8 -20   6    9.84    4.67
  -8 -20   8   -2.77    5.15
  -8 -20  -8   -4.79    4.50
  -8 -20 -10   38.67    5.84
  -8 -20  10   33.75    5.92
  -7 -20  -1  247.86    5.39
  -7 -20   1  250.66    5.90
  -7 -20   1  239.85    2.60
  -7 -20   3   63.70    4.80
  -7 -20  -3   63.90    3.28
  -7 -20   3   65.23    2.35
  -7 -20   5   75.47    5.25
  -7 -20  -5   72.22    3.21
  -7 -20  -5   81.29    3.74
  -7 -20   7   21.31    4.97
  -7 -20  -7   23.40    4.04
  -7 -20  -9   -0.95    4.61
  -7 -20   9    3.17    5.08
  -7 -20 -11   16.40    5.90
  -7 -20  11    4.29    5.24
  -6 -20   0  216.17    5.22
  -6 -20   2   36.40    4.31
  -6 -20   2   31.49    1.62
  -6 -20  -2   36.70    3.22
  -6 -20   4   27.11    4.42
  -6 -20  -4   24.77    2.71
  -6 -20  -4   27.43    2.49
  -6 -20   6  228.70    7.15
  -6 -20  -6  242.66    5.65
  -6 -20  -8  206.15    6.55
  -6 -20   8  204.95    7.20
  -6 -20  10   -8.65    5.46
  -6 -20 -10    1.07    5.20
  -5 -20  -1   21.36    3.29
  -5 -20   1   23.20    3.95
  -5 -20   3  150.44    5.57
  -5 -20  -3  150.74    3.79
  -5 -20  -3  146.31    2.97
  -5 -20  -5    0.24    2.58
  -5 -20  -5    0.62    2.16
  -5 -20   5   -4.88    4.55
  -5 -20  -7   89.49    4.60
  -5 -20   7   83.89    5.90
  -5 -20   9    5.45    5.04
  -5 -20  -9    4.67    4.49
  -5 -20  11   -3.30    5.32
  -5 -20 -11   -3.04    5.51
  -4 -20   0   38.17    3.67
  -4 -20  -2  264.05    2.69
  -4 -20  -2  284.97    4.98
  -4 -20   2  283.08    6.23
  -4 -20   4   43.54    4.51
  -4 -20  -4   43.77    2.69
  -4 -20  -4   40.98    2.51
  -4 -20  -6    7.89    3.02
  -4 -20   6    8.50    4.61
  -4 -20   8    5.93    4.95
  -4 -20  -8    7.10    4.31
  -4 -20 -10    5.21    4.91
  -4 -20  10    1.33    5.37
  -3 -20  -1  183.45    4.44
  -3 -20   1  178.63    5.10
  -3 -20  -3  163.81    2.82
  -3 -20   3  154.23    5.50
  -3 -20  -3  159.73    3.75
  -3 -20  -5   29.44    2.79
  -3 -20  -5   24.30    2.17
  -3 -20   5   25.68    4.51
  -3 -20  -7  130.78    4.97
  -3 -20   7  114.78    5.97
  -3 -20   9   13.06    5.20
  -3 -20  -9   18.04    4.72
  -3 -20  11    1.42    5.46
  -3 -20 -11   11.18    5.46
  -2 -20   0  390.83    6.09
  -2 -20  -2  121.40    3.72
  -2 -20   2  114.48    4.89
  -2 -20   4   35.67    4.34
  -2 -20  -4   41.09    2.47
  -2 -20  -4   42.13    2.36
  -2 -20   6  129.00    6.17
  -2 -20  -6  152.42    4.48
  -2 -20  -8  117.01    5.22
  -2 -20   8  104.10    6.17
  -2 -20  10   25.11    5.52
  -2 -20 -10   34.15    5.20
  -2 -20  12    9.55    5.47
  -1 -20  -1    0.02    2.65
  -1 -20   1   -0.63    3.27
  -1 -20  -3  370.13    4.81
  -1 -20   3  350.19    6.79
  -1 -20  -5    5.88    2.33
  -1 -20  -5    2.01    1.74
  -1 -20   5    0.83    4.25
  -1 -20   7   11.45    4.86
  -1 -20  -7   20.28    3.47
  -1 -20   9  102.60    6.47
  -1 -20  11    6.05    5.33
   0 -20   0   26.50    3.33
   0 -20  -2   -0.32    2.39
   0 -20   2   -0.01    3.63
   0 -20   4   17.74    4.14
   0 -20  -4   20.60    2.07
   0 -20   6  434.48    8.45
   0 -20   8    4.39    4.96
   0 -20  10    7.47    5.26
   1 -20  -1    3.40    2.80
   1 -20   1    2.99    3.50
   1 -20   3   86.00    4.68
   1 -20  -3   92.60    2.95
   1 -20  -5   96.25    2.38
   1 -20   5  104.25    5.67
 -20  -1   5  100.90    4.23
   1 -20   7   16.19    4.94
  -1  20  -7   17.76    3.33
 -20  -1   7   15.10    3.48
   1 -20   9    8.98    5.37
   1 -20  11    7.45    5.57
   2 -20   0  165.95    4.53
   2 -20  -2  127.01    3.47
   2 -20   2  121.80    4.91
   2 -20  -4  127.93    2.88
  -2  20  -4  131.60    2.93
 -20  -2   4  129.24    4.47
   2 -20   4  123.19    5.34
   2 -20   6    8.77    4.76
 -20  -2   6    9.63    3.44
  -2  20  -6   10.20    2.93
   2 -20   8   -0.53    4.80
  -2  20  -8    1.62    3.37
   2 -20  10   91.75    6.64
   3 -20   1    1.75    3.41
   3 -20  -1    4.28    2.72
   3 -20  -3  107.90    3.04
 -20  -3   3   87.30    4.29
  -3  20  -3  101.69    2.16
   3 -20   3   97.76    4.82
  -3  20  -5  110.31    3.47
 -20  -3   5  111.09    4.53
   3 -20  -5  112.84    2.25
   3 -20   5  108.80    5.43
 -20  -3   7   57.98    4.11
  -3  20  -7   50.96    3.73
   3 -20   7   48.26    5.41
  -3  20  -9    9.16    3.94
   3 -20   9    3.65    5.07
   3 -20  11    2.75    5.20
   4 -20   0  128.90    4.27
 -20  -4   2   -3.83    3.78
  -4  20  -2    0.42    0.90
   4 -20   2   -1.55    3.87
   4 -20  -2   -3.38    2.59
  -4  20  -4   -0.29    1.97
   4 -20  -4   -1.43    1.94
   4 -20   4    3.11    4.39
 -20  -4   4    1.66    3.55
   4 -20   6   90.61    5.66
  -4  20  -6   93.28    3.89
 -20  -4   6   99.13    4.46
   4 -20   8    2.04    5.11
 -20  -4   8    6.75    3.34
  -4  20  -8    9.03    3.55
   4 -20  10   38.86    5.94
  -4  20 -10   42.82    5.00
   5 -20  -1   11.15    3.05
   5 -20   1    8.13    3.52
  -5  20  -1    5.81    0.52
  -5  20  -3    1.70    1.62
   5 -20   3    6.22    4.14
   5 -20  -3    3.35    2.11
 -20  -5   3    5.41    3.60
   5 -20  -5    8.98    1.32
 -20  -5   5   10.82    3.71
   5 -20   5    8.41    4.55
  -5  20  -5    6.66    2.58
  -5  20  -7   33.08    3.79
   5 -20   7   25.04    5.06
 -20  -5   7   32.91    3.87
   5 -20   9   -2.00    5.33
  -5  20  -9    3.72    3.97
  -5  20 -11   47.16    5.48
   5 -20  11   49.09    5.86
   6 -20   0   58.18    3.68
   6 -20   2  221.33    5.92
 -20  -6   2  235.24    5.82
   6 -20  -2  209.91    4.37
   6 -20   4  538.14    8.67
   6 -20  -4  498.63    4.73
 -20  -6   4  512.18    7.52
  -6  20  -4  510.97    5.53
   6 -20   6   -0.22    4.66
  -6  20  -6    0.03    3.17
 -20  -6   6   -0.15    3.80
  -6  20  -8   15.63    3.96
   6 -20   8   10.91    4.96
 -20  -6   8   12.97    3.71
   6 -20  10    2.64    5.29
  -6  20 -10    9.01    4.63
  -6  20 -12    8.39    5.38
   7 -20  -1  771.83    7.73
   7 -20   1  750.08    8.76
  -7  20   1  745.97    4.14
 -20  -7   1  799.41    9.22
   7 -20   3   35.46    4.41
 -20  -7   3   35.67    4.08
   7 -20  -3   32.99    2.55
  -7  20   3   32.77    2.01
   7 -20  -5   21.67    1.49
 -20  -7   5   25.24    4.35
   7 -20   5   25.41    4.88
  -7  20  -5   23.83    2.97
   7 -20   7   25.96    5.32
 -20  -7   7   34.53    4.28
  -7  20  -7   32.00    3.99
   7 -20   9   43.75    5.83
  -7  20  -9   45.16    4.78
  -7  20 -11    4.26    4.99
   7 -20  11    0.77    5.10
   8 -20   0    2.19    3.14
 -20  -8   0   -5.28    3.87
   8 -20  -2   39.50    3.10
  -8  20   2   48.84    1.98
   8 -20   2   49.31    4.51
   8 -20  -4  354.45    4.24
 -20  -8   4  369.79    7.09
   8 -20   4  372.07    7.72
   8 -20   6  407.65    8.76
 -20  -8   6  424.68    7.58
  -8  20  -6  427.80    6.76
 -20  -8   8   -0.76    4.00
   8 -20   8   -4.43    4.98
  -8  20  -8   -3.68    3.64
  -8  20 -10    4.28    4.95
   8 -20  10    1.37    5.20
   9 -20  -1   56.33    3.77
 -20  -9   1   60.07    4.81
  -9  20   3   66.23    2.58
 -20  -9   3   70.02    4.66
   9 -20  -3   61.61    3.01
 -20  -9   5    9.20    4.39
   9 -20  -5    8.56    1.49
   9 -20   5   11.16    5.08
 -20  -9   7   38.61    4.50
  -9  20  -7   34.07    4.11
   9 -20   7   33.39    5.40
   9 -20   9   33.57    5.65
 -20  -9   9   37.64    4.71
  -9  20  -9   38.58    4.80
   9 -20  11    1.15    5.01
  -9  20 -11    0.26    5.08
 -20 -10   0  707.84    9.19
  10 -20  -2  165.89    4.29
 -10  20   2  178.58    3.13
  10 -20  -4    3.42    2.01
 -20 -10   4    1.47    4.11
 -20 -10   6   24.58    4.34
 -10  20  -8   26.99    4.19
  10 -20   8   26.48    5.52
 -20 -10   8   27.65    4.49
  10 -20  10   17.57    5.42
 -10  20 -10   19.14    5.10
 -20 -11   1    8.91    4.64
 -20 -11  -1    7.28    4.84
 -20 -11   3   92.16    4.97
  11 -20  -3   74.37    3.34
 -20 -11   5   24.75    4.54
  11 -20   7    1.27    5.09
 -20 -11   7    1.91    4.25
 -11  20  -9    7.48    4.65
  11 -20   9    5.77    5.56
 -20 -11   9    3.06    4.46
 -11  20 -11   -1.97    5.16
 -20 -12   0 1799.24   13.88
 -20 -12   2   37.58    4.91
  12 -20  -4  162.70    3.54
 -20 -12   4  166.04    5.95
 -20 -12   6    7.29    4.53
 -20 -12   8   70.56    5.49
 -12  20  -8   73.29    5.06
  12 -20   8   61.31    5.89
 -12  20 -10   -0.43    4.92
  12 -20  10   -1.12    5.58
 -20 -13  -1  137.02    6.13
 -20 -13   1  143.56    6.01
 -20 -13   3    6.26    4.24
 -20 -13   5   79.62    5.48
 -20 -13   7   29.27    4.78
 -13  20  -9    1.16    4.62
  13 -20   9    0.69    5.09
 -20 -13   9    4.41    4.62
 -13  20 -11   19.81    5.62
 -20 -14   0  582.52    8.93
 -20 -14  -2   31.88    4.65
 -20 -14   2   31.49    5.05
  14 -20  -4   -0.53    2.31
 -20 -14   4   -4.04    4.62
 -20 -14   6  186.02    6.74
 -20 -14   8   14.45    4.79
 -14  20 -10   40.30    5.69
  14 -20  10   30.84    5.63
 -20 -15  -1  351.80    7.46
 -20 -15   1  348.59    7.79
 -20 -15   3   -3.18    4.60
 -20 -15   5   15.67    5.04
 -20 -15   7   77.40    5.76
 -20 -15   9    1.52    4.88
 -15  20 -11    1.62    5.66
 -20 -16   0   -2.94    4.37
 -20 -16  -2  220.79    6.79
 -20 -16   2  209.89    7.03
 -20 -16   4   11.97    4.78
 -20 -16   6    4.95    5.15
 -20 -16   8    0.16    4.90
 -16  20 -10   29.12    5.76
 -20 -16  10   40.76    5.59
 -20 -17  -1    5.64    4.55
 -20 -17   1    0.88    5.07
 -20 -17   3    6.23    5.30
 -20 -17   5   14.97    4.96
 -20 -17   7    2.15    4.85
 -20 -17   9   16.11    5.52
 -20 -18   0   19.27    4.70
 -20 -18  -2   42.42    5.52
 -20 -18   2   47.20    5.73
 -20 -18   4    4.70    5.06
 -20 -18   6    1.68    5.06
 -20 -18   8    5.64    5.47
 -20 -18  10    8.45    5.69
 -20 -19  -1   90.67    5.77
 -20 -19   1   82.49    5.83
 -20 -19  -3   88.33    5.92
 -20 -19   3   90.42    6.11
 -20 -19   5    8.12    5.12
 -20 -19   7    2.94    5.25
 -20 -19   9    6.59    5.65
 -20 -20   0  100.91    6.07
 -20 -20  -2   89.74    5.74
 -20 -20   2   90.64    6.32
 -20 -20   4   45.68    5.74
 -20 -20   6   46.24    6.06
 -20 -20   8    5.94    5.79
 -20 -21  -1   94.96    5.81
 -20 -21   1   89.80    6.11
 -20 -21  -3    0.87    4.60
 -20 -21   3    1.46    4.92
 -20 -21   5    6.64    5.18
 -20 -21   7   11.79    5.99
 -20 -21   9   24.20    6.36
 -19 -21   0    9.51    5.45
 -19 -21  -2   46.37    5.40
 -19 -21   2   49.41    5.95
 -19 -21   4   12.34    5.34
 -19 -21   6    1.30    5.29
 -19 -21   8   -2.87    5.91
 -18 -21  -1   15.15    5.10
 -18 -21   1   21.68    5.36
 -18 -21  -3   68.26    5.45
 -18 -21   3   69.80    5.84
 -18 -21   5    2.07    4.90
 -18 -21   7   -1.13    5.68
 -18 -21   9    8.71    5.64
 -17 -21   0    5.52    4.65
 -17 -21  -2  137.90    6.10
 -17 -21   2  143.99    6.84
 -17 -21   4    7.25    5.32
 -17 -21  -4    7.23    4.27
 -17 -21   6    5.63    5.04
 -17 -21   8   60.81    6.43
 -17 -21  10   -3.27    5.72
 -16 -21  -1   63.62    4.95
 -16 -21   1   62.15    5.55
 -16 -21  -3  141.06    5.86
 -16 -21   3  138.45    6.60
 -16 -21   5    5.54    4.87
 -16 -21   7   20.22    5.65
 -16 -21   9    4.48    5.53
 -15 -21   0    3.71    4.20
 -15 -21  -2   92.88    5.20
 -15 -21   2   87.94    5.95
 -15 -21   4   11.32    5.39
 -15 -21  -4   10.46    4.13
 -15 -21   6   93.63    6.02
 -15 -21   8   16.28    5.57
 -15 -21  10    2.80    5.56
 -14 -21   1   19.21    4.59
 -14 -21  -1   20.06    4.21
 -14 -21  -3   80.13    4.88
 -14 -21   3   76.21    5.72
 -14 -21   5   20.02    5.07
 -14 -21   7   68.76    6.12
 -14 -21  -9    5.87    5.43
 -14 -21   9    9.65    5.57
 -13 -21   0   -2.14    3.89
 -13 -21  -2   54.94    4.56
 -13 -21   2   55.15    5.09
 -13 -21   4    5.14    5.08
 -13 -21  -4   10.93    4.11
 -13 -21   6    9.52    5.09
 -13 -21   8   13.71    5.45
 -13 -21  10    9.66    5.46
 -13 -21 -10    9.09    5.76
 -12 -21  -1  150.86    5.31
 -12 -21   1  150.43    5.57
 -12 -21   3    0.00    4.77
 -12 -21  -3    0.75    3.51
 -12 -21   5   38.68    5.50
 -12 -21  -5   27.99    3.79
 -12 -21   7   62.68    6.14
 -12 -21  -9    2.57    5.38
 -12 -21   9    6.06    5.56
 -11 -21   0    4.57    3.98
 -11 -21   2   53.22    4.89
 -11 -21  -2   53.00    4.16
 -11 -21   4   38.22    5.21
 -11 -21  -4   31.44    3.74
 -11 -21   6    5.32    4.89
 -11 -21   8  134.11    6.77
 -11 -21  -8  141.61    6.49
 -11 -21  10    7.76    5.65
 -11 -21 -10   10.28    5.56
 -10 -21  -1    2.02    3.74
 -10 -21   1    8.27    4.19
 -10 -21   3   32.10    4.57
 -10 -21  -3   32.14    3.58
 -10 -21   5   31.53    5.14
 -10 -21  -5   29.56    3.59
 -10 -21  -7   -0.44    4.11
 -10 -21   7    0.51    5.30
 -10 -21   9   37.60    5.97
 -10 -21  -9   35.61    5.34
 -10 -21  11   10.46    5.50
  -9 -21   0   10.56    3.99
  -9 -21   2   28.74    4.45
  -9 -21  -2   23.61    3.69
  -9 -21   4   41.44    4.81
  -9 -21  -4   38.41    3.40
  -9 -21   6   14.32    5.17
  -9 -21  -6   14.23    3.43
  -9 -21  -8    9.37    4.70
  -9 -21   8    9.13    5.33
  -9 -21 -10    7.29    5.60
  -9 -21  10    2.04    5.71
  -8 -21   1  113.74    5.18
  -8 -21   1   99.84    2.11
  -8 -21  -1  100.43    4.63
  -8 -21   3    9.50    4.32
  -8 -21  -3   11.63    3.07
  -8 -21   5   82.81    5.61
  -8 -21  -5   80.63    3.55
  -8 -21  -7   24.62    4.06
  -8 -21   7   23.00    5.30
  -8 -21  -9   48.12    5.55
  -8 -21   9   52.52    6.08
  -8 -21  11   -3.76    5.37
  -7 -21   0   -0.96    3.95
  -7 -21   2  344.77    6.94
  -7 -21   2  334.73    3.55
  -7 -21  -2  352.34    5.86
  -7 -21   4   79.04    5.32
  -7 -21  -4   79.65    3.55
  -7 -21   6   27.91    4.93
  -7 -21  -6   30.97    3.70
  -7 -21   8   -2.52    5.32
  -7 -21  -8   -0.73    4.19
  -7 -21  10   11.30    5.62
  -7 -21 -10   19.01    5.39
  -6 -21  -1   14.08    3.77
  -6 -21   1   18.17    4.29
  -6 -21   1    9.76    0.90
  -6 -21   3  169.92    5.95
  -6 -21  -3  169.24    3.25
  -6 -21  -3  167.93    4.20
  -6 -21  -5  124.07    3.64
  -6 -21   5  119.00    5.90
  -6 -21  -5  128.99    4.05
  -6 -21   7    6.35    4.80
  -6 -21  -7    6.02    3.71
  -6 -21   9    0.82    5.43
  -6 -21  -9   -1.84    4.68
  -6 -21  11   -0.22    5.50
  -5 -21   0    1.81    3.83
  -5 -21   2    5.67    4.07
  -5 -21  -2    7.37    2.95
  -5 -21  -2    6.31    1.18
  -5 -21   4   51.38    4.90
  -5 -21  -4   58.39    3.10
  -5 -21  -4   52.02    2.67
  -5 -21   6   -1.03    4.83
  -5 -21  -6    0.99    3.16
  -5 -21   8   62.21    6.14
  -5 -21  -8   65.67    5.08
  -5 -21 -10    1.51    5.11
  -5 -21  10    2.02    5.33
  -4 -21  -1   77.20    4.07
  -4 -21   1   72.51    4.54
  -4 -21  -3   46.31    2.08
  -4 -21   3   46.44    4.80
  -4 -21  -3   52.12    2.98
  -4 -21  -5  102.34    3.69
  -4 -21   5   91.49    5.61
  -4 -21  -5   90.46    3.00
  -4 -21  -7    4.38    3.45
  -4 -21   7    0.58    4.76
  -4 -21  -9   36.09    5.00
  -4 -21   9   25.68    5.74
  -4 -21  11   -1.78    5.36
  -3 -21   0    1.22    3.56
  -3 -21  -2  294.17    5.17
  -3 -21   2  280.56    6.30
  -3 -21   4  194.88    6.05
  -3 -21  -4  206.91    3.72
  -3 -21  -4  195.90    3.85
  -3 -21   6  145.49    6.42
  -3 -21  -6  160.96    4.53
  -3 -21  -8  116.14    5.23
  -3 -21   8  105.98    6.55
  -3 -21 -10   16.72    5.06
  -3 -21  10   15.26    5.41
  -2 -21  -1    2.74    3.27
  -2 -21   1    1.99    3.82
  -2 -21  -3  188.27    4.04
  -2 -21   3  175.47    5.92
  -2 -21  -5  184.16    4.10
  -2 -21   5  167.73    6.17
  -2 -21  -5  169.36    3.30
  -2 -21  -7  143.53    4.98
  -2 -21   7  133.68    6.49
  -2 -21   9   16.33    5.43
  -2 -21  -9   20.68    4.60
  -2 -21  11   21.36    5.67
  -1 -21   0    2.33    3.41
  -1 -21  -2   48.61    3.23
  -1 -21   2   42.22    4.44
  -1 -21  -4   34.29    2.42
  -1 -21   4   28.81    4.52
  -1 -21   6   -1.80    4.70
  -1 -21   8   95.02    6.28
  -1 -21  10    7.47    5.58
   0 -21  -1  218.56    4.91
   0 -21   1  204.08    5.42
   0 -21  -3   12.23    2.38
   0 -21   3    6.62    4.14
   0 -21   5    9.64    4.80
   0 -21  -5   11.50    1.91
   0 -21   7   33.61    5.45
   0 -21   9    6.62    5.21
   0 -21  11    3.59    5.46
   1 -21   0    3.96    3.35
   1 -21   2    9.70    4.09
   1 -21  -2   16.43    2.60
   1 -21   4  118.32    5.74
   1 -21  -4  117.48    3.02
   1 -21   6   88.24    5.72
   1 -21   8    4.35    4.87
   1 -21  10    4.39    5.40
   2 -21  -1   99.68    3.83
   2 -21   1   82.47    4.54
   2 -21   3    1.52    3.97
   2 -21  -3    5.42    2.28
  -2  21  -5   49.32    2.72
 -21  -2   5   46.50    3.92
   2 -21  -5   46.31    2.06
   2 -21   5   45.51    5.28
   2 -21   7    0.41    5.00
 -21  -2   7   -0.36    3.23
  -2  21  -7    1.46    3.10
   2 -21   9   20.13    5.57
   2 -21  11   20.96    5.64
   3 -21   0    4.09    3.13
   3 -21  -2  257.04    4.64
   3 -21   2  243.26    6.13
   3 -21  -4   -2.35    2.21
   3 -21   4   -0.08    4.37
  -3  21  -4   -0.95    1.88
 -21  -3   4    0.39    3.65
   3 -21   6   20.51    4.84
 -21  -3   6   24.56    3.83
  -3  21  -6   22.21    2.83
  -3  21  -8    8.57    3.37
   3 -21   8    5.85    4.85
 -21  -3   8    5.81    3.56
   3 -21  10   13.38    5.72
  -3  21 -10   22.10    4.46
   4 -21  -1   44.81    3.44
   4 -21   1   44.05    4.26
   4 -21   3   29.75    4.35
  -4  21  -3   24.37    1.65
   4 -21  -3   27.21    2.54
 -21  -4   3   25.94    3.94
   4 -21   5   40.67    5.06
  -4  21  -5   44.91    2.87
 -21  -4   5   46.28    4.25
   4 -21  -5   42.69    1.86
   4 -21   7   14.12    4.84
  -4  21  -7   23.24    3.23
 -21  -4   7   18.26    3.82
   4 -21   9    1.13    5.09
  -4  21  -9    6.68    3.85
   4 -21  11    9.60    5.24
  -4  21 -11   16.28    4.88
   5 -21   0   -1.41    3.15
   5 -21   2  129.24    5.33
   5 -21  -2  119.50    3.84
 -21  -5   2  128.22    4.98
  -5  21  -2  113.52    1.75
   5 -21   4  264.44    6.98
   5 -21  -4  252.31    3.87
 -21  -5   4  261.64    6.18
  -5  21  -4  246.71    3.93
  -5  21  -6    0.96    2.92
   5 -21   6    0.08    4.71
 -21  -5   6   -0.51    3.72
   5 -21   8    7.16    5.17
 -21  -5   8   13.10    3.62
  -5  21  -8   10.30    3.53
  -5  21 -10    3.04    4.32
   5 -21  10    0.36    5.45
   6 -21   1   26.36    4.10
   6 -21  -1   32.34    3.37
   6 -21   3   93.03    5.19
 -21  -6   3   90.16    4.81
   6 -21  -3   93.46    3.19
  -6  21  -3   87.99    2.48
   6 -21  -5   23.95    1.61
   6 -21   5   16.75    4.91
 -21  -6   5   19.72    4.18
  -6  21  -5   23.90    2.74
   6 -21   7   -2.97    5.10
 -21  -6   7    0.26    3.78
  -6  21  -7    1.32    3.31
   6 -21   9   25.47    5.55
  -6  21  -9   25.82    4.23
   6 -21  11    3.12    5.15
  -6  21 -11    1.84    4.89
   7 -21   0   -3.41    3.12
   7 -21   2   87.03    4.89
 -21  -7   2   99.55    4.85
  -7  21   2   92.37    2.04
   7 -21  -2   90.44    3.63
   7 -21   4   41.70    5.13
   7 -21  -4   34.60    2.49
 -21  -7   4   35.41    4.62
  -7  21  -4   35.67    2.60
  -7  21  -6   16.30    3.36
   7 -21   6   18.11    5.28
 -21  -7   6   16.93    4.23
   7 -21   8    8.45    5.31
 -21  -7   8   14.76    4.10
  -7  21  -8   15.46    3.94
   7 -21  10    1.06    5.36
  -7  21 -10    3.87    4.67
   8 -21  -1   11.39    3.15
 -21  -8   1   16.28    4.27
   8 -21   1   11.24    3.92
  -8  21   1   16.54    1.25
   8 -21   3  164.33    6.02
 -21  -8   3  153.98    5.53
   8 -21  -3  150.13    3.78
  -8  21   3  154.59    3.08
   8 -21   5    5.70    5.09
 -21  -8   5    4.30    4.41
  -8  21  -5    8.20    2.69
  -8  21  -7   -1.61    3.48
 -21  -8   7    1.26    3.90
   8 -21   7   -3.25    4.78
  -8  21  -9   13.91    4.26
   8 -21   9    9.95    5.50
  -8  21 -11   -2.68    5.04
 -21  -9   0   -6.03    4.32
   9 -21   0    3.96    3.39
   9 -21  -2   29.40    3.06
  -9  21   2   33.21    1.92
 -21  -9   2   34.06    4.39
   9 -21   2   31.59    4.51
   9 -21  -4   93.65    2.87
 -21  -9   4   96.07    5.27
   9 -21   4   89.15    5.67
   9 -21   6   17.55    5.00
 -21  -9   6   25.43    4.35
  -9  21  -6   22.06    3.43
  -9  21  -8    7.41    3.78
   9 -21   8    3.87    5.24
 -21  -9   8    6.26    4.32
  -9  21 -10    1.78    4.65
   9 -21  10   -0.63    5.56
  10 -21  -1    1.71    3.07
 -21 -10   1   -1.68    4.61
  10 -21  -3   26.31    2.81
 -21 -10   3   34.45    4.62
  10 -21   5   10.66    4.97
 -21 -10   5   19.91    4.61
  10 -21   7   73.28    5.97
 -21 -10   7   87.43    5.17
 -10  21  -7   81.35    4.50
  10 -21   9    0.69    5.08
 -10  21  -9   -0.75    4.34
 -21 -10   9   -2.77    4.34
 -10  21 -11    6.99    5.26
 -21 -11   0    9.94    5.04
  11 -21  -2   13.05    3.23
 -21 -11   2   14.67    4.39
  11 -21  -4    1.15    2.10
 -21 -11   4   -2.91    4.38
 -21 -11   6    3.10    4.34
 -11  21  -8    5.78    3.95
  11 -21   8    6.03    5.59
 -21 -11   8    6.70    4.59
  11 -21  10   -2.01    5.31
 -11  21 -10    1.43    4.76
 -21 -12  -1   91.39    5.93
 -21 -12   1   98.49    5.69
  12 -21  -3   51.62    3.14
 -21 -12   3   60.33    4.97
 -21 -12   5    0.51    4.50
  12 -21   7   -1.32    5.08
 -21 -12   7   10.39    4.58
 -12  21  -9    5.86    4.44
  12 -21   9    1.35    5.36
 -21 -12   9    9.42    4.71
 -12  21 -11    2.12    5.45
 -21 -13   0   19.01    5.20
 -21 -13   2   23.44    5.14
  13 -21  -4  104.59    3.31
 -21 -13   4  108.79    5.75
 -21 -13   6   21.48    5.02
  13 -21   8   -1.80    5.13
 -21 -13   8   -0.38    4.76
 -13  21 -10    2.99    5.11
 -21 -14  -1  305.48    7.29
 -21 -14   1  307.54    7.51
 -21 -14   3  127.34    6.00
 -21 -14   5  112.41    6.13
 -21 -14   7   62.09    5.54
 -14  21  -9    6.61    4.84
  14 -21   9    5.29    5.45
 -21 -14   9   11.53    5.07
 -21 -15   0    9.07    4.70
 -21 -15   2   81.56    5.92
 -21 -15  -2   87.81    5.44
 -21 -15   4   -3.25    4.66
  15 -21  -4   -0.33    2.47
 -21 -15   6   19.94    5.02
 -21 -15   8   -3.98    4.95
 -15  21 -10    7.57    5.16
 -21 -16  -1   12.09    4.86
 -21 -16   1    9.02    4.95
 -21 -16   3   97.24    6.03
 -21 -16   5   -1.49    5.17
 -21 -16   7   17.96    5.04
 -21 -16   9    9.31    5.25
 -21 -17   0   -5.07    4.42
 -21 -17  -2  155.42    6.44
 -21 -17   2  151.82    6.89
 -21 -17   4   35.04    5.41
 -21 -17   6    3.29    4.87
 -21 -17   8   90.17    6.36
 -17  21 -10   20.14    5.69
 -21 -17  10   18.32    5.59
 -21 -18  -1   12.94    5.00
 -21 -18   1   19.18    5.29
 -21 -18   3   38.36    5.77
 -21 -18   5    0.13    4.86
 -21 -18   7   39.64    5.80
 -21 -18   9    2.38    5.35
 -21 -19   0    3.79    4.57
 -21 -19  -2   14.89    5.07
 -21 -19   2   12.52    5.08
 -21 -19   4    2.66    4.88
 -21 -19   6  142.68    7.11
 -21 -19   8   13.99    5.63
 -21 -20   1    6.57    5.27
 -21 -20  -1    6.15    4.88
 -21 -20  -3   40.21    5.04
 -21 -20   3   46.58    5.82
 -21 -20   5   46.99    5.65
 -21 -20   7    1.81    5.70
 -21 -20   9    9.88    5.75
 -21 -21   0    5.62    4.98
 -21 -21  -2   -1.10    4.94
 -21 -21   2   -1.39    4.82
 -21 -21   4    1.36    5.08
 -21 -21   6    6.97    5.67
 -21 -21   8   47.00    6.35
 -21 -22  -1    1.87    4.71
 -21 -22   1   -0.70    4.98
 -21 -22  -3   15.49    4.95
 -21 -22   3    5.34    5.69
 -21 -22   5   78.19    6.88
 -21 -22   7   91.30    7.05
 -20 -22   0   61.89    6.02
 -20 -22  -2   14.88    4.99
 -20 -22   2   16.51    5.22
 -20 -22   4   21.18    5.35
 -20 -22   6  100.81    7.22
 -20 -22   8   11.55    5.87
 -19 -22  -1   11.55    5.18
 -19 -22   1    4.63    5.47
 -19 -22  -3   32.40    4.94
 -19 -22   3   36.96    5.53
 -19 -22   5   10.11    5.52
 -19 -22   7    5.01    5.89
 -18 -22   0    2.13    5.10
 -18 -22  -2   13.22    4.89
 -18 -22   2   12.71    5.12
 -18 -22   4    5.92    4.92
 -18 -22  -4    6.63    4.26
 -18 -22   6   76.04    6.29
 -18 -22   8   23.59    6.29
 -17 -22  -1   29.47    4.87
 -17 -22   1   25.50    5.29
 -17 -22   3    8.39    5.06
 -17 -22  -3    6.83    4.43
 -17 -22   5   15.79    5.10
 -17 -22   7   -0.44    5.89
 -17 -22   9   10.46    5.74
 -16 -22   0   -0.23    4.73
 -16 -22   2    6.57    5.11
 -16 -22  -2    1.84    4.72
 -16 -22  -4  102.48    5.39
 -16 -22   4   99.91    6.06
 -16 -22   6    4.12    5.12
 -16 -22   8   -1.97    5.84
 -15 -22  -1  141.06    5.75
 -15 -22   1  130.58    5.98
 -15 -22  -3   58.38    4.85
 -15 -22   3   57.23    5.84
 -15 -22   5  120.10    6.34
 -15 -22   7    6.93    5.76
 -15 -22   9    0.59    5.57
 -14 -22   0    0.57    4.30
 -14 -22   2    2.22    4.77
 -14 -22  -2    8.79    4.30
 -14 -22   4   10.18    5.15
 -14 -22  -4   10.32    4.08
 -14 -22   6   27.89    5.27
 -14 -22   8    8.03    5.70
 -14 -22  10   -0.17    5.66
 -13 -22   1    1.43    4.32
 -13 -22  -1   -0.89    4.01
 -13 -22   3   96.93    6.12
 -13 -22  -3  106.54    5.06
 -13 -22   5    9.03    5.13
 -13 -22  -5    0.47    3.74
 -13 -22   7   22.24    5.80
 -13 -22   9   36.67    6.01
 -12 -22   0  238.71    6.31
 -12 -22   2  151.82    6.06
 -12 -22  -2  154.98    5.47
 -12 -22   4   75.84    5.63
 -12 -22  -4   69.82    4.37
 -12 -22   6  186.04    7.07
 -12 -22   8   42.48    5.89
 -12 -22  -8   37.23    5.18
 -12 -22  10   19.93    5.73
 -11 -22   1   62.55    4.96
 -11 -22  -1   51.61    4.54
 -11 -22   3   26.25    5.04
 -11 -22  -3   27.97    3.95
 -11 -22   5    7.53    5.22
 -11 -22  -5    5.04    3.60
 -11 -22   7    3.46    5.41
 -11 -22  -7    1.22    4.27
 -11 -22   9   17.19    5.91
 -10 -22   0  272.23    6.41
 -10 -22   2    0.33    4.42
 -10 -22  -2   -1.03    3.49
 -10 -22   4    6.11    5.05
 -10 -22  -4    7.52    3.21
 -10 -22   6    1.20    4.92
 -10 -22  -8   25.10    4.79
 -10 -22   8   23.06    5.57
 -10 -22  10   10.37    5.85
  -9 -22  -1    8.50    3.90
  -9 -22   1    7.01    4.35
  -9 -22   3   18.64    4.51
  -9 -22  -3   19.98    3.44
  -9 -22   5    2.89    4.83
  -9 -22  -5    2.27    2.93
  -9 -22  -7    2.52    3.77
  -9 -22   7    3.55    5.37
  -9 -22   9   15.40    5.80
  -8 -22   0 1515.02   12.10
  -8 -22  -2    6.01    3.34
  -8 -22   2    6.78    4.28
  -8 -22   4   40.49    4.93
  -8 -22  -4   41.85    3.55
  -8 -22   6   44.49    5.70
  -8 -22  -6   48.31    4.05
  -8 -22   8   38.42    5.73
  -8 -22  -8   31.07    4.61
  -8 -22  10   -2.04    5.43
  -7 -22  -1  350.74    6.44
  -7 -22   1  349.43    6.92
  -7 -22   3   19.69    4.38
  -7 -22  -3   25.31    3.34
  -7 -22   5   41.23    5.14
  -7 -22  -5   38.32    3.23
  -7 -22  -5   41.52    3.34
  -7 -22   7   17.80    5.53
  -7 -22  -7   22.88    3.91
  -7 -22   9    9.11    5.41
  -7 -22  11   -0.78    5.61
  -6 -22   0  326.95    6.63
  -6 -22   2   20.24    4.21
  -6 -22  -2   20.55    1.40
  -6 -22  -2   25.17    3.30
  -6 -22   4   34.44    5.02
  -6 -22  -4   33.83    3.11
  -6 -22  -4   38.47    2.64
  -6 -22   6    5.64    5.01
  -6 -22  -6   10.26    3.34
  -6 -22  -8   14.38    4.48
  -6 -22   8    9.74    5.34
  -6 -22  10    4.73    5.49
  -5 -22  -1   25.49    3.88
  -5 -22   1   26.88    4.37
  -5 -22   3  245.96    6.70
  -5 -22  -3  242.86    4.74
  -5 -22  -3  242.55    3.44
  -5 -22  -5   92.26    3.67
  -5 -22   5   88.06    5.97
  -5 -22  -5   85.43    3.32
  -5 -22  -7    5.01    3.44
  -5 -22   7    2.53    5.25
  -5 -22  -9   -0.83    4.56
  -5 -22   9   -1.00    5.27
  -5 -22  11    2.95    5.37
  -4 -22   0  949.28    9.60
  -4 -22  -2    8.90    3.03
  -4 -22   2    4.96    4.06
  -4 -22  -4    7.19    2.14
  -4 -22   4    8.16    4.34
  -4 -22  -4    7.10    2.62
  -4 -22   6   92.76    5.77
  -4 -22  -6  109.75    4.28
  -4 -22  -8    8.26    3.95
  -4 -22   8    3.02    5.36
  -4 -22  10    3.53    5.70
  -3 -22  -1  356.23    6.23
  -3 -22   1  355.31    6.95
  -3 -22   3  113.55    5.50
  -3 -22  -3  116.07    3.69
  -3 -22  -5    0.22    2.45
  -3 -22  -5    2.52    2.21
  -3 -22   5   -1.02    4.52
  -3 -22  -7   38.47    3.94
  -3 -22   7   28.90    5.46
  -3 -22  -9    2.22    4.23
  -3 -22   9    0.66    5.24
  -3 -22  11    5.98    5.67
  -2 -22   0  402.37    6.76
  -2 -22  -2    0.84    3.02
  -2 -22   2   -3.90    4.03
  -2 -22  -4    1.44    2.27
  -2 -22   4    1.21    4.49
  -2 -22   6   -0.16    4.67
  -2 -22  -6    4.04    2.80
  -2 -22  -8   28.20    4.04
  -2 -22   8   21.01    5.38
  -2 -22  10   -2.75    5.32
  -1 -22  -1  443.60    6.48
  -1 -22   1  423.49    7.23
  -1 -22  -3   17.44    2.67
  -1 -22   3   15.21    4.23
  -1 -22  -5    3.75    2.06
  -1 -22   5    2.43    4.83
  -1 -22   7   -1.73    5.02
  -1 -22   9    3.37    5.64
  -1 -22  11   27.87    5.80
   0 -22   0  232.13    5.66
   0 -22  -2  371.02    5.61
   0 -22   2  362.24    7.04
   0 -22   4   83.75    5.49
   0 -22  -4   92.77    3.01
   0 -22   6   44.86    5.33
   0 -22   8    3.44    5.26
   0 -22  10   26.00    5.94
   1 -22  -1    5.38    3.26
   1 -22   1    8.44    3.97
   1 -22   3   19.27    4.22
   1 -22  -3   21.70    2.57
   1 -22  -5   68.22    2.49
   1 -22   5   68.45    5.64
   1 -22   7    3.65    5.11
   1 -22   9    5.21    5.21
   1 -22  11   -1.98    5.83
   2 -22   0 1109.85    9.76
   2 -22   2   22.18    4.19
   2 -22  -2   22.67    3.09
   2 -22   4   -0.90    4.85
   2 -22  -4    3.37    2.16
   2 -22   6    1.32    4.80
 -22  -2   6   -0.67    3.64
   2 -22   8   14.75    5.23
   2 -22  10   -0.18    5.17
   3 -22  -1  366.51    5.87
   3 -22   1  355.85    6.74
   3 -22   3    3.43    4.40
   3 -22  -3    5.20    2.41
  -3  22  -5   72.55    3.01
 -22  -3   5   68.51    4.61
   3 -22  -5   70.20    2.32
   3 -22   5   74.35    5.75
   3 -22   7    2.29    4.88
  -3  22  -7    0.23    3.09
 -22  -3   7   -0.90    3.69
   3 -22   9   20.02    5.77
  -3  22  -9   27.30    4.17
   3 -22  11    8.54    5.54
   4 -22   0   25.58    3.50
   4 -22  -2  312.79    5.21
   4 -22   2  305.46    6.68
   4 -22  -4  562.16    5.52
 -22  -4   4  581.61    8.32
  -4  22  -4  555.24    5.18
   4 -22   4  553.12    9.00
  -4  22  -6    1.67    2.71
 -22  -4   6   -2.87    3.72
   4 -22   6   -0.46    4.80
   4 -22   8    0.16    5.19
 -22  -4   8   -3.98    3.54
  -4  22  -8    5.98    3.31
   4 -22  10   18.69    5.63
  -4  22 -10   30.48    4.70
   5 -22  -1   72.95    3.87
   5 -22   1   70.36    4.47
   5 -22   3  461.92    8.12
  -5  22  -3  452.64    3.99
   5 -22  -3  466.93    5.53
 -22  -5   3  465.30    7.70
   5 -22  -5    6.95    1.70
  -5  22  -5    8.63    2.52
   5 -22   5    6.47    5.18
 -22  -5   5    6.31    4.02
   5 -22   7   12.16    5.14
 -22  -5   7   13.41    3.93
  -5  22  -7   16.80    3.21
   5 -22   9   -1.37    5.43
  -5  22  -9    6.41    4.05
   6 -22   0  123.98    4.55
   6 -22  -2    3.52    2.69
  -6  22  -2    6.08    1.05
   6 -22   2    2.90    4.16
 -22  -6   2    3.24    3.97
  -6  22  -4   13.27    2.32
   6 -22   4   15.26    4.97
   6 -22  -4   13.58    2.44
 -22  -6   4   15.82    4.45
   6 -22   6    2.20    5.15
 -22  -6   6    6.02    4.03
  -6  22  -6    5.77    2.90
   6 -22   8   -0.59    5.04
  -6  22  -8    0.38    3.61
 -22  -6   8   -0.85    3.76
   6 -22  10   20.03    5.77
  -6  22 -10   20.35    4.80
   7 -22   1   25.72    4.03
  -7  22   1   21.92    0.98
   7 -22  -1   28.48    3.36
   7 -22   3   96.02    5.34
 -22  -7   3   96.82    5.12
   7 -22  -3   99.39    3.42
   7 -22   5   48.11    5.53
 -22  -7   5   51.18    4.83
  -7  22  -5   50.39    3.14
  -7  22  -7   38.42    3.81
   7 -22   7   30.44    5.32
 -22  -7   7   43.97    4.47
   7 -22   9   -2.40    5.21
  -7  22  -9   -1.70    4.08
   8 -22   0   40.43    3.87
   8 -22  -2   15.64    2.84
 -22  -8   2   21.81    4.26
   8 -22   2   19.34    4.39
  -8  22   2   18.92    1.61
   8 -22   4  299.08    7.72
   8 -22  -4  286.96    4.27
 -22  -8   4  297.62    6.89
  -8  22  -6    1.86    3.01
   8 -22   6   -1.95    4.78
 -22  -8   6    5.04    4.16
   8 -22   8    1.33    5.13
 -22  -8   8    2.37    4.11
  -8  22  -8    5.99    3.75
   8 -22  10    7.66    5.35
  -8  22 -10    7.33    4.59
  -9  22   1    9.92    1.38
   9 -22   1    9.18    3.96
   9 -22  -1   11.65    3.39
 -22  -9   1    5.47    4.58
   9 -22   3   36.61    4.79
 -22  -9   3   32.63    4.51
   9 -22  -3   30.38    2.95
   9 -22   5   -4.23    5.18
 -22  -9   5    2.16    4.44
  -9  22  -7    6.63    3.54
   9 -22   7    3.27    5.22
 -22  -9   7    7.58    4.27
   9 -22   9   -4.49    5.48
  -9  22  -9   -0.91    4.32
 -22 -10   0  387.10    7.86
  10 -22   0  384.26    6.71
  10 -22  -2    4.38    3.13
  10 -22   2    7.20    4.33
 -22 -10   2    8.23    4.37
  10 -22   4    5.14    4.86
 -22 -10   4    9.62    4.50
  10 -22  -4   13.08    2.29
  10 -22   6   14.09    5.09
 -22 -10   6   15.81    4.48
 -10  22  -8    8.79    4.11
  10 -22   8   -1.02    5.14
 -22 -10   8    1.25    4.50
 -10  22 -10    5.40    5.02
  10 -22  10    5.33    5.26
 -22 -11   1    7.27    4.91
  11 -22  -1    8.28    3.80
  11 -22  -3   -1.18    2.65
 -22 -11   3   -1.28    4.23
 -22 -11   5   61.95    5.24
  11 -22   7    6.87    5.09
 -22 -11   7    7.49    4.57
 -11  22  -7    9.49    3.62
  11 -22   9   -0.53    5.65
 -11  22  -9   -1.74    4.22
 -22 -11   9   -3.10    4.62
 -22 -12   0   -2.19    4.76
  12 -22  -2   52.22    3.71
 -22 -12   2   68.38    5.45
  12 -22  -4    6.17    2.40
 -22 -12   4   -0.44    4.63
 -22 -12   6   43.66    5.18
 -12  22  -8    9.28    4.18
  12 -22   8    7.65    5.55
 -22 -12   8    5.45    4.74
 -12  22 -10   12.32    5.19
 -22 -13  -1   26.01    5.01
 -22 -13   1   14.66    4.96
  13 -22  -3   26.45    3.16
 -22 -13   3   31.13    5.09
 -22 -13   5   20.29    5.12
  13 -22   7   10.66    5.24
 -22 -13   7   20.41    4.85
 -13  22  -9    0.91    4.74
  13 -22   9   -0.18    5.29
 -22 -13   9   -0.51    4.79
 -22 -14   0   71.08    5.49
 -22 -14   2  104.78    5.86
  14 -22  -4   73.16    3.18
 -22 -14   4   74.64    5.74
 -22 -14   6   10.29    4.86
  14 -22   8   17.02    5.53
 -22 -14   8   18.06    5.12
 -22 -15  -1   16.34    4.79
 -22 -15   1   13.86    4.71
 -22 -15   3    7.99    5.13
 -22 -15   5   69.57    5.83
 -22 -15   7   14.83    5.11
 -15  22  -9   26.05    5.31
  15 -22   9   21.32    5.73
 -22 -15   9   29.53    5.58
 -22 -16   0   16.47    4.83
 -22 -16  -2   17.88    5.14
 -22 -16   2   16.15    5.11
 -22 -16   4  121.62    6.23
 -22 -16   6   25.26    5.41
 -22 -16   8    4.55    5.36
 -22 -17   1   45.18    5.13
 -22 -17  -1   39.71    5.02
 -22 -17   3    6.45    4.91
 -22 -17   5   17.93    5.30
 -22 -17   7   18.35    5.32
 -22 -17   9    7.29    5.40
 -22 -18   0   -4.16    4.76
 -22 -18  -2   -0.22    5.05
 -22 -18   2   -4.28    5.38
 -22 -18   4   47.67    5.80
 -22 -18   6    8.38    5.31
 -22 -18   8   10.19    5.73
 -22 -19  -1   68.11    5.92
 -22 -19   1   90.24    6.02
 -22 -19   3   38.12    5.64
 -22 -19   5   -0.69    5.55
 -22 -19   7   30.21    5.90
 -22 -19   9    6.26    5.67
 -22 -20   0   20.80    4.93
 -22 -20  -2    1.05    4.89
 -22 -20   2   -3.10    5.18
 -22 -20   4   14.03    5.65
 -22 -20   6   -0.50    5.46
 -22 -20   8   18.91    6.15
 -22 -21  -1    0.84    4.74
 -22 -21   1    0.02    5.24
 -22 -21  -3  108.57    6.13
 -22 -21   3  112.15    6.91
 -22 -21   5    7.65    6.08
 -22 -21   7   13.03    5.81
 -22 -22   0   14.02    5.09
 -22 -22  -2    5.30    4.90
 -22 -22   2    2.01    5.45
 -22 -22   4  101.82    7.18
 -22 -22   6   81.09    7.15
 -22 -23  -1   29.26    5.21
 -22 -23   1   35.50    5.92
 -22 -23  -3    1.23    4.97
 -22 -23   3    0.29    5.40
 -22 -23   5   13.21    5.82
 -22 -23   7   42.85    6.84
 -21 -23   0    4.44    4.99
 -21 -23  -2   16.40    4.94
 -21 -23   2    9.21    5.32
 -21 -23   4   58.08    6.61
 -21 -23   6   15.29    6.21
 -20 -23  -1   16.18    5.04
 -20 -23   1   12.44    5.08
 -20 -23  -3    3.89    4.72
 -20 -23   3    1.36    5.37
 -20 -23   5    2.50    5.96
 -20 -23   7    4.63    5.86
 -19 -23   0   -2.93    5.25
 -19 -23  -2   11.19    4.65
 -19 -23   2   18.85    5.54
 -19 -23   4    2.54    5.60
 -19 -23  -4    2.18    4.49
 -19 -23   6   10.63    6.37
 -19 -23   8   11.12    5.83
 -18 -23  -1   16.11    5.28
 -18 -23   1   18.75    5.62
 -18 -23  -3   71.85    5.27
 -18 -23   3   72.56    6.11
 -18 -23   5    9.00    5.90
 -18 -23   7    2.04    5.93
 -17 -23   0    6.00    5.07
 -17 -23   2   30.93    5.31
 -17 -23  -2   30.81    5.12
 -17 -23  -4   64.41    4.97
 -17 -23   4   63.74    5.80
 -17 -23   6    7.79    5.52
 -17 -23   8   13.93    6.14
 -16 -23  -1   31.31    5.05
 -16 -23   1   21.50    5.56
 -16 -23   3   30.96    5.60
 -16 -23  -3   32.88    4.66
 -16 -23   5    4.32    5.25
 -16 -23   7   -1.44    6.03
 -16 -23   9    3.83    5.72
 -15 -23   0   -2.56    4.50
 -15 -23  -2   57.97    4.95
 -15 -23   2   52.67    5.64
 -15 -23   4    0.23    4.93
 -15 -23  -4    0.03    4.23
 -15 -23   6   24.80    5.51
 -15 -23   8   11.24    6.11
 -14 -23  -1   49.94    4.82
 -14 -23   1   39.27    5.18
 -14 -23   3   11.31    5.55
 -14 -23  -3   16.51    4.46
 -14 -23   5    7.52    5.20
 -14 -23  -5   -1.57    3.71
 -14 -23   7   16.92    5.92
 -14 -23   9    3.43    5.67
 -13 -23   0   -0.91    4.03
 -13 -23  -2  111.12    5.28
 -13 -23   2  113.69    5.98
 -13 -23   4   70.70    5.84
 -13 -23  -4   71.02    4.65
 -13 -23   6   15.68    5.43
 -13 -23   8  108.69    6.79
 -12 -23   1    7.57    4.57
 -12 -23  -1    7.56    4.10
 -12 -23   3    1.07    5.37
 -12 -23  -3    3.93    4.07
 -12 -23   5   33.08    5.55
 -12 -23  -5   24.85    4.04
 -12 -23   7   65.70    6.38
 -12 -23   9  123.89    7.36
 -11 -23   0    0.39    3.99
 -11 -23   2  196.48    6.75
 -11 -23  -2  189.42    5.72
 -11 -23   4   11.09    5.31
 -11 -23  -4    9.58    3.79
 -11 -23   6   58.06    5.75
 -11 -23   8   50.55    6.06
 -11 -23  10    8.08    5.93
 -10 -23  -1    0.51    3.98
 -10 -23   1    5.10    4.26
 -10 -23   3   63.29    5.57
 -10 -23  -3   63.45    4.24
 -10 -23   5   48.25    5.78
 -10 -23  -5   37.62    3.89
 -10 -23   7    4.89    5.27
 -10 -23   9   -0.35    5.63
  -9 -23   0   20.56    4.38
  -9 -23   2  123.13    5.58
  -9 -23  -2  114.60    4.66
  -9 -23   4   20.69    5.43
  -9 -23  -4   28.51    3.70
  -9 -23   6   57.45    5.64
  -9 -23   8    6.67    5.40
  -9 -23  10    1.03    5.46
  -8 -23   1  217.07    6.35
  -8 -23  -1  213.08    5.70
  -8 -23   3   -0.54    4.60
  -8 -23  -3   -1.83    3.14
  -8 -23   5   43.00    5.58
  -8 -23  -5   38.95    3.44
  -8 -23  -5   38.12    3.37
  -8 -23   7    2.64    5.11
  -8 -23   9   42.17    5.91
  -7 -23   0    3.54    4.27
  -7 -23   2   36.40    4.76
  -7 -23  -2   34.12    3.69
  -7 -23   4   85.54    5.66
  -7 -23  -4   81.55    3.83
  -7 -23  -4   91.30    3.40
  -7 -23   6   35.70    5.36
  -7 -23  -6   39.93    3.72
  -7 -23   8    1.07    5.46
  -7 -23  10   28.67    5.86
  -6 -23  -1  266.72    6.05
  -6 -23   1  275.46    6.68
  -6 -23   3  244.08    6.80
  -6 -23  -3  251.40    5.14
  -6 -23  -3  251.43    3.53
  -6 -23   5    2.54    4.79
  -6 -23  -5    3.99    2.83
  -6 -23  -5    5.18    2.71
  -6 -23   7   18.16    5.17
  -6 -23   9   -5.11    5.33
  -5 -23   0   -1.29    4.15
  -5 -23  -2  245.88    5.31
  -5 -23   2  230.30    6.31
  -5 -23  -4  135.75    3.45
  -5 -23   4  135.78    6.27
  -5 -23  -4  133.50    3.99
  -5 -23  -6   38.36    3.53
  -5 -23   6   28.79    5.41
  -5 -23   8    0.12    5.71
  -5 -23  10   14.49    6.04
  -4 -23  -1   28.50    4.00
  -4 -23   1   26.47    4.51
  -4 -23  -3   19.41    1.54
  -4 -23   3   19.77    4.74
  -4 -23  -3   20.39    3.01
  -4 -23   5  235.56    7.26
  -4 -23  -5  233.26    4.41
  -4 -23  -5  251.72    4.72
  -4 -23   7   70.76    5.90
  -4 -23   9   -0.57    5.64
  -3 -23   0    2.40    4.12
  -3 -23  -2   64.59    3.85
  -3 -23   2   59.60    4.82
  -3 -23   4  185.86    6.55
  -3 -23  -4  200.37    4.37
  -3 -23  -6    2.09    2.77
  -3 -23   6   -5.70    5.10
  -3 -23   8   14.93    5.69
  -3 -23  10    2.96    5.48
  -2 -23  -1    9.21    3.56
  -2 -23   1    7.53    4.36
  -2 -23  -3   97.10    3.52
  -2 -23   3   92.87    5.23
  -2 -23  -5    1.34    2.29
  -2 -23   5    0.02    5.10
  -2 -23   7   -1.82    5.01
  -2 -23   9   -6.77    5.25
  -1 -23   0    4.27    4.02
  -1 -23  -2   34.91    3.28
  -1 -23   2   34.91    4.58
  -1 -23  -4   -0.09    2.40
  -1 -23   4   -2.82    4.63
  -1 -23   6    2.08    5.06
  -1 -23   8   20.08    5.48
  -1 -23  10   23.99    5.96
   0 -23  -1   64.57    4.11
   0 -23   1   55.99    4.77
   0 -23  -3    2.50    2.65
   0 -23   3   -5.29    4.56
   0 -23  -5   14.16    2.20
   0 -23   5   13.50    5.23
   0 -23   7   25.08    5.22
   0 -23   9   69.51    6.45
   1 -23   0    1.66    4.00
   1 -23  -2   10.00    3.14
   1 -23   2    7.15    4.32
   1 -23   4   53.33    5.70
   1 -23  -4   53.57    2.80
   1 -23   6   -2.12    5.10
   1 -23   8   21.10    5.69
   1 -23  10    3.43    5.53
   2 -23  -1  272.59    5.49
   2 -23   1  281.95    6.30
   2 -23   3   22.49    4.55
   2 -23  -3   27.81    2.90
   2 -23  -5   57.78    2.51
   2 -23   5   54.07    5.69
   2 -23   7    3.18    5.39
   2 -23   9    3.88    5.23
   3 -23   0    4.25    3.56
   3 -23   2   26.27    4.35
   3 -23  -2   30.57    3.29
   3 -23  -4   34.14    2.75
   3 -23   4   32.94    5.40
   3 -23   6    7.84    4.88
 -23  -3   6    3.50    3.71
  -3  23  -6    8.92    2.59
   3 -23   8  109.08    6.49
   3 -23  10   -1.60    5.24
   4 -23   1   15.68    3.91
   4 -23  -1   14.80    3.30
   4 -23   3   22.76    4.80
   4 -23  -3   23.07    2.79
 -23  -4   5  220.70    6.16
  -4  23  -5  204.88    4.06
   4 -23   5  203.27    7.21
  -4  23  -7   87.92    4.08
 -23  -4   7   87.56    4.77
   4 -23   7   84.95    6.14
  -4  23  -9   53.00    4.44
   4 -23   9   42.49    5.99
   5 -23   0   -1.89    3.47
   5 -23  -2  104.99    3.99
   5 -23   2  103.03    5.23
   5 -23   4   41.85    5.62
   5 -23  -4   43.85    2.81
  -5  23  -4   45.88    2.46
 -23  -5   4   51.96    4.84
   5 -23   6    2.09    5.08
 -23  -5   6   -2.18    3.94
  -5  23  -6    1.25    2.72
   5 -23   8    0.59    5.60
  -5  23  -8    7.72    3.58
 -23  -5   8   -0.20    3.85
   5 -23  10    1.89    5.26
   6 -23  -1   -0.78    3.08
   6 -23   1   -1.59    3.82
   6 -23   3   68.38    5.42
   6 -23  -3   70.21    3.20
 -23  -6   3   71.99    5.05
  -6  23  -3   60.57    2.07
  -6  23  -5   28.65    2.89
   6 -23   5   25.04    5.32
 -23  -6   5   36.04    4.68
  -6  23  -7   55.64    3.70
 -23  -6   7   63.08    4.79
   6 -23   9   14.12    5.81
  -6  23  -9   11.23    4.11
   7 -23   0   -1.15    3.49
   7 -23  -2    2.97    3.06
   7 -23   2    4.33    4.22
 -23  -7   2    6.24    4.39
  -7  23  -2    3.77    1.09
   7 -23  -4   22.18    2.60
   7 -23   4   25.54    5.47
 -23  -7   4   26.00    4.79
  -7  23  -4   21.96    2.50
   7 -23   6   12.54    5.01
 -23  -7   6   16.95    4.29
  -7  23  -6   16.92    3.07
   7 -23   8   31.79    5.94
  -7  23  -8   39.13    4.26
 -23  -7   8   37.43    4.71
   7 -23  10    1.93    5.28
   8 -23  -1   70.64    4.05
   8 -23   1   73.71    4.76
   8 -23   3   34.02    5.06
 -23  -8   3   42.91    4.77
   8 -23  -3   37.86    3.06
   8 -23   5   65.19    5.92
 -23  -8   5   72.55    5.18
  -8  23  -5   63.68    3.40
   8 -23   7   -9.92    5.57
 -23  -8   7   -0.30    4.15
  -8  23  -7   -1.71    3.22
   8 -23   9    0.45    5.53
   9 -23   0    4.10    3.58
   9 -23  -2    3.92    2.95
   9 -23   2    5.77    4.33
 -23  -9   2    6.83    4.54
 -23  -9   4  122.92    5.82
   9 -23   4  112.50    6.10
   9 -23  -4  116.12    3.36
  -9  23  -6    1.74    3.09
   9 -23   6   -2.09    5.14
 -23  -9   6    0.58    4.08
   9 -23   8    8.55    5.69
 -23  -9   8   12.58    4.56
  -9  23  -8   12.42    3.92
  10 -23  -1  403.80    6.67
  10 -23   1  422.93    7.50
 -23 -10   1  427.67    8.34
  10 -23  -3    1.11    2.78
  10 -23   3    0.76    4.57
 -23 -10   3    1.99    4.46
  10 -23   5   -2.97    4.97
 -23 -10   5    1.45    4.57
 -10  23  -7   12.61    3.44
 -23 -10   7    8.67    4.42
  10 -23   7    4.01    5.59
  10 -23   9    6.50    5.43
 -23 -11   0   -3.20    4.72
  11 -23   0    3.56    3.78
  11 -23  -2   10.91    3.36
 -23 -11   2   16.52    5.07
  11 -23   2   15.73    4.64
 -23 -11   4   62.79    5.21
  11 -23   4   59.15    5.60
  11 -23  -4   68.55    2.99
  11 -23   6   10.12    5.33
 -23 -11   6   12.07    4.66
 -11  23  -8    7.86    3.86
  11 -23   8    0.82    5.47
 -23 -11   8    5.27    4.55
  12 -23  -1   56.33    4.39
 -23 -12   1   62.05    5.46
  12 -23  -3    8.92    2.94
 -23 -12   3    9.54    4.78
 -23 -12   5  186.06    6.62
  12 -23   7    5.04    5.35
 -23 -12   7   12.39    4.75
 -12  23  -7    7.19    3.81
  12 -23   9   -0.48    5.84
 -23 -12   9    2.04    4.74
 -23 -13   0   -1.81    4.68
  13 -23  -2    9.52    3.41
 -23 -13   2   18.90    4.95
  13 -23  -4    1.99    2.43
 -23 -13   4    2.25    4.92
 -23 -13   6    2.94    4.81
 -13  23  -8   12.48    4.43
  13 -23   8   10.08    5.80
 -23 -13   8   11.91    5.15
 -23 -14  -1   29.38    4.91
 -23 -14   1   19.80    5.09
  14 -23  -3    2.50    3.16
 -23 -14   3    7.15    5.28
 -23 -14   5    2.28    4.88
  14 -23   7   -1.85    5.47
 -23 -14   7    3.15    4.84
  14 -23   9    3.98    5.49
 -23 -14   9    8.81    5.28
 -23 -15   0   -0.07    4.46
 -23 -15   2    0.01    4.80
 -23 -15   4   -1.15    5.10
 -23 -15   6   73.50    5.81
  15 -23   8   16.10    5.69
 -23 -15   8   19.10    5.42
 -23 -16  -1    3.72    5.02
 -23 -16   1    4.86    4.75
 -23 -16   3    7.02    5.25
 -23 -16   5  153.24    6.85
 -23 -16   7   24.06    5.45
 -23 -16   9   10.83    5.48
 -23 -17   0   -4.36    4.49
 -23 -17  -2   15.70    5.25
 -23 -17   2   16.92    5.10
 -23 -17   4    5.62    4.95
 -23 -17   6    3.06    5.40
 -23 -17   8   70.59    6.38
 -23 -18  -1   13.07    5.21
 -23 -18   1   20.75    4.86
 -23 -18   3   15.83    5.09
 -23 -18   5   43.67    5.68
 -23 -18   7    6.45    5.86
 -23 -18   9   14.83    6.00
 -23 -19   0   -1.48    4.93
 -23 -19  -2    6.49    4.77
 -23 -19   2    6.30    5.12
 -23 -19   4    3.16    5.23
 -23 -19   6   11.18    6.01
 -23 -19   8   12.78    5.95
 -23 -20  -1   53.74    5.48
 -23 -20   1   65.98    5.92
 -23 -20   3   11.83    5.29
 -23 -20   5   -3.09    5.49
 -23 -20   7   26.02    6.35
 -23 -21   0    3.14    4.87
 -23 -21  -2   27.32    5.36
 -23 -21   2   25.52    5.80
 -23 -21   4   -4.93    5.85
 -23 -21   6   33.08    6.70
 -23 -22  -1   49.45    5.50
 -23 -22   1   47.97    6.09
 -23 -22   3    1.04    5.35
 -23 -22   5   11.75    5.94
 -23 -22   7   11.83    6.28
 -23 -23   0    0.98    5.41
 -23 -23  -2   13.23    5.19
 -23 -23   2   21.43    6.06
 -23 -23   4   -0.45    5.59
 -23 -23   6   64.31    6.98
 -23 -24  -1   28.85    5.60
 -23 -24   1   27.84    6.09
 -23 -24  -3   32.28    5.73
 -23 -24   3   35.00    6.15
 -23 -24   5    7.52    6.41
 -22 -24   0   83.27    6.37
 -22 -24  -2   52.97    5.70
 -22 -24   2   52.43    6.36
 -22 -24   4   10.81    5.74
 -22 -24   6    6.47    6.09
 -21 -24  -1   33.17    5.26
 -21 -24   1   30.20    5.65
 -21 -24  -3   -0.56    4.85
 -21 -24   3    4.94    5.50
 -21 -24   5   13.13    5.80
 -21 -24   7   12.70    6.52
 -20 -24   0    0.37    4.94
 -20 -24  -2   12.76    4.75
 -20 -24   2   18.16    5.33
 -20 -24  -4    4.83    4.65
 -20 -24   4   -1.03    5.77
 -20 -24   6   36.80    6.32
 -19 -24   1   35.76    5.36
 -19 -24  -1   37.09    5.35
 -19 -24  -3  135.63    6.14
 -19 -24   3  142.27    6.86
 -19 -24   5   78.31    6.73
 -19 -24   7   19.93    6.05
 -18 -24   0   15.88    5.25
 -18 -24  -2   11.87    4.62
 -18 -24   2   14.40    5.56
 -18 -24  -4  141.92    5.98
 -18 -24   4  136.47    7.22
 -18 -24   6   18.73    6.44
 -18 -24   8   -3.24    5.73
 -17 -24  -1   36.41    5.26
 -17 -24   1   41.65    5.77
 -17 -24   3   19.88    5.52
 -17 -24  -3   20.67    4.60
 -17 -24   5   13.71    5.98
 -17 -24   7   -4.07    6.12
 -16 -24   0  454.14    8.97
 -16 -24  -2   97.59    5.55
 -16 -24   2  105.37    6.40
 -16 -24   4    9.61    5.01
 -16 -24  -4    6.84    4.15
 -16 -24   6    0.46    5.53
 -16 -24   8    1.51    6.15
 -15 -24  -1  284.15    7.32
 -15 -24   1  276.47    7.83
 -15 -24   3    0.87    5.30
 -15 -24  -3    3.65    4.32
 -15 -24   5   -0.69    5.36
 -15 -24   7   76.10    7.11
 -15 -24   9   37.01    6.36
 -14 -24   0    8.81    4.70
 -14 -24  -2  190.36    6.24
 -14 -24   2  191.27    6.98
 -14 -24   4    3.88    4.95
 -14 -24  -4    1.17    4.10
 -14 -24   6   34.28    5.70
 -14 -24   8   20.68    6.06
 -13 -24   1    3.90    5.04
 -13 -24  -1    7.23    4.43
 -13 -24   3   21.40    5.64
 -13 -24  -3   23.95    4.35
 -13 -24  -5   24.86    4.01
 -13 -24   5   30.71    5.48
 -13 -24   7   98.64    6.76
 -13 -24   9   17.56    6.11
 -12 -24   0   12.64    4.36
 -12 -24   2    9.21    5.21
 -12 -24  -2   12.80    4.39
 -12 -24   4   16.60    5.41
 -12 -24  -4   19.70    4.18
 -12 -24   6   33.67    5.67
 -12 -24   8    6.64    5.61
 -11 -24  -1    9.50    4.15
 -11 -24   1    8.11    4.57
 -11 -24   3    1.73    5.56
 -11 -24  -3   13.53    4.06
 -11 -24   5  184.16    7.13
 -11 -24  -5  168.00    5.31
 -11 -24   7   56.96    6.22
 -11 -24   9   21.25    6.08
 -10 -24   0   15.88    4.23
 -10 -24   2  193.28    6.84
 -10 -24  -2  179.81    5.81
 -10 -24   4  288.87    7.99
 -10 -24  -4  295.66    6.25
 -10 -24   6   68.11    5.95
 -10 -24   8    4.39    5.68
  -9 -24   1   41.98    4.91
  -9 -24  -1   39.50    4.41
  -9 -24   3   74.85    5.95
  -9 -24  -3   78.19    4.54
  -9 -24   5   35.75    5.65
  -9 -24  -5   30.28    3.60
  -9 -24   7   57.76    6.02
  -9 -24   9    0.09    5.49
  -8 -24   0   10.79    4.30
  -8 -24   2  183.72    6.35
  -8 -24  -2  185.85    5.46
  -8 -24   4   -3.96    5.36
  -8 -24  -4   -2.63    3.29
  -8 -24   6   -1.03    5.03
  -8 -24   8    4.02    5.82
  -8 -24  10    1.91    5.56
  -7 -24  -1   -0.69    3.84
  -7 -24   1   -2.92    4.52
  -7 -24   3   43.03    5.21
  -7 -24  -3   44.95    3.91
  -7 -24   5   55.04    5.99
  -7 -24  -5   49.08    3.51
  -7 -24   7   49.35    5.97
  -7 -24   9   14.34    5.91
  -6 -24   0   98.45    5.10
  -6 -24  -2   18.18    3.51
  -6 -24   2    9.87    4.61
  -6 -24   4  184.30    7.04
  -6 -24  -4  187.35    4.95
  -6 -24   6   24.18    5.28
  -6 -24   8   36.24    6.02
  -6 -24  10    1.33    5.76
  -5 -24  -1   63.67    4.49
  -5 -24   1   57.91    4.89
  -5 -24  -3    1.70    3.13
  -5 -24   3   -1.65    4.91
  -5 -24   5    8.60    5.55
  -5 -24  -5    8.55    2.77
  -5 -24   7   -1.12    5.56
  -5 -24   9    5.80    5.52
  -4 -24   0    5.23    4.20
  -4 -24  -2    4.84    3.18
  -4 -24   2    1.64    4.36
  -4 -24   4    5.40    5.08
  -4 -24  -4    3.30    3.08
  -4 -24   6   -3.90    5.02
  -4 -24   8   -1.26    5.45
  -4 -24  10    1.97    5.58
  -3 -24  -1    2.86    3.75
  -3 -24   1    1.86    4.30
  -3 -24  -3   -0.53    3.06
  -3 -24   3   -1.08    4.53
  -3 -24  -5    3.68    2.59
  -3 -24   5    0.22    5.37
  -3 -24   7   -5.92    5.49
  -3 -24   9   -0.89    5.55
  -2 -24   0  625.50    8.45
  -2 -24  -2  134.70    4.35
  -2 -24   2  123.77    5.71
  -2 -24   4  129.61    6.31
  -2 -24  -4  137.52    3.94
  -2 -24   6    2.39    5.11
  -2 -24   8   -5.34    5.84
  -2 -24  10   -3.08    5.40
  -1 -24  -1  365.73    6.43
  -1 -24   1  370.71    7.33
  -1 -24  -3   60.89    3.44
  -1 -24   3   56.47    5.26
  -1 -24  -5   23.14    2.53
  -1 -24   5   22.20    5.41
  -1 -24   7   -3.89    5.15
  -1 -24   9   -5.58    5.55
   0 -24   0  161.21    5.46
   0 -24  -2  448.95    6.40
   0 -24   2  425.57    7.85
   0 -24   4  204.51    7.17
   0 -24  -4  204.42    4.21
   0 -24   6   23.16    5.38
   0 -24   8    9.46    5.29
   0 -24  10    4.32    5.89
   1 -24  -1  112.53    4.52
   1 -24   1  125.69    5.39
   1 -24  -3   16.97    2.73
   1 -24   3   12.77    4.50
   1 -24  -5    1.03    2.05
   1 -24   5   -3.86    5.13
   1 -24   7  192.97    7.31
   1 -24   9    4.43    5.47
   2 -24   0  557.52    7.89
   2 -24  -2   -0.76    3.00
   2 -24   2   -0.76    4.15
   2 -24  -4   36.96    2.84
   2 -24   4   33.76    5.67
   2 -24   6    3.73    5.22
   2 -24   8   45.94    6.17
   2 -24  10   19.04    5.86
   3 -24   1   -0.26    3.88
   3 -24  -1   -2.38    3.57
   3 -24  -3   72.38    3.34
   3 -24   3   72.28    5.26
   3 -24   5   72.73    6.08
   3 -24   7   38.19    5.98
 -24  -3   7   41.34    4.20
   3 -24   9   30.50    5.64
   4 -24   0   43.85    4.04
   4 -24  -2  121.25    4.15
   4 -24   2  116.51    5.39
   4 -24  -4   43.36    2.86
   4 -24   4   37.96    5.64
  -4  24  -6  141.93    3.96
   4 -24   6  125.31    6.41
 -24  -4   6  137.70    5.53
   4 -24   8    8.14    5.35
   4 -24  10   30.35    5.92
   5 -24  -1  152.60    4.83
   5 -24   1  145.35    5.48
   5 -24  -3  153.83    4.08
   5 -24   3  148.70    6.06
 -24  -5   5  207.73    6.34
  -5  24  -5  202.00    3.97
   5 -24   5  205.64    7.27
 -24  -5   7   82.70    4.96
   5 -24   7   88.48    6.54
   5 -24   9    1.14    5.31
   6 -24   0   15.27    3.71
   6 -24   2  199.89    6.36
   6 -24  -2  201.54    4.82
   6 -24   4   55.29    5.69
   6 -24  -4   47.67    2.92
  -6  24  -4   52.02    2.52
 -24  -6   4   53.71    5.12
   6 -24   6   25.88    5.50
  -6  24  -6   27.23    3.05
 -24  -6   6   21.73    4.33
   6 -24   8    6.08    5.24
 -24  -6   8    1.77    4.09
   7 -24   1   47.29    4.40
   7 -24  -1   42.51    3.89
   7 -24   3   54.41    5.23
   7 -24  -3   64.05    3.36
 -24  -7   3   62.47    5.29
  -7  24  -3   50.66    2.06
   7 -24   5    0.46    5.23
 -24  -7   5    3.05    4.36
  -7  24  -5    4.04    2.53
   7 -24   7   68.18    5.95
 -24  -7   7   74.59    5.20
   7 -24   9   28.30    5.80
   8 -24   0   16.05    3.78
   8 -24   2  133.73    5.85
 -24  -8   2  141.43    6.01
   8 -24  -2  124.21    4.54
  -8  24  -4    3.68    2.28
   8 -24   4    5.74    4.86
   8 -24  -4    4.57    2.46
 -24  -8   4    5.24    4.53
  -8  24  -6    7.89    2.93
   8 -24   6    5.05    5.33
 -24  -8   6    7.86    4.41
   8 -24   8    1.32    5.26
 -24  -8   8    3.56    4.30
   9 -24  -1  426.57    6.92
   9 -24   1  443.05    7.74
 -24  -9   1  447.45    8.44
   9 -24   3  490.35    8.96
 -24  -9   3  521.25    8.95
   9 -24  -3  486.40    6.30
   9 -24   5   95.28    6.09
 -24  -9   5  110.43    5.63
  -9  24  -5  104.37    3.69
   9 -24   7   22.29    5.34
 -24  -9   7   29.66    4.82
   9 -24   9   38.26    6.27
  10 -24   0    8.78    3.79
  10 -24  -2    6.99    3.53
  10 -24   2   10.97    4.58
 -24 -10   2   19.36    5.19
  10 -24   4    0.41    4.81
 -24 -10   4    3.87    4.63
  10 -24  -4    1.69    2.46
  10 -24   6   15.84    5.52
 -24 -10   6   16.55    4.57
  10 -24   8   -4.66    5.72
 -24 -10   8   -1.16    4.52
  11 -24  -1   23.73    4.09
  11 -24   1   38.45    4.71
 -24 -11   1   27.18    5.35
  11 -24   3   38.57    5.12
 -24 -11   3   39.87    5.34
  11 -24  -3   32.10    3.29
  11 -24   5   12.39    5.05
 -24 -11   5   12.71    4.64
  11 -24   7   -4.02    5.59
 -24 -11   7    0.06    4.61
  11 -24   9    4.78    5.85
 -24 -12   0   -0.94    4.57
  12 -24   0    2.85    3.85
  12 -24  -2  148.41    4.96
 -24 -12   2  147.50    6.36
  12 -24   2  144.83    6.25
 -24 -12   4   12.53    5.03
  12 -24   4   13.36    5.03
  12 -24   6  136.00    7.04
 -24 -12   6  147.28    6.44
  12 -24   8    2.92    5.96
 -24 -12   8    5.00    5.03
  13 -24  -1  158.03    5.47
 -24 -13   1  174.04    6.88
  13 -24  -3  140.85    4.50
 -24 -13   3  150.17    6.60
 -24 -13   5    0.16    4.77
  13 -24   5   -1.24    4.93
  13 -24   7   -4.23    5.50
 -24 -13   7   -0.07    4.70
 -24 -13   9   18.73    5.18
 -24 -14   0    8.77    5.07
  14 -24  -2    8.30    3.53
 -24 -14   2   12.15    5.30
 -24 -14   4   -1.03    5.03
 -24 -14   6   12.90    5.04
  14 -24   8    8.31    6.03
 -24 -14   8   15.43    5.35
 -24 -15  -1    0.01    4.65
 -24 -15   1   -1.99    4.98
  15 -24  -3   89.36    4.09
 -24 -15   3  101.41    6.35
 -24 -15   5    2.46    4.97
 -24 -15   7   65.55    6.09
  15 -24   7   45.09    6.65
 -24 -15   9    5.23    5.39
 -24 -16   0   13.64    5.10
 -24 -16   2  114.12    6.43
 -24 -16   4   31.04    5.57
 -24 -16   6    1.16    5.05
  16 -24   8   11.12    5.70
 -24 -16   8   16.56    5.77
 -24 -17  -1   26.16    5.21
 -24 -17   1   30.66    5.41
 -24 -17   3    5.96    5.35
 -24 -17   5   -0.78    5.50
 -24 -17   7   53.90    6.14
 -24 -17   9    2.52    5.52
 -24 -18   0   -4.02    4.82
 -24 -18   2    5.56    4.87
 -24 -18   4   -1.74    5.07
 -24 -18   6    0.36    5.39
 -24 -18   8    5.57    5.60
 -24 -19   1    1.14    4.68
 -24 -19  -1   -3.08    5.16
 -24 -19   3   -0.84    5.26
 -24 -19   5   29.00    5.93
 -24 -19   7    1.15    5.89
 -24 -20   0   34.07    5.54
 -24 -20  -2    7.69    5.18
 -24 -20   2    9.84    5.26
 -24 -20   4    0.06    5.54
 -24 -20   6    5.91    6.06
 -24 -20   8    0.80    5.95
 -24 -21  -1   22.48    5.38
 -24 -21   1   27.33    5.76
 -24 -21   3   34.09    5.78
 -24 -21   5   16.69    5.93
 -24 -21   7   17.89    6.28
 -24 -22   0  266.15    8.25
 -24 -22  -2   63.16    6.02
 -24 -22   2   56.20    6.34
 -24 -22   4    3.10    5.64
 -24 -22   6    6.16    5.89
 -24 -23  -1   16.27    5.67
 -24 -23   1    2.72    6.03
 -24 -23   3    6.17    5.85
 -24 -23   5   53.98    7.02
 -24 -24   0   90.98    6.70
 -24 -24  -2    5.36    5.33
 -24 -24   2    9.86    5.53
 -24 -24   4    8.55    6.20
 -24 -25  -1    8.16    5.57
 -24 -25   1   -3.60    5.82
 -24 -25  -3   -4.50    5.68
 -24 -25   3   -4.41    6.27
 -23 -25   0   -2.92    5.49
 -23 -25  -2    3.44    5.24
 -23 -25   2    2.07    5.38
 -23 -25   4   16.93    6.43
 -22 -25  -1   -2.19    4.98
 -22 -25   1    0.87    5.55
 -22 -25  -3   52.71    5.85
 -22 -25   3   46.69    6.43
 -22 -25   5    6.35    6.32
 -21 -25   0   -5.70    5.02
 -21 -25  -2   13.13    4.99
 -21 -25   2    8.19    5.78
 -21 -25   4    7.92    5.59
 -21 -25   6    4.47    5.92
 -20 -25  -1   -1.68    4.76
 -20 -25   1   -0.74    5.29
 -20 -25  -3    1.09    4.74
 -20 -25   3    5.99    5.56
 -20 -25   5   12.92    5.78
 -19 -25   0    3.20    4.99
 -19 -25  -2   41.87    5.16
 -19 -25   2   37.24    5.46
 -19 -25   4   15.50    5.99
 -19 -25  -4   20.43    4.86
 -19 -25   6   34.09    6.57
 -18 -25  -1   24.53    5.18
 -18 -25   1   23.47    5.07
 -18 -25   3   36.05    5.65
 -18 -25  -3   37.34    4.97
 -18 -25   5    6.07    6.08
 -18 -25   7    9.30    5.90
 -17 -25   0   11.38    4.99
 -17 -25  -2   46.68    5.05
 -17 -25   2   45.11    5.91
 -17 -25   4    3.07    5.57
 -17 -25  -4   -1.20    4.28
 -17 -25   6   14.14    6.25
 -16 -25  -1  125.52    6.04
 -16 -25   1  124.65    6.48
 -16 -25   3   20.44    5.63
 -16 -25  -3   14.58    4.48
 -16 -25   5   31.17    6.28
 -16 -25   7   33.64    6.69
 -15 -25   0   14.16    5.29
 -15 -25   2    4.60    5.40
 -15 -25  -2    7.83    4.41
 -15 -25   4   25.30    5.44
 -15 -25  -4   26.13    4.38
 -15 -25   6   25.17    5.89
 -15 -25   8   -7.29    6.21
 -14 -25   1   15.29    5.66
 -14 -25  -1   23.02    4.92
 -14 -25  -3   66.92    4.90
 -14 -25   3   73.74    6.16
 -14 -25   5   37.29    5.84
 -14 -25  -5   38.15    4.53
 -14 -25   7   61.16    6.70
 -13 -25   0   -0.05    4.64
 -13 -25   2    4.36    5.24
 -13 -25  -2   12.65    4.51
 -13 -25   4   19.13    5.15
 -13 -25  -4   18.22    4.18
 -13 -25   6   26.11    5.76
 -13 -25   8   13.67    5.72
 -12 -25  -1   85.78    5.28
 -12 -25   1   93.13    6.03
 -12 -25   3   46.01    6.06
 -12 -25  -3   46.09    4.70
 -12 -25   5  137.27    6.73
 -12 -25  -5  125.12    5.04
 -12 -25   7   -1.10    5.49
 -12 -25   9   12.19    6.07
 -11 -25   0   -2.57    4.31
 -11 -25   2    4.71    5.17
 -11 -25  -2   11.31    4.22
 -11 -25   4   10.24    5.45
 -11 -25  -4   16.10    4.10
 -11 -25   6   23.38    6.02
 -11 -25   8    1.94    5.80
 -10 -25  -1   12.75    4.31
 -10 -25   1   18.96    4.83
 -10 -25   3   24.98    5.97
 -10 -25  -3   30.77    4.21
 -10 -25   5   10.21    5.36
 -10 -25  -5    7.71    3.61
 -10 -25   7   28.07    6.14
 -10 -25   9   19.67    5.88
  -9 -25   0    0.38    4.19
  -9 -25  -2   -1.18    3.84
  -9 -25   2   -0.02    5.19
  -9 -25   4    5.28    5.50
  -9 -25  -4    5.99    3.88
  -9 -25   6   32.44    5.97
  -9 -25   8    2.55    5.84
  -8 -25   1   73.45    5.34
  -8 -25  -1   70.96    4.87
  -8 -25   3   61.57    6.12
  -8 -25  -3   59.98    4.41
  -8 -25   5   74.05    6.07
  -8 -25  -5   73.18    3.85
  -8 -25   7   11.25    6.05
  -8 -25   9    1.49    5.85
  -7 -25   0   -4.45    4.15
  -7 -25   2   57.67    5.42
  -7 -25  -2   51.09    4.28
  -7 -25   4   74.61    6.13
  -7 -25  -4   80.17    4.37
  -7 -25   6    5.14    5.51
  -7 -25   8   32.03    5.89
  -6 -25  -1    5.56    4.02
  -6 -25   1    8.23    4.56
  -6 -25  -3    6.73    3.55
  -6 -25   3    6.79    4.93
  -6 -25   5   60.04    6.00
  -6 -25  -5   67.40    3.61
  -6 -25   7    5.79    5.68
  -6 -25   9    0.86    5.37
  -5 -25   0   -1.37    4.19
  -5 -25  -2    8.99    3.71
  -5 -25   2    3.37    4.53
  -5 -25   4   45.72    5.92
  -5 -25  -4   44.22    3.66
  -5 -25   6   -0.66    5.18
  -5 -25   8   11.28    6.02
  -4 -25  -1   36.06    4.23
  -4 -25   1   35.48    4.78
  -4 -25  -3    0.80    3.25
  -4 -25   3    1.83    4.78
  -4 -25   5  119.44    6.65
  -4 -25  -5  126.01    3.91
  -4 -25   7   50.08    6.05
  -4 -25   9   -2.38    5.89
  -3 -25   0    8.40    4.35
  -3 -25  -2   85.79    4.21
  -3 -25   2   82.43    5.57
  -3 -25   4   15.27    5.75
  -3 -25  -4   19.23    3.28
  -3 -25   6    0.43    4.96
  -3 -25   8   -2.42    5.53
  -2 -25  -1  304.39    6.23
  -2 -25   1  307.23    7.09
  -2 -25  -3  129.75    4.28
  -2 -25   3  124.38    6.25
  -2 -25   5   83.84    6.23
  -2 -25  -5   86.05    3.32
  -2 -25   7   11.58    5.71
  -2 -25   9   -2.85    5.41
  -1 -25   0   10.27    4.27
  -1 -25  -2   80.10    4.02
  -1 -25   2   67.79    5.21
  -1 -25   4   72.39    6.31
  -1 -25  -4   73.02    3.51
  -1 -25   6    9.32    5.10
  -1 -25   8   25.38    6.02
   0 -25  -1   16.21    3.80
   0 -25   1   21.18    4.42
   0 -25  -3   36.93    3.07
   0 -25   3   28.31    5.14
   0 -25   5    0.21    4.79
   0 -25   7   41.92    5.95
   0 -25   9    4.55    5.67
   1 -25   0   -3.44    4.01
   1 -25  -2  223.46    5.20
   1 -25   2  218.37    6.59
   1 -25  -4    9.69    2.76
   1 -25   4    9.38    5.40
   1 -25   6   17.52    5.51
   1 -25   8    6.85    5.26
   2 -25  -1   -0.24    3.52
   2 -25   1   -0.24    3.88
   2 -25   3    3.25    4.58
   2 -25  -3    6.01    2.90
   2 -25   5   -0.23    5.26
   2 -25   7   10.37    5.52
   2 -25   9    4.52    5.78
   3 -25   0   -1.96    3.54
   3 -25   2   -3.89    4.27
   3 -25  -2   -0.47    3.26
   3 -25   4   -6.87    5.28
   3 -25  -4    0.38    2.46
   3 -25   6    5.03    4.93
   3 -25   8   10.40    5.84
   4 -25   1   -2.62    3.97
   4 -25  -1   -2.49    3.46
   4 -25   3    7.33    4.71
   4 -25  -3   10.25    2.81
   4 -25   5    1.72    5.29
   4 -25   7    2.93    5.25
 -25  -4   7    5.89    4.11
   4 -25   9    8.19    5.86
   5 -25   0   -4.18    3.51
   5 -25   2    8.73    4.42
   5 -25  -2   11.39    3.07
   5 -25  -4   17.98    2.65
   5 -25   4   15.13    5.15
   5 -25   6   16.62    5.57
 -25  -5   6   15.82    4.38
   5 -25   8  102.89    7.10
   6 -25  -1    0.14    3.46
   6 -25   1    0.11    4.08
   6 -25   3    5.11    4.63
   6 -25  -3    8.48    3.01
   6 -25   5   19.03    5.28
 -25  -6   5   25.80    4.53
   6 -25   7   14.50    5.69
 -25  -6   7   17.42    4.49
   6 -25   9   15.26    6.08
   7 -25   0   -2.27    3.58
   7 -25   2    1.91    4.50
   7 -25  -2   -1.91    3.35
   7 -25   4   15.93    5.17
   7 -25  -4   12.85    2.58
 -25  -7   4   14.15    4.69
   7 -25   6   60.58    5.88
 -25  -7   6   64.94    5.07
   7 -25   8   10.58    6.06
 -25  -7   8   12.27    4.57
   8 -25   1   33.51    4.59
   8 -25  -1   34.22    4.05
   8 -25   3  115.61    6.17
 -25  -8   3  122.62    6.12
   8 -25  -3  111.63    3.98
   8 -25   5   -2.14    4.94
 -25  -8   5   -0.15    4.43
   8 -25   7   12.37    5.52
 -25  -8   7   21.41    4.73
   8 -25   9    7.97    5.98
   9 -25   0    0.60    3.74
   9 -25   2  114.40    5.83
   9 -25  -2  122.89    4.70
   9 -25  -4   25.48    2.67
   9 -25   4   29.44    5.01
 -25  -9   4   27.05    4.90
   9 -25   6   30.91    5.42
 -25  -9   6   33.20    4.81
   9 -25   8   -3.62    5.91
 -25  -9   8   -1.87    4.51
  10 -25  -1    0.74    3.82
 -25 -10   1    1.65    4.97
  10 -25   1    6.92    4.55
  10 -25  -3   18.01    3.24
  10 -25   3   28.19    5.10
 -25 -10   3   28.77    5.24
  10 -25   5    4.81    4.88
 -25 -10   5    4.16    4.57
  10 -25   7   -5.95    5.23
 -25 -10   7    1.74    4.55
  10 -25   9    2.52    5.49
  11 -25   0   -1.35    3.93
  11 -25  -2   49.12    3.93
  11 -25   2   43.64    5.37
 -25 -11   2   57.45    5.78
 -25 -11   4    0.21    4.93
  11 -25   4   -0.59    4.99
  11 -25   6   -0.09    5.47
 -25 -11   6    3.13    4.57
  11 -25   8    2.96    5.63
 -25 -11   8    3.53    4.86
  12 -25  -1   46.29    4.45
  12 -25   1   37.52    5.02
 -25 -12   1   45.19    5.54
  12 -25   3  121.97    6.21
 -25 -12   3  128.66    6.21
  12 -25  -3  111.57    4.14
  12 -25   5    3.31    4.94
 -25 -12   5    1.48    4.65
  12 -25   7   37.13    6.31
 -25 -12   7   51.62    5.46
  13 -25   0   -3.88    4.24
 -25 -13   0   -1.45    4.54
  13 -25  -2   25.50    3.93
 -25 -13   2   29.65    5.56
  13 -25   2   20.97    5.20
 -25 -13   4  109.06    6.06
  13 -25   4  109.08    6.23
  13 -25   6    1.90    5.44
 -25 -13   6    4.29    4.99
  13 -25   8   53.68    6.78
 -25 -13   8   66.11    6.04
 -25 -14   1   37.58    5.33
  14 -25  -1   24.42    4.25
  14 -25  -3    4.34    3.21
 -25 -14   3   12.29    5.01
  14 -25   5   15.22    5.46
 -25 -14   5   12.91    5.14
  14 -25   7   20.63    5.92
 -25 -14   7   27.79    5.53
 -25 -14   9    1.85    5.36
 -25 -15   0   -2.64    4.75
  15 -25  -2  148.66    5.21
 -25 -15   2  163.13    7.01
 -25 -15   4    8.26    5.11
  15 -25   6   38.95    6.20
 -25 -15   6   40.07    5.70
 -25 -15   8    7.19    5.47
 -25 -16  -1   10.71    5.17
 -25 -16   1   14.00    4.84
  16 -25  -3    4.37    3.06
 -25 -16   3    5.91    5.02
 -25 -16   5    7.25    5.27
  16 -25   7    1.81    5.95
 -25 -16   7    2.25    5.66
 -25 -16   9    2.95    5.72
 -25 -17   0   -1.62    4.76
 -25 -17   2   34.64    5.69
 -25 -17   4    2.15    5.44
 -25 -17   6   20.36    5.88
 -25 -17   8    5.11    5.77
 -25 -18  -1   -5.57    5.21
 -25 -18   1    0.87    5.07
  18 -25  -3   -0.51    3.29
 -25 -18   3    0.76    5.48
 -25 -18   5   21.91    6.20
 -25 -18   7   23.75    5.95
 -25 -19   0    2.49    5.36
 -25 -19   2   -1.07    4.95
 -25 -19   4    9.07    5.76
 -25 -19   6    3.31    5.77
 -25 -19   8   -5.73    6.05
 -25 -20  -1   29.24    5.54
 -25 -20   1   30.53    5.63
 -25 -20   3   28.99    6.08
 -25 -20   5    4.76    6.32
 -25 -20   7   -1.33    5.68
 -25 -21   0   15.56    5.56
 -25 -21  -2    1.32    5.13
 -25 -21   2    1.26    5.30
 -25 -21   4   -4.81    5.72
 -25 -21   6   15.76    6.00
 -25 -22  -1  204.13    7.93
 -25 -22   1  197.43    8.05
 -25 -22   3    1.57    5.95
 -25 -22   5   -8.13    6.28
 -25 -23   0   30.53    6.13
 -25 -23  -2   69.06    6.37
 -25 -23   2   54.28    6.45
 -25 -23   4    7.61    6.13
 -25 -24  -1    9.68    5.93
 -25 -24   1    4.38    5.85
 -25 -24   3   -1.53    6.39
 -25 -25   0    6.36    5.88
 -25 -25  -2   -0.19    5.57
 -25 -25   2   -2.91    5.82
 -25 -26  -1    3.02    5.51
 -25 -26   1   -1.18    5.81
 -25 -26   3    7.49    6.09
 -24 -26   0   13.38    6.10
 -24 -26  -2    2.64    5.45
 -24 -26   2    0.22    6.24
 -23 -26  -1    0.19    5.35
 -23 -26   1   -0.63    5.50
 -23 -26  -3   43.62    6.14
 -23 -26   3   30.03    6.66
 -22 -26   0   -3.09    5.52
 -22 -26  -2    0.92    5.09
 -22 -26   2    1.62    5.44
 -22 -26   4    5.21    6.35
 -21 -26  -1   -6.01    5.09
 -21 -26   1   -4.88    5.40
 -21 -26  -3    3.57    5.23
 -21 -26   3    1.84    5.97
 -21 -26   5    2.13    6.42
 -20 -26   0    3.09    4.96
 -20 -26  -2   13.56    5.10
 -20 -26   2   11.64    5.70
 -20 -26  -4   21.32    5.14
 -20 -26   4   26.82    5.98
 -20 -26   6   12.57    5.97
 -19 -26  -1   13.78    4.92
 -19 -26   1    6.99    5.42
 -19 -26  -3   61.06    5.57
 -19 -26   3   59.33    6.12
 -19 -26   5    9.38    5.69
 -18 -26   0   82.07    5.96
 -18 -26  -2    7.78    4.80
 -18 -26   2    7.53    5.00
 -18 -26   4   -6.88    5.81
 -18 -26  -4   -3.94    4.59
 -18 -26   6   37.37    6.81
 -17 -26  -1    8.16    4.90
 -17 -26   1   11.52    4.90
 -17 -26   3    0.67    5.42
 -17 -26  -3   -1.92    4.50
 -17 -26   5   27.06    6.43
 -17 -26   7    8.28    6.15
 -16 -26   0   92.76    5.79
 -16 -26   2   23.84    5.62
 -16 -26  -2   20.80    4.68
 -16 -26   4   12.94    5.50
 -16 -26  -4   12.12    4.39
 -16 -26   6    3.61    5.59
 -15 -26   1    0.33    4.96
 -15 -26  -1    2.47    4.57
 -15 -26   3   28.10    5.79
 -15 -26  -3   29.37    4.64
 -15 -26   5   48.15    6.19
 -15 -26  -5   49.79    4.62
 -15 -26   7   -0.42    6.07
 -14 -26   0   18.55    5.31
 -14 -26   2   -4.11    5.13
 -14 -26  -2    0.64    4.17
 -14 -26   4    4.90    5.09
 -14 -26  -4    0.57    4.17
 -14 -26   6    0.61    5.78
 -14 -26   8    1.79    5.74
 -13 -26  -1   78.95    5.55
 -13 -26   1   66.78    5.97
 -13 -26   3    5.87    5.20
 -13 -26  -3    8.21    4.16
 -13 -26   5   16.53    5.42
 -13 -26  -5   15.18    4.13
 -13 -26   7    5.30    5.60
 -12 -26   0  299.54    7.55
 -12 -26   2   76.71    5.95
 -12 -26  -2   91.25    5.18
 -12 -26   4   67.05    6.15
 -12 -26  -4   68.33    4.73
 -12 -26   6    2.37    5.77
 -12 -26   8   24.88    6.33
 -11 -26  -1    2.61    4.31
 -11 -26   1   -6.13    5.12
 -11 -26   3   35.84    5.93
 -11 -26  -3   48.75    4.65
 -11 -26   5   87.79    6.39
 -11 -26  -5   78.49    4.53
 -11 -26   7    6.30    5.98
 -10 -26   0    6.71    4.42
 -10 -26   2   -1.70    4.93
 -10 -26  -2    0.33    4.10
 -10 -26   4    5.49    5.67
 -10 -26  -4    8.73    3.92
 -10 -26   6    3.59    5.50
 -10 -26   8    0.95    5.70
  -9 -26  -1   -3.32    4.21
  -9 -26   1    0.48    4.86
  -9 -26   3  268.98    8.03
  -9 -26  -3  278.28    6.29
  -9 -26   5   17.20    5.74
  -9 -26  -5   13.93    3.51
  -9 -26   7    0.27    5.67
  -9 -26   9   14.68    6.16
  -8 -26   0   64.80    5.11
  -8 -26  -2   16.49    4.11
  -8 -26   2   12.95    5.25
  -8 -26   4  107.74    6.88
  -8 -26  -4   96.71    4.47
  -8 -26   6   -0.58    5.14
  -8 -26   8    1.38    5.55
  -7 -26  -1  146.02    5.61
  -7 -26   1  156.21    6.06
  -7 -26   3   59.64    6.10
  -7 -26  -3   62.31    4.42
  -7 -26   5   38.95    6.06
  -7 -26  -5   43.21    3.45
  -7 -26   7   30.13    5.88
  -7 -26   9   44.42    6.15
  -6 -26   0   30.74    4.61
  -6 -26   2   61.39    5.63
  -6 -26  -2   51.71    4.30
  -6 -26   4   -2.74    5.80
  -6 -26  -4   -1.84    3.70
  -6 -26   6   38.81    5.73
  -6 -26   8    5.50    5.96
  -5 -26  -1   96.21    5.05
  -5 -26   1   92.37    5.38
  -5 -26   3  267.88    7.87
  -5 -26  -3  273.04    5.84
  -5 -26   5   -1.51    5.64
  -5 -26  -5    4.06    2.92
  -5 -26   7    8.53    5.98
  -5 -26   9   40.39    6.35
  -4 -26   0   70.68    4.95
  -4 -26  -2  301.76    6.35
  -4 -26   2  298.19    7.46
  -4 -26   4   11.69    5.89
  -4 -26  -4   13.62    3.61
  -4 -26   6   -1.72    5.55
  -4 -26   8   12.97    5.68
  -3 -26  -1   11.91    4.03
  -3 -26   1   11.83    4.73
  -3 -26   3  319.49    8.19
  -3 -26  -3  311.51    6.02
  -3 -26   5   -2.05    5.59
  -3 -26   7   25.42    5.75
  -3 -26   9    1.91    5.91
  -2 -26   0  562.02    8.36
  -2 -26  -2   60.02    4.06
  -2 -26   2   54.54    5.27
  -2 -26   4   73.32    6.44
  -2 -26  -4   71.49    3.87
  -2 -26   6   -0.72    5.29
  -2 -26   8   -0.24    5.82
  -1 -26  -1    7.91    3.93
  -1 -26   1    8.92    4.52
  -1 -26  -3    3.77    3.20
  -1 -26   3    1.41    5.11
  -1 -26   5  111.24    6.54
  -1 -26   7   23.82    5.76
  -1 -26   9    1.05    5.50
   0 -26   0  139.04    5.54
   0 -26  -2   11.50    3.49
   0 -26   2   11.21    4.89
   0 -26   4  208.86    7.53
   0 -26  -4  185.50    4.53
   0 -26   6   -1.49    4.92
   0 -26   8    0.54    5.82
   1 -26  -1   45.80    4.35
   1 -26   1   48.26    4.97
   1 -26  -3    4.80    2.96
   1 -26   3    2.06    4.65
   1 -26   5   10.64    5.05
   1 -26   7    3.29    5.32
   1 -26   9   -4.76    5.55
   2 -26   0  142.94    5.54
   2 -26  -2   14.88    3.46
   2 -26   2   21.30    4.90
   2 -26  -4   12.47    2.89
   2 -26   4   18.90    5.47
   2 -26   6   17.92    5.65
   2 -26   8    7.47    5.52
   3 -26  -1   -4.43    3.77
   3 -26   1   -0.75    4.25
   3 -26   3   12.13    4.82
   3 -26  -3   14.71    3.14
   3 -26   5    3.36    5.39
   3 -26   7   77.07    6.72
   3 -26   9   -2.41    5.66
   4 -26   0    0.59    3.64
   4 -26   2    0.45    4.63
   4 -26  -2    1.74    3.30
   4 -26   4   14.40    5.10
   4 -26  -4   12.90    2.65
   4 -26   6    9.13    5.08
   4 -26   8   12.79    5.74
   5 -26  -1  102.01    4.67
   5 -26   1  105.37    5.39
   5 -26   3   13.77    5.06
   5 -26  -3   23.80    3.19
   5 -26   5   46.51    5.51
 -26  -5   7  166.58    6.20
   5 -26   7  181.30    7.75
   5 -26   9   -0.39    5.70
   6 -26   0    0.53    3.72
   6 -26   2    2.12    4.77
   6 -26  -2    5.99    3.41
   6 -26  -4   44.98    2.96
   6 -26   4   45.61    5.47
   6 -26   6    4.93    5.10
 -26  -6   6    5.27    4.45
   6 -26   8   19.09    5.80
   7 -26  -1   -1.93    3.64
   7 -26   1   -2.41    4.37
   7 -26   3   -3.44    4.83
   7 -26  -3    0.57    2.77
   7 -26   5   -2.15    5.07
 -26  -7   5   -0.86    4.40
   7 -26   7    1.84    5.68
 -26  -7   7    9.27    4.64
   7 -26   9   10.98    5.74
   8 -26   0   24.86    4.14
   8 -26   2   29.04    5.25
   8 -26  -2   29.27    3.75
   8 -26   4   85.81    5.89
 -26  -8   4   93.16    5.67
   8 -26   6   -0.76    5.02
 -26  -8   6    0.39    4.40
   8 -26   8   -2.13    5.55
 -26  -8   8    1.85    4.71
   9 -26  -1    2.71    3.87
   9 -26   1    0.93    4.58
   9 -26   3    6.62    4.98
 -26  -9   3   11.59    5.06
   9 -26  -3    5.58    3.09
   9 -26   5   41.23    5.79
 -26  -9   5   39.04    5.14
   9 -26   7   -6.58    5.97
 -26  -9   7    3.66    4.65
  10 -26   0   -3.59    4.04
  10 -26   2  112.52    6.09
 -26 -10   2  125.90    6.49
  10 -26  -2  118.17    4.56
  10 -26   4  115.11    6.47
 -26 -10   4  131.04    6.39
  10 -26   6   -1.04    5.10
 -26 -10   6    3.75    4.65
  10 -26   8   -3.45    6.18
 -26 -10   8    0.69    4.70
  11 -26  -1   51.45    4.59
  11 -26   1   50.70    5.11
  11 -26  -3   -1.17    3.10
  11 -26   3    0.32    4.78
 -26 -11   3    1.71    4.87
  11 -26   5   -1.19    5.10
 -26 -11   5   -2.45    4.73
  11 -26   7    0.22    5.95
 -26 -11   7    2.60    4.88
  12 -26   0   61.27    5.00
  12 -26  -2   14.54    3.69
  12 -26   2   10.42    4.92
 -26 -12   2   12.20    5.09
  12 -26   4   17.81    5.26
 -26 -12   4   25.37    5.22
  12 -26   6   11.61    5.77
 -26 -12   6    8.21    5.08
  12 -26   8    1.44    5.67
 -26 -12   8    0.92    5.07
  13 -26  -1    4.29    4.07
 -26 -13   1    3.11    5.41
  13 -26   1    2.42    4.72
  13 -26  -3    0.04    3.07
 -26 -13   3    1.35    5.02
  13 -26   3    0.89    4.71
  13 -26   5   -2.17    5.12
 -26 -13   5   -2.32    5.16
  13 -26   7   59.64    6.91
 -26 -13   7   65.02    6.05
 -26 -14   0   46.17    5.69
  14 -26   0   26.62    4.68
  14 -26  -2    1.07    3.63
 -26 -14   2    0.23    4.95
  14 -26   2   -1.11    4.67
 -26 -14   4   11.54    5.11
  14 -26   4    8.86    5.01
  14 -26   6   16.17    5.54
 -26 -14   6   24.15    5.82
 -26 -14   8   -3.18    5.34
 -26 -15   1   -2.58    5.26
  15 -26  -1   -6.54    3.82
  15 -26  -3   76.70    4.12
 -26 -15   3   79.09    6.16
 -26 -15   5   76.25    6.44
  15 -26   5   71.30    6.61
  15 -26   7   11.58    5.74
 -26 -15   7   11.20    5.69
 -26 -15   9    4.37    5.59
 -26 -16   0   12.38    5.34
  16 -26  -2    4.64    3.59
 -26 -16   2    7.26    5.09
 -26 -16   4    1.79    5.13
 -26 -16   6   59.72    6.28
  16 -26   6   49.95    6.59
 -26 -16   8    1.61    5.53
 -26 -17  -1   -5.46    4.93
 -26 -17   1   -2.19    5.23
 -26 -17   3   25.38    5.43
 -26 -17   5    8.80    5.52
  17 -26   7    7.07    5.73
 -26 -17   7    7.28    5.93
 -26 -18   0   -1.04    5.30
 -26 -18   2    0.05    5.53
 -26 -18   4   87.24    6.85
 -26 -18   6    5.81    6.04
 -26 -18   8   -4.87    6.00
 -26 -19  -1   14.14    5.54
 -26 -19   1   20.93    5.47
 -26 -19   3   -2.16    5.67
 -26 -19   5  100.11    7.26
 -26 -19   7   -1.60    5.92
 -26 -20   0  230.37    8.27
 -26 -20   2   22.09    5.60
 -26 -20   4    0.82    6.16
 -26 -20   6    6.07    5.96
 -26 -21  -1   19.03    6.07
 -26 -21   1   18.75    5.94
 -26 -21   3    6.48    6.29
 -26 -21   5   14.17    6.44
 -26 -22   0  157.77    7.62
 -26 -22  -2   11.68    5.87
 -26 -22   2   13.34    5.79
 -26 -22   4   -0.58    6.25
 -26 -23  -1   95.99    7.22
 -26 -23   1   78.13    6.96
 -26 -23   3   -0.26    6.31
 -26 -24   0  209.39    8.31
 -26 -24  -2    7.21    6.03
 -26 -24   2    5.95    5.95
 -26 -24   4   -5.40    6.63
 -26 -25  -1   15.40    6.17
 -26 -25   1    8.48    5.92
 -26 -25   3   -6.92    6.21
 -26 -26   0    6.23    5.96
 -26 -26  -2    0.58    5.95
 -26 -27  -1   10.56    5.77
 -25 -27   0    1.89    6.08
 -25 -27  -2    3.05    5.68
 -25 -27   2   -3.69    6.70
 -24 -27  -1   32.90    5.89
 -24 -27   1   21.62    6.48
 -24 -27  -3    8.15    6.09
 -24 -27   3    3.92    6.09
 -23 -27   0   -3.21    6.00
 -23 -27  -2   60.96    6.21
 -23 -27   2   52.91    7.15
 -22 -27  -1    9.20    5.23
 -22 -27   1   10.31    5.66
 -22 -27  -3   77.01    6.51
 -22 -27   3   72.13    6.95
 -21 -27   0   -6.54    5.69
 -21 -27  -2    0.12    5.30
 -21 -27   2    0.39    5.47
 -21 -27  -4   10.64    5.36
 -21 -27   4   13.44    6.52
 -20 -27  -1   15.64    5.25
 -20 -27   1   14.14    5.38
 -20 -27  -3   15.80    5.25
 -20 -27   3   20.29    6.27
 -20 -27   5   34.94    6.65
 -19 -27   0   -2.49    5.06
 -19 -27  -2   -2.16    5.12
 -19 -27   2    1.24    5.37
 -19 -27   4    2.34    5.69
 -19 -27  -4    0.89    4.89
 -19 -27   6   13.87    6.14
 -18 -27  -1    7.24    5.03
 -18 -27   1    5.61    5.45
 -18 -27   3   -0.41    5.27
 -18 -27  -3   -3.81    4.77
 -18 -27   5    9.50    6.06
 -17 -27   0   -2.61    4.73
 -17 -27   2   -0.21    5.21
 -17 -27  -2   -4.78    4.82
 -17 -27   4   16.14    6.01
 -17 -27  -4   16.76    4.64
 -17 -27   6   15.76    6.32
 -16 -27   1   25.82    5.10
 -16 -27  -1   20.59    5.04
 -16 -27   3    0.74    5.55
 -16 -27  -3    1.21    4.38
 -16 -27   5    8.45    6.07
 -16 -27  -5    3.38    4.42
 -16 -27   7   -3.21    6.38
 -15 -27   0   -0.17    4.77
 -15 -27   2    0.36    5.22
 -15 -27  -2   -0.46    4.35
 -15 -27   4   13.54    5.42
 -15 -27  -4   12.77    4.38
 -15 -27   6   -1.61    5.64
 -14 -27   1   21.87    5.28
 -14 -27  -1   18.04    4.59
 -14 -27   3   22.17    5.51
 -14 -27  -3   23.98    4.46
 -14 -27   5    9.01    5.44
 -14 -27  -5   11.83    4.27
 -14 -27   7   -0.78    5.73
 -13 -27   0   -3.11    4.83
 -13 -27   2    5.67    4.93
 -13 -27  -2    9.72    4.32
 -13 -27   4    5.46    5.55
 -13 -27  -4   10.68    4.20
 -13 -27   6    7.17    6.08
 -12 -27  -1   63.60    5.15
 -12 -27   1   65.15    5.83
 -12 -27   3   60.80    5.82
 -12 -27  -3   56.88    4.57
 -12 -27   5   51.22    6.22
 -12 -27  -5   38.27    4.05
 -12 -27   7   14.16    6.34
 -11 -27   0   -5.32    4.61
 -11 -27   2   53.27    5.60
 -11 -27  -2   61.77    4.72
 -11 -27   4    8.73    5.78
 -11 -27  -4   12.58    4.12
 -11 -27   6    4.47    5.32
 -11 -27   8   42.91    6.23
 -10 -27  -1    4.48    4.26
 -10 -27   1   -5.64    5.02
 -10 -27   3   65.13    5.99
 -10 -27  -3   73.58    4.87
 -10 -27   5   17.78    5.72
 -10 -27  -5   14.20    3.64
 -10 -27   7   -3.13    5.56
  -9 -27   0   -6.50    4.46
  -9 -27  -2   18.88    4.25
  -9 -27   2   15.53    5.06
  -9 -27   4   18.06    5.76
  -9 -27  -4   18.13    3.81
  -9 -27   6   29.00    5.79
  -9 -27   8    8.89    6.14
  -8 -27  -1   26.16    4.48
  -8 -27   1   25.79    5.06
  -8 -27   3   78.19    6.17
  -8 -27  -3   84.79    4.64
  -8 -27   5   31.99    5.43
  -8 -27  -5   33.89    3.62
  -8 -27   7   15.96    6.09
  -7 -27   0   -3.21    4.25
  -7 -27  -2    0.87    4.00
  -7 -27   2   -0.72    4.85
  -7 -27   4   27.11    5.67
  -7 -27  -4   27.54    3.69
  -7 -27   6   -0.23    5.65
  -7 -27   8    0.51    5.51
  -6 -27  -1   -2.04    4.16
  -6 -27   1   -1.77    4.74
  -6 -27  -3   26.95    4.00
  -6 -27   3   23.07    5.47
  -6 -27   5    6.40    5.14
  -6 -27   7   29.81    6.25
  -5 -27   0   -5.49    4.33
  -5 -27  -2    6.01    3.87
  -5 -27   2    4.88    4.82
  -5 -27   4   87.58    6.41
  -5 -27  -4   96.47    4.37
  -5 -27   6   10.59    5.20
  -5 -27   8   54.51    6.76
  -4 -27  -1   78.84    4.86
  -4 -27   1   77.00    5.34
  -4 -27   3   33.77    5.55
  -4 -27  -3   29.50    4.02
  -4 -27   5   27.78    5.81
  -4 -27   7    2.14    5.54
  -4 -27   9    1.05    6.03
  -3 -27   0    4.88    4.33
  -3 -27  -2   21.02    4.20
  -3 -27   2   26.12    5.11
  -3 -27   4  204.50    7.68
  -3 -27  -4  209.12    5.13
  -3 -27   6   -4.89    5.27
  -3 -27   8   29.58    6.00
  -2 -27  -1   32.74    4.36
  -2 -27   1   31.21    4.86
  -2 -27  -3   86.11    4.55
  -2 -27   3   86.48    6.13
  -2 -27   5   23.04    5.90
  -2 -27   7   -2.45    5.61
  -2 -27   9    6.68    6.00
  -1 -27   0    0.68    4.20
  -1 -27  -2   30.15    3.89
  -1 -27   2   35.48    5.30
  -1 -27  -4    2.24    3.09
  -1 -27   4    4.64    5.59
  -1 -27   6   -2.02    5.45
  -1 -27   8    0.55    5.90
   0 -27  -1    0.50    3.94
   0 -27   1    0.08    4.57
   0 -27  -3    5.01    3.20
   0 -27   3    1.61    4.99
   0 -27   5    1.24    5.14
   0 -27   7    6.73    5.81
   0 -27   9   -1.59    5.55
   1 -27   0    1.43    4.17
   1 -27  -2   10.20    3.69
   1 -27   2   11.06    5.09
   1 -27  -4    1.05    3.06
   1 -27   4    9.13    5.40
   1 -27   6    0.17    5.12
   1 -27   8   16.96    6.31
   2 -27  -1    3.05    3.90
   2 -27   1    6.24    4.56
   2 -27  -3   24.08    3.22
   2 -27   3   23.66    5.08
   2 -27   5  115.08    6.65
   2 -27   7   24.25    5.77
   2 -27   9   -3.62    5.52
   3 -27   0   -3.81    4.17
   3 -27  -2    0.37    3.68
   3 -27   2   -4.41    4.92
   3 -27  -4   39.35    3.04
   3 -27   4   37.26    5.55
   3 -27   6   20.57    5.50
   3 -27   8  172.87    8.08
   4 -27  -1  276.34    6.40
   4 -27   1  276.49    7.04
   4 -27   3   20.36    5.21
   4 -27  -3   24.46    3.17
   4 -27   5   -2.36    4.87
   4 -27   7   24.47    5.80
   5 -27   0    3.33    4.04
   5 -27  -2  162.41    5.18
   5 -27   2  161.01    6.59
   5 -27   4   -0.06    4.88
   5 -27   6  140.58    7.25
   5 -27   8    6.59    6.14
   6 -27  -1  144.24    5.22
   6 -27   1  133.96    6.04
   6 -27  -3   49.38    3.47
   6 -27   3   37.66    5.23
   6 -27   5    0.62    5.36
 -27  -6   7  102.07    5.85
   6 -27   7  102.39    6.99
   7 -27   0    2.39    4.10
   7 -27  -2   72.92    4.31
   7 -27   2   58.75    5.41
   7 -27   4    4.33    4.94
   7 -27   6   19.19    5.90
 -27  -7   6   14.76    4.78
   7 -27   8    5.68    6.22
   8 -27  -1    2.77    4.02
   8 -27   1   -0.13    4.55
   8 -27   3    7.20    4.94
   8 -27  -3    8.23    2.98
   8 -27   5    1.20    5.38
 -27  -8   5   -1.72    4.78
 -27  -8   7   90.52    6.00
   8 -27   7   74.39    6.66
   9 -27   0    0.57    4.25
   9 -27  -2   -1.32    3.31
   9 -27   2   -4.20    4.92
   9 -27   4   32.45    5.72
 -27  -9   4   42.29    5.51
   9 -27   6    6.44    5.64
 -27  -9   6    8.15    4.86
   9 -27   8   31.25    6.18
 -27  -9   8   32.71    5.24
  10 -27  -1   22.34    4.19
  10 -27   1   17.45    4.93
  10 -27   3   79.17    5.68
 -27 -10   3   82.36    5.85
  10 -27  -3   83.55    3.93
  10 -27   5    2.17    5.54
 -27 -10   5    6.69    5.02
  10 -27   7   -3.22    6.03
 -27 -10   7    4.16    5.05
  11 -27   0   -4.00    4.45
  11 -27  -2   15.63    3.71
  11 -27   2   15.12    4.85
 -27 -11   2   13.51    5.10
  11 -27   4    8.54    5.41
 -27 -11   4   15.70    5.09
  11 -27   6   -0.51    5.32
 -27 -11   6    3.27    5.15
 -27 -11   8    7.80    5.28
  12 -27  -1   65.91    4.70
  12 -27   1   59.98    5.25
  12 -27  -3    0.97    3.00
  12 -27   3   -0.70    4.85
 -27 -12   3   -0.89    5.26
  12 -27   5   14.43    5.60
 -27 -12   5   17.27    5.48
  12 -27   7    0.70    5.98
 -27 -12   7    3.19    5.18
  13 -27   0   -1.73    4.41
  13 -27  -2    0.14    3.59
  13 -27   2   -2.25    4.66
 -27 -13   2   -1.81    5.42
  13 -27   4    3.03    5.17
 -27 -13   4    8.69    5.41
  13 -27   6    2.46    6.03
 -27 -13   6    1.89    5.33
 -27 -13   8    4.37    5.48
  14 -27  -1   -0.01    3.80
 -27 -14   1    1.14    4.90
  14 -27   1   -0.53    4.46
  14 -27  -3    2.12    3.28
 -27 -14   3    7.03    5.41
  14 -27   3    0.38    5.29
  14 -27   5    3.04    5.86
 -27 -14   5    5.39    5.56
  14 -27   7   26.54    6.62
 -27 -14   7   32.10    5.91
 -27 -15   0   -0.23    4.82
  15 -27   0   -3.14    4.09
  15 -27  -2    0.93    3.60
 -27 -15   2   -2.95    5.45
  15 -27   2    0.77    4.57
 -27 -15   4    4.31    5.60
  15 -27   4   -2.48    5.78
  15 -27   6    3.46    5.56
 -27 -15   6   -1.60    5.79
 -27 -15   8   -0.70    5.47
 -27 -16   1    1.05    5.03
  16 -27  -1   -4.80    4.02
  16 -27   1   -2.04    4.30
 -27 -16   3    6.97    5.64
 -27 -16   5    3.35    5.81
  16 -27   5   -0.16    5.59
 -27 -16   7   -1.24    5.64
 -27 -17   0   -5.21    5.18
  17 -27  -2    7.14    3.85
 -27 -17   2   11.47    5.49
 -27 -17   4    2.59    5.48
  17 -27   6   -0.84    5.55
 -27 -17   6    5.13    5.67
 -27 -17   8   -0.92    5.70
 -27 -18   1    3.29    5.72
 -27 -18   3   22.63    5.70
 -27 -18   5   32.08    6.07
 -27 -18   7   -5.49    6.02
 -27 -19   0    4.91    6.19
 -27 -19   2    1.96    5.72
  19 -27  -2    0.09    3.83
 -27 -19   4   59.47    6.79
 -27 -19   6    8.12    6.18
 -27 -20  -1   58.54    6.42
 -27 -20   1   54.07    6.39
 -27 -20   3   31.90    6.36
 -27 -20   5    2.64    5.87
 -27 -21   0   10.78    5.99
 -27 -21   2   23.91    5.95
 -27 -21   4   19.83    6.65
 -27 -22  -1   12.79    6.52
 -27 -22   1   11.20    6.09
 -27 -22   3    6.74    6.36
 -27 -23   0   22.25    6.28
 -27 -23   2    2.91    5.83
 -27 -23   4   -4.05    6.78
 -27 -24  -1   14.82    6.41
 -27 -24   1    7.15    5.99
 -27 -24   3    9.43    6.53
 -27 -25   0    5.74    5.83
 -27 -25  -2    2.20    5.90
 -27 -26  -1    0.95    6.11
 -26 -28  -2    6.51    5.98
 -25 -28  -1   18.19    5.93
 -25 -28  -3   62.95    6.98
 -24 -28   0    1.96    5.84
 -24 -28  -2   32.36    6.17
 -23 -28  -1   -1.89    5.66
 -23 -28   1    1.06    6.26
 -23 -28  -3   51.75    6.43
 -22 -28   0   -0.44    5.78
 -22 -28  -2   24.87    6.00
 -22 -28   2   15.82    6.57
 -21 -28  -1   10.86    5.67
 -21 -28   1    9.33    6.07
 -21 -28  -3   66.57    6.33
 -21 -28   3   63.97    6.88
 -20 -28   0   -7.11    5.85
 -20 -28  -2   23.77    5.56
 -20 -28   2   31.52    6.44
 -20 -28  -4   35.54    5.56
 -20 -28   4   42.60    6.47
 -19 -28  -1   -1.10    5.51
 -19 -28   1    2.44    5.30
 -19 -28  -3   -1.59    5.04
 -19 -28   3    0.08    5.94
 -19 -28   5   36.79    6.44
 -18 -28   0   77.34    6.43
 -18 -28  -2    4.56    4.99
 -18 -28   2    6.44    5.36
 -18 -28   4    8.87    6.28
 -18 -28  -4   -0.95    4.74
 -17 -28   1   46.11    5.88
 -17 -28  -1   35.24    5.43
 -17 -28   3    3.86    5.57
 -17 -28  -3    1.28    4.54
 -17 -28   5    8.42    6.35
 -16 -28   0    2.17    4.69
 -16 -28  -2   42.30    5.41
 -16 -28   2   51.40    6.15
 -16 -28   4   -4.72    5.43
 -16 -28  -4    1.91    4.39
 -16 -28   6   17.17    6.01
 -15 -28  -1   40.89    5.14
 -15 -28   1   47.39    5.46
 -15 -28   3    8.04    5.51
 -15 -28  -3    3.66    4.42
 -15 -28   5   13.11    5.75
 -15 -28  -5    8.80    4.38
 -14 -28   0   17.08    5.00
 -14 -28   2   -0.34    4.81
 -14 -28  -2    0.11    4.44
 -14 -28   4   22.12    6.02
 -14 -28  -4   20.74    4.49
 -14 -28   6    4.61    6.35
 -13 -28  -1   39.33    5.05
 -13 -28   1   48.27    5.62
 -13 -28   3    9.45    5.19
 -13 -28  -3    3.75    4.14
 -13 -28   5   71.95    6.72
 -13 -28  -5   69.81    4.88
 -13 -28   7   65.19    7.12
 -12 -28   0   27.62    4.84
 -12 -28   2    1.38    4.80
 -12 -28  -2    1.89    4.24
 -12 -28   4    3.62    5.45
 -12 -28  -4    0.83    4.09
 -12 -28   6   36.95    6.02
 -11 -28  -1   13.76    4.44
 -11 -28   1   15.67    4.82
 -11 -28   3    0.90    5.25
 -11 -28  -3    5.80    4.02
 -11 -28   5    3.83    5.15
 -11 -28  -5    5.63    3.62
 -11 -28   7   -1.10    5.68
 -10 -28   0    6.95    4.59
 -10 -28   2   34.91    5.49
 -10 -28  -2   40.17    4.55
 -10 -28   4  135.09    6.83
 -10 -28  -4  122.28    5.12
 -10 -28   6    2.72    5.87
  -9 -28  -1   -6.35    4.26
  -9 -28   1   -3.45    4.61
  -9 -28   3   -3.28    5.44
  -9 -28  -3    1.69    3.91
  -9 -28   5   16.83    5.27
  -9 -28   7    3.33    6.09
  -8 -28   0   38.33    4.96
  -8 -28  -2   -3.58    3.95
  -8 -28   2   -3.88    5.00
  -8 -28   4   -1.31    5.29
  -8 -28  -4    0.84    3.54
  -8 -28   6    4.29    5.36
  -8 -28   8    4.20    5.63
  -7 -28  -1   -2.69    4.28
  -7 -28   1   -0.06    4.61
  -7 -28   3   -0.62    5.33
  -7 -28  -3    6.74    3.62
  -7 -28   5   37.73    5.96
  -7 -28   7   20.67    5.86
  -6 -28   0   80.54    5.24
  -6 -28  -2   15.20    4.13
  -6 -28   2   20.03    5.24
  -6 -28   4   29.76    5.94
  -6 -28  -4   28.83    3.57
  -6 -28   6   10.52    5.57
  -6 -28   8   -0.39    6.07
  -5 -28  -1   99.94    5.23
  -5 -28   1  100.09    5.68
  -5 -28  -3   17.35    3.75
  -5 -28   3   19.99    5.42
  -5 -28   5   22.07    5.55
  -5 -28   7   54.06    6.75
  -4 -28   0    9.14    4.40
  -4 -28  -2    1.27    3.86
  -4 -28   2    4.40    5.06
  -4 -28   4    9.08    5.68
  -4 -28  -4    9.64    3.38
  -4 -28   6    0.52    5.44
  -4 -28   8    6.44    6.06
  -3 -28  -1   88.53    5.08
  -3 -28   1   90.54    5.55
  -3 -28   3   38.13    5.41
  -3 -28  -3   30.92    3.87
  -3 -28   5    0.66    5.15
  -3 -28   7   -2.59    5.46
  -2 -28   0  217.20    6.41
  -2 -28  -2    0.41    3.84
  -2 -28   2    1.19    4.97
  -2 -28   4   31.86    5.63
  -2 -28  -4   30.97    3.53
  -2 -28   6   -3.31    5.11
  -2 -28   8    6.59    5.71
  -1 -28  -1   -3.60    4.02
  -1 -28   1   -1.25    4.54
  -1 -28  -3   37.95    4.08
  -1 -28   3   40.42    5.48
  -1 -28   5  170.08    7.53
  -1 -28   7   18.21    5.92
   0 -28   0   15.87    4.44
   0 -28  -2  166.20    5.33
   0 -28   2  174.80    6.70
   0 -28   4  229.18    7.62
   0 -28  -4  231.39    5.03
   0 -28   6    6.46    5.26
   0 -28   8    6.24    5.74
   1 -28  -1   61.38    4.67
   1 -28   1   72.04    5.25
   1 -28  -3   57.04    3.72
   1 -28   3   57.82    5.56
   1 -28   5   46.70    5.71
   1 -28   7    2.92    6.03
   2 -28   0  105.64    5.47
   2 -28  -2    4.56    3.84
   2 -28   2   12.21    5.10
   2 -28  -4   26.98    3.28
   2 -28   4   30.56    5.65
   2 -28   6   62.19    6.41
   2 -28   8    5.35    6.06
   3 -28  -1   36.18    4.31
   3 -28   1   38.95    5.02
   3 -28  -3   51.20    3.71
   3 -28   3   44.51    5.54
   3 -28   5    0.37    5.38
   3 -28   7    8.79    6.22
   4 -28   0  315.89    7.12
   4 -28  -2   99.77    4.59
   4 -28   2   95.75    6.04
   4 -28   4  114.44    6.40
   4 -28   6   16.63    5.61
   4 -28   8    5.73    6.05
   5 -28  -1  191.48    5.86
   5 -28   1  186.97    6.55
   5 -28   3    1.30    4.68
   5 -28  -3    2.21    3.11
   5 -28   5   27.16    5.69
   5 -28   7   21.72    6.47
   6 -28   0   98.48    5.37
   6 -28  -2   53.13    4.20
   6 -28   2   45.90    5.41
   6 -28   4   22.10    5.53
   6 -28   6   -0.07    5.21
   6 -28   8   -0.17    5.62
   7 -28   1    2.76    4.81
   7 -28  -1    6.34    3.96
   7 -28   3   -0.86    4.99
   7 -28  -3    3.73    3.08
   7 -28   5    1.19    5.13
   7 -28   7   12.50    6.52
 -28  -7   7   17.81    5.12
   8 -28   0  187.24    6.31
   8 -28  -2   69.87    4.18
   8 -28   2   69.82    5.81
   8 -28   4   -2.48    5.44
 -28  -8   6   50.16    5.49
   8 -28   6   50.05    6.23
   9 -28  -1   21.84    4.14
   9 -28   1   17.83    4.95
   9 -28   3   31.00    5.22
   9 -28  -3   36.82    3.37
   9 -28   5   24.82    5.78
 -28  -9   5   34.32    5.43
   9 -28   7   25.82    6.39
 -28  -9   7   33.01    5.49
  10 -28   0  165.84    6.22
  10 -28  -2   -0.15    3.60
  10 -28   2    0.33    4.70
  10 -28   4   16.92    5.66
 -28 -10   4   23.64    5.42
  10 -28   6    0.07    6.09
 -28 -10   6    4.03    5.17
 -28 -10   8    8.70    5.32
  11 -28  -1    0.28    3.75
  11 -28   1   -5.88    4.64
  11 -28   3    4.50    5.04
 -28 -11   3   10.26    5.16
  11 -28  -3    5.70    3.17
  11 -28   5   -1.99    5.96
 -28 -11   5    7.31    5.37
  11 -28   7    4.73    5.85
 -28 -11   7    2.23    5.33
  12 -28   0   58.15    4.96
  12 -28  -2   26.38    3.89
  12 -28   2   25.69    4.92
 -28 -12   2   25.84    5.26
  12 -28   4   23.65    5.87
 -28 -12   4   36.17    5.96
  12 -28   6    0.98    5.55
 -28 -12   6    2.05    5.33
 -28 -12   8   39.68    6.09
  13 -28  -1    4.57    3.93
  13 -28   1    0.80    4.33
  13 -28   3   77.47    6.16
 -28 -13   3   76.82    6.14
  13 -28   5   89.60    6.72
 -28 -13   5   86.34    6.57
  13 -28   7    1.13    5.88
 -28 -13   7   -2.65    5.77
  14 -28   0   26.29    4.52
  14 -28  -2    2.49    3.78
  14 -28   2    5.08    4.74
 -28 -14   2    5.72    5.32
  14 -28   4   73.90    6.39
 -28 -14   4   88.53    6.63
  14 -28   6    5.23    6.23
 -28 -14   6    1.08    5.45
 -28 -14   8    1.91    5.68
  15 -28  -1    3.56    3.89
 -28 -15   1    6.80    5.60
  15 -28   1    6.79    4.60
 -28 -15   3    6.08    5.36
  15 -28   3    0.71    5.28
  15 -28   5   -2.73    6.14
 -28 -15   5   -0.32    5.57
 -28 -15   7   -1.26    5.86
  16 -28   0   13.83    4.36
  16 -28  -2    9.92    3.70
 -28 -16   2   12.88    5.50
  16 -28   2   19.61    5.15
 -28 -16   4    7.25    6.03
  16 -28   4   13.01    5.56
  16 -28   6   10.56    6.32
 -28 -16   6   10.24    5.96
  17 -28  -1   53.19    4.78
 -28 -17   1   55.92    6.40
  17 -28   1   52.82    5.12
 -28 -17   3    3.39    5.89
  17 -28   3   -1.76    5.27
 -28 -17   5    0.55    5.96
  17 -28   5    0.84    5.97
 -28 -17   7   -0.38    5.63
 -28 -18   0   24.77    6.45
  18 -28   0   37.91    4.81
  18 -28  -2    3.44    3.89
 -28 -18   2    8.76    6.02
 -28 -18   4    9.66    5.70
 -28 -18   6    3.83    5.57
 -28 -19   1    9.94    5.85
  19 -28  -1   14.35    4.38
 -28 -19   3  110.89    7.16
 -28 -19   5   24.77    6.02
 -28 -20   0    5.41    5.95
 -28 -20   2   27.49    6.17
 -28 -20   4    4.01    6.24
 -28 -21  -1    9.16    6.45
 -28 -21   1    6.36    5.79
 -28 -21   3    8.26    6.36
 -28 -22   0    6.95    6.12
 -28 -22   2   22.28    6.20
 -28 -23  -1   11.29    6.30
 -28 -23   1    6.11    6.23
 -28 -24   0    1.46    5.91
 -28 -25  -1   22.02    6.46
 -25 -29  -2    5.55    6.36
 -24 -29  -1    6.47    6.05
 -24 -29  -3   25.15    6.18
 -23 -29   0   -0.96    5.50
 -23 -29  -2    6.83    5.97
 -22 -29  -1    6.99    5.59
 -22 -29   1   -0.40    5.75
 -22 -29  -3    6.79    5.86
 -21 -29   0   -4.97    5.55
 -21 -29  -2    8.59    5.47
 -21 -29   2    9.93    5.99
 -21 -29  -4    3.64    5.58
 -20 -29  -1   -3.17    5.48
 -20 -29   1   -1.29    5.89
 -20 -29  -3   24.15    5.77
 -20 -29   3   17.11    6.74
 -19 -29   0    2.52    5.51
 -19 -29  -2    1.63    5.26
 -19 -29   2    3.08    5.95
 -19 -29   4   21.55    6.36
 -19 -29  -4   16.91    5.47
 -18 -29  -1   23.57    5.79
 -18 -29   1   29.04    6.00
 -18 -29   3   -0.79    5.61
 -18 -29  -3    0.96    4.90
 -18 -29   5    3.95    6.56
 -17 -29   0   12.29    5.83
 -17 -29   2    5.39    5.57
 -17 -29  -2    6.01    4.99
 -17 -29   4   -2.69    5.95
 -17 -29  -4   -0.82    4.77
 -16 -29   1   18.03    5.40
 -16 -29  -1    9.45    5.36
 -16 -29   3   13.35    6.03
 -16 -29  -3    8.15    4.85
 -16 -29   5   25.06    6.15
 -16 -29  -5   22.69    4.85
 -15 -29   0    1.66    5.02
 -15 -29  -2   66.90    5.64
 -15 -29   2   89.73    6.42
 -15 -29  -4   38.68    5.01
 -15 -29   4   45.82    6.58
 -15 -29   6   21.37    6.86
 -14 -29   1    6.38    5.34
 -14 -29  -1    3.59    4.75
 -14 -29   3    0.84    5.16
 -14 -29  -3   -2.49    4.54
 -14 -29   5    7.44    6.31
 -13 -29   0   -3.04    4.75
 -13 -29   2   11.34    5.24
 -13 -29  -2    7.57    4.62
 -13 -29   4   64.76    6.50
 -13 -29  -4   53.37    4.76
 -13 -29   6   17.77    6.02
 -12 -29  -1   12.78    4.79
 -12 -29   1   11.15    4.81
 -12 -29   3   55.80    6.21
 -12 -29  -3   52.58    4.95
 -12 -29   5   20.72    5.70
 -12 -29   7   10.51    6.02
 -11 -29   0   -0.78    4.56
 -11 -29   2    1.25    5.11
 -11 -29  -2    1.69    4.16
 -11 -29   4    5.04    5.17
 -11 -29  -4    3.89    3.86
 -11 -29   6   10.77    6.35
 -10 -29  -1    6.62    4.44
 -10 -29   1   10.79    4.90
 -10 -29   3   39.89    5.79
 -10 -29  -3   37.51    4.39
 -10 -29   5    7.85    5.78
 -10 -29   7    2.02    6.31
  -9 -29   0   10.55    4.66
  -9 -29  -2   -4.53    4.05
  -9 -29   2   -1.54    4.72
  -9 -29   4    9.17    5.68
  -9 -29  -4    9.36    3.75
  -9 -29   6   17.01    5.71
  -8 -29   1   59.98    5.49
  -8 -29  -1   56.14    4.88
  -8 -29   3   29.71    5.36
  -8 -29  -3   29.76    4.19
  -8 -29   5   11.51    5.41
  -8 -29   7    4.76    5.91
  -7 -29   0   10.79    4.69
  -7 -29  -2    6.44    4.06
  -7 -29   2    4.32    4.73
  -7 -29   4   12.70    5.23
  -7 -29  -4    8.53    3.61
  -7 -29   6    2.71    5.89
  -6 -29  -1   72.31    4.88
  -6 -29   1   74.22    5.58
  -6 -29   3   39.44    5.48
  -6 -29  -3   39.05    3.99
  -6 -29   5    3.61    5.13
  -6 -29   7    0.68    5.74
  -5 -29   0    0.57    4.44
  -5 -29  -2   77.12    4.79
  -5 -29   2   66.44    5.44
  -5 -29   4   -1.49    5.03
  -5 -29  -4   -1.10    3.04
  -5 -29   6    2.35    5.19
  -4 -29  -1   64.55    4.86
  -4 -29   1   81.82    5.56
  -4 -29  -3    2.09    3.44
  -4 -29   3    5.11    5.27
  -4 -29   5   21.92    5.76
  -4 -29   7    2.01    6.09
  -3 -29   0   -3.06    4.29
  -3 -29  -2   21.16    4.00
  -3 -29   2   17.04    4.80
  -3 -29   4    4.25    5.53
  -3 -29  -4    0.59    3.20
  -3 -29   6   -2.56    5.59
  -3 -29   8   41.53    6.83
  -2 -29  -1   -1.27    4.15
  -2 -29   1   -1.28    4.60
  -2 -29  -3   -0.03    3.35
  -2 -29   3    3.96    5.17
  -2 -29   5   12.37    5.35
  -2 -29   7   -3.38    5.55
  -1 -29   0   -4.35    4.14
  -1 -29  -2    2.68    3.64
  -1 -29   2    1.06    4.78
  -1 -29  -4   13.53    3.31
  -1 -29   4   14.66    5.16
  -1 -29   6   -0.68    5.34
  -1 -29   8   28.40    6.16
   0 -29  -1   18.68    4.23
   0 -29   1   23.30    4.85
   0 -29  -3  100.51    4.35
   0 -29   3   95.76    5.99
   0 -29   5   24.62    5.83
   0 -29   7   22.19    5.80
   1 -29   0   -1.71    4.24
   1 -29  -2    6.80    3.77
   1 -29   2    6.99    4.89
   1 -29   4    4.13    5.38
   1 -29   6   32.68    5.65
   1 -29   8   45.79    6.50
   2 -29  -1   51.58    4.54
   2 -29   1   50.25    5.10
   2 -29  -3   57.27    3.90
   2 -29   3   55.03    5.65
   2 -29   5   14.84    5.44
   2 -29   7   11.32    6.04
   3 -29   0    5.06    4.34
   3 -29  -2    7.82    3.81
   3 -29   2    8.98    4.97
   3 -29   4   62.33    5.84
   3 -29   6    1.29    5.58
   3 -29   8    2.26    5.67
   4 -29  -1   11.49    4.03
   4 -29   1    7.73    4.84
   4 -29  -3    4.56    3.11
   4 -29   3    1.88    4.84
   4 -29   5    6.12    5.20
   4 -29   7    5.05    6.02
   5 -29   0    8.00    4.63
   5 -29  -2   62.44    4.22
   5 -29   2   65.35    5.60
   5 -29   4    6.31    5.55
   5 -29   6    2.74    5.90
   6 -29  -1  103.60    5.17
   6 -29   1  102.66    5.74
   6 -29   3   28.90    5.47
   6 -29  -3   31.42    3.46
   6 -29   5    1.70    5.17
   6 -29   7   -5.31    5.64
   7 -29   0    2.88    4.54
   7 -29   2   12.51    5.05
   7 -29  -2    7.66    3.76
   7 -29   4   63.78    6.24
   7 -29   6    4.90    5.82
   8 -29  -1   96.95    5.07
   8 -29   1   90.47    5.60
   8 -29  -3   70.77    4.05
   8 -29   3   57.79    5.73
   8 -29   5   19.66    5.67
   8 -29   7   -0.94    5.75
 -29  -8   7    0.39    4.95
   9 -29   0    1.32    4.24
   9 -29   2   -0.39    4.56
   9 -29  -2   -0.18    3.47
   9 -29   4   12.14    5.74
   9 -29   6   10.65    5.72
 -29  -9   6   11.99    5.42
  10 -29  -1   11.17    4.00
  10 -29   1   11.14    4.46
  10 -29   3    7.08    5.07
  10 -29   5    9.21    5.75
 -29 -10   5   19.85    5.54
  10 -29   7    8.30    6.45
 -29 -10   7    4.70    5.44
  11 -29   0    1.24    4.13
  11 -29  -2    4.21    3.50
  11 -29   2    5.21    4.70
  11 -29   4    5.37    6.03
 -29 -11   4   13.47    5.54
  11 -29   6    2.15    6.16
 -29 -11   6   -0.12    5.46
 -29 -11   8   11.59    5.64
  12 -29  -1    6.44    3.85
  12 -29   1    4.02    4.52
  12 -29   3    4.36    5.13
 -29 -12   3    0.44    5.60
  12 -29   5   12.90    6.37
 -29 -12   5   10.46    5.86
 -29 -12   7   11.14    5.60
  13 -29   0    2.00    4.18
  13 -29   2  144.82    6.49
 -29 -13   2  162.54    7.48
  13 -29  -2  140.32    5.28
  13 -29   4    5.84    5.42
 -29 -13   4   12.98    5.57
  13 -29   6   18.53    5.95
 -29 -13   6   14.97    5.86
 -29 -13   8    5.08    5.73
  14 -29  -1   99.47    5.24
  14 -29   1  105.17    5.78
  14 -29   3   55.67    6.14
 -29 -14   3   72.51    6.76
  14 -29   5    8.62    5.57
 -29 -14   5   14.09    6.07
 -29 -14   7   26.01    6.05
  15 -29   0    2.32    4.20
  15 -29  -2    3.25    3.89
  15 -29   2    4.05    5.10
 -29 -15   2    4.07    5.97
  15 -29   4   -3.32    5.78
 -29 -15   4   -0.98    5.58
  15 -29   6    1.64    5.81
 -29 -15   6    7.33    5.74
  16 -29   1   35.83    5.14
  16 -29  -1   25.22    4.62
 -29 -16   1   30.32    5.89
 -29 -16   3   12.22    6.11
  16 -29   3   11.11    5.31
  16 -29   5    9.08    5.57
 -29 -16   5   12.11    5.84
 -29 -16   7    9.45    6.08
  17 -29   0    3.31    4.41
  17 -29  -2   12.17    4.27
 -29 -17   2   11.13    5.79
  17 -29   2   11.99    4.99
 -29 -17   4    9.16    6.12
  17 -29   4    7.06    5.58
 -29 -17   6    1.81    5.67
  18 -29  -1    0.98    4.47
 -29 -18   1    5.07    6.36
  18 -29   1    5.95    4.87
 -29 -18   3    3.08    5.75
  18 -29   3    3.56    5.25
  18 -29   5    0.44    5.61
 -29 -18   5    6.29    6.11
 -29 -19   0    0.49    6.16
  19 -29   0   -1.94    4.90
 -29 -19   2    1.73    6.24
 -29 -19   4   72.53    6.83
  19 -29   4   65.50    6.45
 -29 -20   1    9.95    6.09
  20 -29  -1    2.54    4.47
 -29 -20   3   25.41    6.46
 -29 -21   0   -1.76    5.93
 -29 -21   2    8.54    5.98
 -29 -22   1   18.97    6.61
 -29 -23   0    7.89    6.28
 -24 -30  -2   13.08    6.24
 -23 -30  -1   -0.37    5.54
 -23 -30  -3    7.10    6.07
 -22 -30   0   -3.16    6.06
 -22 -30  -2   25.90    6.04
 -22 -30  -4   -0.11    5.92
 -21 -30  -1   11.05    5.52
 -21 -30   1   -0.73    5.86
 -21 -30  -3   12.70    5.99
 -20 -30   0    0.19    5.88
 -20 -30  -2    1.11    5.40
 -20 -30   2    3.71    6.24
 -20 -30  -4   -0.24    5.58
 -19 -30  -1   24.31    5.61
 -19 -30   1   23.94    5.86
 -19 -30  -3   -0.19    5.38
 -19 -30   3    2.33    6.38
 -18 -30   0  121.15    7.01
 -18 -30  -2   16.68    5.53
 -18 -30   2   22.43    5.85
 -18 -30   4   21.56    7.01
 -18 -30  -4   16.82    5.35
 -17 -30  -1   10.98    5.37
 -17 -30   1    8.76    5.78
 -17 -30   3    7.39    6.28
 -17 -30  -3   13.94    5.00
 -16 -30   0    3.63    5.42
 -16 -30   2    6.02    5.83
 -16 -30  -2    7.21    5.02
 -16 -30  -4   56.42    5.58
 -16 -30   4   62.91    6.89
 -15 -30  -1   38.88    5.68
 -15 -30   1   49.88    6.16
 -15 -30  -3   94.38    5.85
 -15 -30   3   93.97    6.71
 -15 -30   5    5.49    6.60
 -14 -30   0  137.85    6.85
 -14 -30  -2   30.75    5.23
 -14 -30   2   39.95    5.86
 -14 -30   4    6.45    5.94
 -14 -30  -4    3.53    4.42
 -13 -30   1   30.17    5.39
 -13 -30  -1   21.56    5.15
 -13 -30   3    5.61    5.90
 -13 -30  -3    0.14    4.43
 -13 -30   5    3.95    5.80
 -12 -30   0   34.36    5.29
 -12 -30   2   56.43    6.06
 -12 -30  -2   46.49    5.13
 -12 -30   4    5.16    5.76
 -12 -30  -4    2.28    4.10
 -12 -30   6   17.04    6.74
 -11 -30   1   49.61    5.45
 -11 -30  -1   45.24    5.05
 -11 -30   3   87.34    6.35
 -11 -30  -3   90.33    5.31
 -11 -30   5  110.32    7.53
 -10 -30   0  161.04    6.65
 -10 -30   2   -1.59    4.91
 -10 -30  -2   -2.46    4.22
 -10 -30   4   18.63    5.82
 -10 -30  -4   10.37    3.89
 -10 -30   6   65.35    6.90
  -9 -30  -1   11.39    4.47
  -9 -30   1   12.58    5.15
  -9 -30   3    1.92    5.49
  -9 -30  -3    1.99    4.11
  -9 -30   5   17.16    5.71
  -8 -30   0  354.33    8.00
  -8 -30  -2    3.15    4.12
  -8 -30   2   -1.05    5.02
  -8 -30   4   19.36    5.46
  -8 -30  -4   10.99    3.64
  -8 -30   6    3.37    5.82
  -7 -30  -1   89.80    5.32
  -7 -30   1   89.84    5.79
  -7 -30   3    1.15    5.31
  -7 -30  -3    2.89    3.73
  -7 -30   5    0.86    5.75
  -7 -30   7   20.81    6.02
  -6 -30   0   23.48    4.95
  -6 -30   2   34.13    5.42
  -6 -30  -2   33.54    4.36
  -6 -30   4   12.82    5.68
  -6 -30  -4   11.99    3.60
  -6 -30   6   -3.48    6.02
  -5 -30  -1   17.45    4.36
  -5 -30   1   14.28    4.87
  -5 -30  -3   22.67    3.94
  -5 -30   3   21.82    5.14
  -5 -30   5   15.90    5.34
  -5 -30   7   -4.53    6.14
  -4 -30   0  154.37    6.16
  -4 -30  -2    9.60    3.96
  -4 -30   2    9.05    4.74
  -4 -30   4   23.82    5.36
  -4 -30  -4   25.86    3.60
  -4 -30   6   52.18    6.08
  -3 -30  -1   18.38    4.21
  -3 -30   1   14.02    4.79
  -3 -30   3   29.38    5.47
  -3 -30  -3   29.13    3.94
  -3 -30   5   27.02    5.92
  -3 -30   7   29.16    6.79
  -2 -30   0    2.25    4.32
  -2 -30  -2   17.07    3.89
  -2 -30   2   14.18    4.82
  -2 -30   4  102.75    6.79
  -2 -30   6    7.42    5.94
  -1 -30  -1   -2.55    3.91
  -1 -30   1   -2.34    4.61
  -1 -30  -3   16.81    3.69
  -1 -30   3   18.28    5.32
  -1 -30   5   -1.67    5.19
  -1 -30   7    7.44    6.31
   0 -30   0   -5.25    4.33
   0 -30  -2   15.07    3.91
   0 -30   2   17.08    4.96
   0 -30   4   69.72    6.01
   0 -30   6   -4.09    5.92
   1 -30  -1   -0.07    3.85
   1 -30   1   -5.64    4.70
   1 -30  -3   21.86    3.55
   1 -30   3   27.50    5.09
   1 -30   5    8.16    5.21
   1 -30   7   22.55    6.25
   2 -30   0    3.93    4.37
   2 -30  -2   -2.67    3.68
   2 -30   2   -5.30    4.84
   2 -30   4    4.57    5.56
   2 -30   6   -2.52    5.88
   3 -30  -1   27.81    4.21
   3 -30   1   21.22    4.87
   3 -30  -3    6.11    3.19
   3 -30   3    3.54    5.15
   3 -30   5    8.97    5.90
   3 -30   7    5.07    5.98
   4 -30   0  211.58    6.45
   4 -30  -2    6.63    3.57
   4 -30   2    1.28    4.68
   4 -30   4   16.24    5.56
   4 -30   6   25.86    6.15
   5 -30  -1   25.03    4.12
   5 -30   1   26.76    4.82
   5 -30  -3   41.32    3.83
   5 -30   3   35.57    5.51
   5 -30   5   -2.50    5.99
   5 -30   7   -5.98    6.19
   6 -30   0    4.60    4.25
   6 -30   2   24.11    5.16
   6 -30  -2   21.55    3.69
   6 -30   4   33.27    5.80
   6 -30   6   10.05    6.05
   7 -30   1   -0.28    4.34
   7 -30  -1    0.26    3.76
   7 -30  -3   84.59    4.19
   7 -30   3   77.89    6.08
   7 -30   5    2.31    6.11
   7 -30   7    0.90    6.37
   8 -30   0    1.68    4.18
   8 -30   2   -2.76    4.58
   8 -30  -2   -2.09    3.55
   8 -30   4   18.42    5.69
   8 -30   6    4.48    6.29
   9 -30   1   16.35    4.60
   9 -30  -1   17.19    4.01
   9 -30   3   -1.13    5.00
   9 -30   5   71.81    6.91
 -30  -9   7    2.52    5.43
  10 -30   0   40.10    4.70
  10 -30   2   -2.48    4.64
  10 -30  -2    2.39    3.74
  10 -30   4  192.09    7.77
 -30 -10   6   44.60    6.08
  10 -30   6   44.22    6.28
  11 -30  -1   -0.40    3.96
  11 -30   1   -1.22    4.40
  11 -30   3   28.64    5.39
  11 -30   5   15.61    5.74
 -30 -11   5   12.84    5.95
 -30 -11   7   14.96    5.85
  12 -30   0    7.20    4.14
  12 -30  -2    4.61    3.65
  12 -30   2    3.64    4.83
  12 -30   4    1.14    5.80
 -30 -12   4    1.35    5.88
  12 -30   6   44.32    6.87
 -30 -12   6   41.42    6.49
 -30 -12   8    4.73    5.68
  13 -30   1  142.48    6.24
  13 -30  -1  139.09    5.66
  13 -30   3    7.48    5.37
 -30 -13   3    8.27    5.59
  13 -30   5    0.05    6.02
 -30 -13   5   -2.74    5.69
 -30 -13   7   31.40    6.13
  14 -30   0   49.45    4.88
  14 -30   2   76.19    5.97
  14 -30  -2   82.04    4.88
  14 -30   4   -1.45    5.30
 -30 -14   4   -7.94    5.99
 -30 -14   6    0.21    5.96
  15 -30  -1   61.25    5.12
  15 -30   1   76.01    5.71
  15 -30   3   69.78    6.10
 -30 -15   3   81.97    6.79
  15 -30   5   -0.75    6.03
 -30 -15   5   -4.84    5.99
 -30 -15   7   16.33    5.99
  16 -30   0   61.47    5.37
  16 -30   2    1.66    4.99
 -30 -16   2    2.79    5.62
  16 -30   4   -0.83    5.41
 -30 -16   4   -6.27    6.07
 -30 -16   6   41.89    6.64
  17 -30  -1    8.43    4.36
 -30 -17   1   18.28    6.53
  17 -30   1   10.53    5.03
  17 -30   3   28.91    5.98
 -30 -17   3   28.67    6.75
  17 -30   5   -2.15    6.10
 -30 -17   5   -3.92    6.09
  18 -30   0    8.12    4.95
 -30 -18   2   29.32    6.82
  18 -30   2   29.81    5.66
  18 -30   4    0.19    5.81
 -30 -18   4    4.18    5.85
  19 -30  -1   20.88    4.74
 -30 -19   1   29.17    6.29
  19 -30   1   27.89    5.48
 -30 -19   3   28.40    6.37
  19 -30   3   17.81    6.01
  20 -30   0    5.29    5.09
 -30 -20   2   16.95    6.57
  20 -30   2   15.23    5.67
  20 -30   4   38.94    6.30
 -30 -21   1    4.43    6.42
  21 -30  -1    6.94    4.69
 -30 -22   0   12.12    6.60
 -23 -31  -2    1.04    5.94
 -22 -31  -1   21.31    6.26
 -22 -31  -3    4.55    5.87
 -21 -31   0   -5.71    5.74
 -21 -31  -2   31.53    6.41
 -21 -31  -4   -1.18    5.71
 -20 -31  -1   -0.33    5.81
 -20 -31   1    0.22    6.27
 -20 -31  -3   36.86    6.15
 -19 -31   0    1.57    5.70
 -19 -31  -2   -4.90    5.58
 -19 -31   2    0.84    6.09
 -19 -31  -4   19.96    5.68
 -18 -31  -1    5.41    5.67
 -18 -31   1    4.50    6.00
 -18 -31   3   16.66    6.44
 -18 -31  -3   15.69    5.55
 -17 -31   0    8.91    5.87
 -17 -31   2    4.30    6.03
 -17 -31  -2    0.99    5.05
 -17 -31   4    0.26    6.02
 -17 -31  -4   -1.18    5.16
 -16 -31   1   30.90    5.82
 -16 -31  -1   36.20    5.79
 -16 -31   3    3.88    5.80
 -16 -31  -3    3.45    4.93
 -15 -31   0    3.21    5.57
 -15 -31   2    4.69    5.45
 -15 -31  -2    8.67    4.98
 -15 -31   4    6.36    6.44
 -15 -31  -4   12.56    4.92
 -14 -31   1   22.08    5.76
 -14 -31  -1   16.94    5.28
 -14 -31   3   20.15    6.32
 -14 -31  -3   22.19    4.93
 -14 -31   5    4.08    6.03
 -13 -31   0    7.20    5.19
 -13 -31   2   29.46    6.01
 -13 -31  -2   30.13    5.23
 -13 -31   4   18.15    6.48
 -13 -31  -4    8.50    4.64
 -12 -31  -1   31.73    5.19
 -12 -31   1   36.90    5.94
 -12 -31   3   18.89    5.62
 -12 -31  -3   18.12    4.71
 -12 -31   5   16.05    6.52
 -11 -31   0    3.02    5.24
 -11 -31   2    2.15    5.16
 -11 -31  -2    3.72    4.56
 -11 -31   4   16.45    5.67
 -11 -31  -4   11.44    4.52
 -10 -31  -1    5.51    4.85
 -10 -31   1    8.10    5.15
 -10 -31   3   -1.07    5.75
 -10 -31  -3    2.17    4.24
 -10 -31   5   40.43    6.49
  -9 -31   0   27.25    5.26
  -9 -31   2   52.49    6.05
  -9 -31  -2   53.78    5.00
  -9 -31   4    8.23    5.97
  -9 -31  -4    3.94    4.04
  -9 -31   6   11.28    6.03
  -8 -31   1   42.05    5.56
  -8 -31  -1   47.47    5.06
  -8 -31   3   18.11    5.40
  -8 -31  -3   23.41    4.21
  -8 -31   5   47.66    6.35
  -7 -31   0   38.43    5.17
  -7 -31  -2    1.19    4.15
  -7 -31   2    2.29    5.04
  -7 -31   4    4.63    5.27
  -7 -31  -4    1.82    3.82
  -7 -31   6   -4.86    6.24
  -6 -31  -1   36.66    4.92
  -6 -31   1   43.62    5.66
  -6 -31  -3   12.77    3.93
  -6 -31   3    8.74    5.60
  -6 -31   5   -0.34    5.93
  -5 -31   0   45.23    5.19
  -5 -31   2   46.52    5.68
  -5 -31  -2   48.00    4.58
  -5 -31   4    7.59    5.78
  -5 -31   6   -0.20    6.20
  -4 -31  -1  125.45    5.45
  -4 -31   1   97.92    5.96
  -4 -31  -3   10.71    3.81
  -4 -31   3    8.15    5.08
  -4 -31   5   46.40    6.03
  -3 -31   0   16.50    4.65
  -3 -31  -2   13.75    4.01
  -3 -31   2    8.52    5.22
  -3 -31   4    5.14    5.28
  -3 -31   6   14.49    5.87
  -2 -31  -1    6.18    4.05
  -2 -31   1    4.98    4.74
  -2 -31   3   59.97    6.01
  -2 -31  -3   66.63    4.23
  -2 -31   5    0.93    5.84
  -2 -31   7   42.85    7.19
  -1 -31   0   -1.84    4.24
  -1 -31  -2   -0.49    3.76
  -1 -31   2   -4.44    4.90
  -1 -31   4    0.35    5.62
  -1 -31   6    8.45    5.78
   0 -31  -1    1.12    3.90
   0 -31   1   -4.07    4.57
   0 -31  -3    4.73    3.33
   0 -31   3    6.52    5.15
   0 -31   5    3.19    5.78
   0 -31   7   13.15    6.76
   1 -31   0   -3.91    4.27
   1 -31  -2   11.41    3.89
   1 -31   2    4.83    5.13
   1 -31   4   32.16    5.66
   1 -31   6   28.67    6.26
   2 -31  -1   10.90    3.96
   2 -31   1    2.48    4.78
   2 -31  -3   24.50    3.63
   2 -31   3   20.64    5.56
   2 -31   5    1.53    5.49
   2 -31   7   15.25    6.77
   3 -31   0   -1.77    4.16
   3 -31  -2   19.96    3.93
   3 -31   2   14.81    5.00
   3 -31   4   22.84    5.76
   3 -31   6   -5.34    6.04
   4 -31  -1   39.63    4.34
   4 -31   1   43.59    5.07
   4 -31  -3   -0.44    3.42
   4 -31   3   -0.93    5.09
   4 -31   5   16.82    5.69
   5 -31   0   -0.16    4.11
   5 -31  -2   -0.09    3.63
   5 -31   2    2.28    4.86
   5 -31   4   61.92    6.43
   5 -31   6   -2.38    5.90
   6 -31  -1   25.91    4.13
   6 -31   1   22.82    4.78
   6 -31   3    2.24    5.12
   6 -31   5    6.46    5.69
   7 -31   0   -2.39    4.07
   7 -31   2   12.30    4.78
   7 -31  -2   19.11    3.88
   7 -31   4   -3.07    5.64
   7 -31   6    3.18    5.64
   8 -31   1   -1.12    4.45
   8 -31  -1    1.25    3.97
   8 -31   3   -0.13    5.24
   8 -31   5   24.59    6.34
   9 -31   0   -4.90    4.04
   9 -31   2   -2.38    4.72
   9 -31  -2   -1.24    3.66
   9 -31   4    1.48    5.40
   9 -31   6   -2.28    6.20
  10 -31   1   -0.79    4.36
  10 -31  -1   -0.36    4.03
  10 -31   3    5.90    5.17
  10 -31   5   -0.16    5.98
  11 -31   0   -4.43    4.23
  11 -31   2   -1.85    4.80
  11 -31  -2   -1.59    3.88
  11 -31   4    4.03    5.55
  11 -31   6    3.80    5.71
 -31 -11   6    0.27    5.66
  12 -31  -1    2.77    4.27
  12 -31   1    4.50    4.70
  12 -31   3    4.64    5.13
  12 -31   5   52.38    6.38
 -31 -12   5   57.44    6.39
 -31 -12   7   -1.90    5.91
  13 -31   0   -0.15    4.43
  13 -31  -2   20.39    4.10
  13 -31   2   18.79    5.24
  13 -31   4    1.25    5.67
 -31 -13   4    2.78    5.63
 -31 -13   6   29.45    6.24
  14 -31   1   58.64    5.58
  14 -31  -1   57.29    5.02
  14 -31   3   -0.57    5.55
 -31 -14   3   -4.22    6.24
  14 -31   5   -0.60    5.75
 -31 -14   5   -1.98    5.79
  15 -31   0    9.34    5.07
  15 -31   2   17.46    5.43
  15 -31   4    7.05    5.78
 -31 -15   4   15.82    5.98
 -31 -15   6   13.42    5.99
  16 -31  -1    9.46    4.49
  16 -31   1    9.35    5.14
  16 -31   3   16.53    5.48
 -31 -16   3   21.49    6.36
 -31 -16   5   28.20    6.22
  17 -31   0    1.70    4.89
  17 -31   2    6.34    5.38
 -31 -17   2    0.63    6.17
  17 -31   4   -2.14    5.88
 -31 -17   4   -2.61    6.38
  18 -31  -1    6.86    4.80
  18 -31   1    3.14    5.23
  18 -31   3    5.92    5.66
 -31 -18   3    4.42    6.25
  19 -31   0    0.69    5.10
 -31 -19   2   30.69    7.15
  19 -31   2   17.63    5.59
  20 -31  -1   17.94    4.92
 -31 -20   1   27.75    6.68
  20 -31   1   12.85    5.36
  20 -31   3  148.07    7.54
  21 -31   0    1.38    4.92
  21 -31   2   70.31    6.54
  22 -31   1    1.78    5.28
  23 -31   0    2.45    5.08
 -22 -32  -2    1.00    5.90
 -22 -32  -4   -7.51    5.56
 -21 -32  -1   12.13    5.97
 -21 -32  -3   19.36    6.18
 -20 -32   0    2.39    6.04
 -20 -32  -2   -4.26    5.73
 -20 -32  -4    1.60    5.64
 -19 -32  -1    0.40    5.50
 -19 -32   1   -2.62    5.78
 -19 -32  -3   22.86    5.85
 -18 -32   0   31.09    6.11
 -18 -32  -2   -2.25    5.49
 -18 -32   2   -3.43    6.04
 -18 -32  -4   41.34    5.90
 -17 -32  -1   16.62    5.58
 -17 -32   1   16.22    5.83
 -17 -32   3   -0.19    6.36
 -17 -32  -3   -4.44    5.31
 -16 -32   0    6.19    5.51
 -16 -32   2    4.10    5.60
 -16 -32  -2    8.05    5.05
 -16 -32  -4    2.41    4.97
 -15 -32   1    5.03    5.79
 -15 -32  -1    4.63    5.22
 -15 -32   3   15.75    6.57
 -15 -32  -3   11.55    5.11
 -14 -32   0   28.26    5.61
 -14 -32   2   14.79    6.07
 -14 -32  -2   11.77    4.97
 -14 -32   4    1.57    6.55
 -14 -32  -4    5.42    4.95
 -13 -32   1   -2.97    5.61
 -13 -32  -1   -1.90    5.16
 -13 -32   3   13.44    5.79
 -13 -32  -3   14.04    4.69
 -12 -32   0   -2.12    5.41
 -12 -32   2    4.70    5.61
 -12 -32  -2    5.75    4.82
 -12 -32   4  119.73    7.48
 -12 -32  -4  111.32    5.72
 -11 -32  -1   -0.39    4.85
 -11 -32   1   -1.41    5.34
 -11 -32   3   10.80    6.00
 -11 -32  -3   10.59    4.55
 -11 -32   5    9.31    6.44
 -10 -32   0    3.51    5.08
 -10 -32   2    0.66    5.36
 -10 -32  -2   -2.99    4.42
 -10 -32   4   27.97    6.56
  -9 -32   1   74.38    6.33
  -9 -32  -1   75.18    5.62
  -9 -32   3   -2.29    5.69
  -9 -32  -3   -3.36    4.32
  -9 -32   5   27.75    6.14
  -8 -32   0   55.28    5.73
  -8 -32  -2   31.13    4.76
  -8 -32   2   28.08    5.89
  -8 -32   4   14.66    6.05
  -7 -32  -1   14.73    4.82
  -7 -32   1   16.26    5.40
  -7 -32   3   -0.53    5.35
  -7 -32  -3   -0.99    3.97
  -7 -32   5   -4.65    6.10
  -6 -32   0   35.01    5.18
  -6 -32  -2   30.24    4.68
  -6 -32   2   26.04    5.64
  -6 -32   4    8.14    5.49
  -6 -32   6    2.30    6.46
  -5 -32  -1  290.28    7.30
  -5 -32   1  286.27    7.93
  -5 -32  -3    2.24    3.79
  -5 -32   3   -5.88    5.49
  -5 -32   5   -4.67    6.05
  -4 -32   0  210.32    6.73
  -4 -32  -2   62.62    4.86
  -4 -32   2   62.76    6.02
  -4 -32   4   43.64    6.38
  -4 -32   6    0.31    6.40
  -3 -32  -1   25.49    4.49
  -3 -32   1   18.71    5.22
  -3 -32  -3   10.26    3.83
  -3 -32   3    4.47    5.22
  -3 -32   5    3.24    5.53
  -2 -32   0   20.18    4.61
  -2 -32  -2   54.87    4.48
  -2 -32   2   43.87    5.92
  -2 -32   4   55.08    6.11
  -2 -32   6   19.13    6.36
  -1 -32  -1   32.96    4.53
  -1 -32   1   25.82    5.13
  -1 -32  -3   68.18    4.53
  -1 -32   3   67.94    6.47
  -1 -32   5   20.77    5.80
   0 -32   0    3.55    4.27
   0 -32  -2   28.31    4.08
   0 -32   2   19.48    5.29
   0 -32   4    7.02    5.65
   0 -32   6    6.05    5.83
   1 -32  -1    1.90    3.90
   1 -32   1   -4.81    4.88
   1 -32  -3   26.26    4.03
   1 -32   3   24.86    5.61
   1 -32   5    7.72    5.93
   2 -32   0   26.05    4.58
   2 -32  -2   33.77    4.18
   2 -32   2   28.60    5.62
   2 -32   4   13.13    6.00
   2 -32   6   -2.74    5.71
   3 -32  -1   -0.51    3.93
   3 -32   1   -0.64    4.49
   3 -32   3  167.59    7.35
   3 -32   5   -1.87    6.09
   4 -32   0   12.19    4.41
   4 -32  -2   14.85    4.07
   4 -32   2    7.58    5.36
   4 -32   4   47.16    6.48
   4 -32   6   -3.60    5.97
   5 -32  -1    2.51    3.92
   5 -32   1    4.22    4.59
   5 -32   3   26.56    5.83
   5 -32   5    3.00    6.03
   6 -32   0    4.88    4.26
   6 -32  -2    7.69    3.94
   6 -32   2    5.76    4.83
   6 -32   4   -2.40    5.84
   6 -32   6   -5.25    6.28
   7 -32  -1   -0.44    4.06
   7 -32   1   -0.72    4.50
   7 -32   3    0.58    5.42
   7 -32   5    0.17    5.50
   8 -32   0   -0.66    4.24
   8 -32   2   -1.43    4.87
   8 -32  -2   -0.51    3.88
   8 -32   4   22.54    6.19
   9 -32   1    0.09    4.64
   9 -32  -1   -5.09    4.16
   9 -32   3   -3.97    5.49
   9 -32   5    0.34    5.76
  10 -32   0    1.14    4.39
  10 -32   2    1.65    4.89
  10 -32  -2   -1.08    3.79
  10 -32   4   19.63    5.68
  11 -32   1    0.43    4.68
  11 -32  -1   -1.61    4.39
  11 -32   3   10.68    5.29
  11 -32   5    9.65    6.26
  12 -32   0   73.22    5.59
  12 -32   2    6.43    5.03
  12 -32   4    0.94    5.63
 -32 -12   6   20.28    6.36
  13 -32  -1   -3.58    4.43
  13 -32   1   -1.37    4.87
  13 -32   3   -0.89    5.33
  13 -32   5    8.66    6.22
 -32 -13   5   13.29    6.21
  14 -32   0   94.34    6.12
  14 -32   2   -2.95    5.26
  14 -32   4   -5.59    5.57
 -32 -14   4  -11.48    6.20
  15 -32  -1   22.03    4.86
  15 -32   1   22.35    5.33
  15 -32   3   -3.16    5.36
 -32 -15   5   -0.13    6.37
  16 -32   0   73.29    5.90
  16 -32   2    0.11    5.30
  16 -32   4   -3.07    6.03
 -32 -16   4   -0.94    6.18
  17 -32  -1    4.09    4.70
  17 -32   1    3.97    5.18
  17 -32   3   -2.99    5.92
 -32 -17   3    2.32    6.70
  18 -32   0   48.14    5.68
  18 -32   2    1.37    5.37
 -32 -18   2    1.29    6.84
  19 -32   1    7.01    5.48
  19 -32   3   13.03    6.27
  20 -32   0   88.84    6.19
  20 -32   2   15.87    5.84
  21 -32   1   10.48    5.65
  22 -32   0    1.92    5.09
  22 -32   2   58.90    6.39
  23 -32   1   -3.39    5.19
  24 -32   0   -2.90    5.16
 -21 -33  -2   -0.79    5.99
 -20 -33  -1   17.25    6.28
 -20 -33  -3    1.45    5.70
 -19 -33   0   -3.99    5.71
 -19 -33  -2    3.61    5.95
 -18 -33  -1    9.24    5.87
 -18 -33   1    4.88    6.39
 -18 -33  -3    0.65    5.69
 -17 -33   0    0.32    5.56
 -17 -33   2   12.90    6.45
 -17 -33  -2   22.66    5.84
 -16 -33  -1    7.85    5.73
 -16 -33   1    7.53    6.17
 -16 -33  -3    8.33    5.49
 -15 -33   0    6.74    5.75
 -15 -33   2   28.46    6.61
 -15 -33  -2   20.87    5.36
 -14 -33   1   23.14    5.96
 -14 -33  -1   33.09    5.64
 -14 -33  -3   74.11    5.86
 -14 -33   3   71.40    6.80
 -13 -33   0    1.37    5.52
 -13 -33   2    0.67    5.72
 -13 -33  -2    7.97    4.82
 -13 -33   4   16.95    6.35
 -12 -33   1   -1.96    5.40
 -12 -33  -1   -0.23    4.97
 -12 -33   3   20.11    6.08
 -12 -33  -3   18.91    4.98
 -11 -33   0   -5.87    5.08
 -11 -33   2    9.04    5.55
 -11 -33  -2   18.25    4.91
 -11 -33   4    8.38    6.30
 -10 -33  -1    3.07    4.85
 -10 -33   1   -5.89    5.64
 -10 -33   3   15.61    6.45
 -10 -33  -3   16.89    4.74
  -9 -33   0    0.56    5.19
  -9 -33  -2   19.65    4.68
  -9 -33   2   17.53    6.05
  -9 -33   4    0.64    6.35
  -8 -33   1   49.58    5.82
  -8 -33  -1   51.30    5.49
  -8 -33   3   13.97    5.79
  -8 -33  -3   16.27    4.34
  -8 -33   5   -2.55    5.83
  -7 -33   0    7.19    4.96
  -7 -33  -2    8.43    4.57
  -7 -33   2    6.93    5.43
  -7 -33   4    1.75    5.61
  -6 -33  -1   12.07    4.95
  -6 -33   1   14.02    5.56
  -6 -33  -3    0.73    3.97
  -6 -33   3   -2.59    5.87
  -6 -33   5   -1.52    6.32
  -5 -33   0   20.76    5.13
  -5 -33   2   43.93    6.10
  -5 -33  -2   44.47    4.83
  -5 -33   4   -2.45    5.71
  -4 -33  -1   19.63    4.64
  -4 -33   1    9.95    5.32
  -4 -33   3   36.71    6.26
  -4 -33  -3   37.23    4.55
  -4 -33   5    0.66    6.36
  -3 -33   0    6.85    4.87
  -3 -33  -2   48.78    4.86
  -3 -33   2   49.12    5.97
  -3 -33   4   23.40    6.49
  -2 -33  -1   24.99    4.57
  -2 -33   1   19.26    5.40
  -2 -33   3   49.71    6.03
  -2 -33  -3   65.63    4.55
  -2 -33   5    1.47    6.08
  -1 -33   0   -1.76    4.53
  -1 -33  -2    1.89    4.12
  -1 -33   2   -5.36    5.26
  -1 -33   4    4.61    6.07
   0 -33  -1   30.48    4.69
   0 -33   1   26.60    5.25
   0 -33   3   25.35    6.06
   0 -33   5    7.15    6.00
   1 -33   0   -2.81    4.44
   1 -33  -2   10.00    4.02
   1 -33   2    8.36    5.58
   1 -33   4   29.76    6.00
   2 -33  -1   14.00    4.37
   2 -33   1    9.45    5.17
   2 -33   3    6.09    5.83
   2 -33   5   40.43    6.18
   3 -33   0    1.69    4.49
   3 -33  -2   72.74    4.81
   3 -33   2   64.42    6.04
   3 -33   4   12.35    5.78
   4 -33  -1    4.87    4.18
   4 -33   1    3.51    4.82
   4 -33   3   13.29    5.70
   4 -33   5   -3.71    5.90
   5 -33   0   -3.74    4.44
   5 -33  -2    7.49    4.21
   5 -33   2    4.37    5.09
   5 -33   4    0.19    5.46
   6 -33  -1    3.88    4.30
   6 -33   1    0.76    4.86
   6 -33   3    1.81    5.21
   6 -33   5    1.22    6.21
   7 -33   0   -5.43    4.53
   7 -33  -2    4.93    4.04
   7 -33   2    7.07    5.03
   7 -33   4    4.17    5.45
   8 -33  -1   -4.11    4.13
   8 -33   1   -7.13    4.67
   8 -33   3    2.35    5.37
   8 -33   5   18.31    6.37
   9 -33   0   -8.99    4.66
   9 -33   2    5.25    5.10
   9 -33  -2   -3.12    3.88
   9 -33   4    5.75    5.93
  10 -33   1   -8.77    4.90
  10 -33  -1   -4.70    4.35
  10 -33   3    6.31    5.67
  10 -33   5   63.35    6.72
  11 -33   0   -6.31    4.99
  11 -33   2   -0.78    5.05
  11 -33   4    4.79    5.51
  12 -33   1   14.65    5.11
  12 -33  -1   11.34    4.63
  12 -33   3    5.68    5.36
  13 -33   0   -1.18    5.00
  13 -33   2   -1.30    5.21
  13 -33   4    4.47    6.21
  14 -33  -1    0.13    4.68
  14 -33   1   -0.09    5.14
  14 -33   3   -5.06    5.93
  15 -33   0    4.27    4.97
  15 -33   2   -0.56    5.23
  15 -33   4   -4.48    6.05
  16 -33  -1   14.10    4.86
  16 -33   1   25.94    5.63
  16 -33   3    1.84    5.79
  17 -33   0    1.24    5.00
  17 -33   2   -3.51    5.75
  18 -33   1    1.36    5.35
  18 -33   3    5.82    5.83
  19 -33   0    4.35    5.09
  19 -33   2    3.50    5.88
  20 -33   1   37.36    5.78
  21 -33   0    4.41    5.09
  21 -33   2    4.77    5.91
  22 -33   1    1.27    5.43
 -19 -34  -1    5.04    5.71
 -19 -34  -3    4.76    5.59
 -18 -34   0   -0.74    6.14
 -18 -34  -2    7.92    5.73
 -17 -34  -1   44.55    6.14
 -17 -34   1   39.39    6.80
 -17 -34  -3   21.57    5.77
 -16 -34   0    0.79    5.82
 -16 -34  -2   72.16    6.47
 -15 -34   1   12.32    5.76
 -15 -34  -1   17.00    5.80
 -15 -34  -3   64.63    6.07
 -14 -34   0   30.43    5.98
 -14 -34   2   11.62    6.15
 -14 -34  -2   14.25    5.56
 -13 -34   1   39.69    6.06
 -13 -34  -1   43.10    5.80
 -13 -34   3   20.85    6.38
 -13 -34  -3   18.77    5.26
 -12 -34   0   49.33    5.95
 -12 -34   2    2.93    5.56
 -12 -34  -2    5.73    5.00
 -11 -34  -1    1.25    4.81
 -11 -34   1   -7.47    5.65
 -11 -34   3   22.95    6.63
 -11 -34  -3   18.31    5.02
 -10 -34   0   -2.48    5.11
 -10 -34   2   -6.17    5.79
 -10 -34  -2   -0.57    4.63
 -10 -34   4    1.75    6.55
  -9 -34  -1    7.43    4.94
  -9 -34   1    1.25    5.53
  -9 -34   3   31.30    6.54
  -9 -34  -3   49.83    5.07
  -8 -34   0   80.35    6.21
  -8 -34  -2    0.87    4.55
  -8 -34   2    1.75    5.74
  -8 -34   4    0.67    6.39
  -7 -34  -1   -1.18    4.68
  -7 -34   1    0.95    5.14
  -7 -34   3    4.77    5.74
  -7 -34  -3   10.15    4.41
  -6 -34   0    7.27    5.00
  -6 -34  -2   -0.09    4.40
  -6 -34   2    0.99    5.30
  -6 -34   4    3.78    5.82
  -5 -34  -1    0.02    4.59
  -5 -34   1    2.52    5.33
  -5 -34  -3    2.03    4.28
  -5 -34   3   -0.85    5.84
  -5 -34   5   16.96    6.44
  -4 -34   0   47.37    5.55
  -4 -34  -2    2.59    4.36
  -4 -34   2    2.74    5.47
  -4 -34   4    1.90    5.83
  -3 -34  -1    3.34    4.48
  -3 -34   1   -1.65    5.05
  -3 -34   3   31.66    6.34
  -3 -34   5    8.78    6.49
  -2 -34   0    0.99    4.82
  -2 -34  -2   20.07    4.41
  -2 -34   2   18.74    5.62
  -2 -34   4   39.14    6.68
  -1 -34  -1    8.66    4.45
  -1 -34   1    4.69    5.19
  -1 -34   3   14.15    5.68
  -1 -34   5   14.85    6.68
   0 -34   0   48.31    5.37
   0 -34  -2    0.81    4.28
   0 -34   2    1.75    5.19
   0 -34   4   12.44    6.49
   1 -34  -1    3.51    4.50
   1 -34   1   -0.42    5.08
   1 -34   3   36.59    5.98
   1 -34   5   24.19    6.81
   2 -34   0  152.87    6.55
   2 -34  -2    1.59    4.06
   2 -34   2    2.01    5.26
   2 -34   4   81.27    7.18
   3 -34  -1   31.42    4.76
   3 -34   1   21.30    5.32
   3 -34   3    3.23    5.32
   3 -34   5   -3.97    6.34
   4 -34   0   -1.38    4.59
   4 -34  -2   75.25    5.11
   4 -34   2   80.11    6.36
   4 -34   4    1.97    6.17
   5 -34  -1   60.44    5.18
   5 -34   1   58.88    5.73
   5 -34   3   26.95    5.64
   5 -34   5    3.25    5.88
   6 -34   0    3.02    4.62
   6 -34  -2   26.42    4.41
   6 -34   2   27.70    5.71
   6 -34   4    3.72    5.75
   7 -34  -1    1.39    4.30
   7 -34   1   -0.48    5.03
   7 -34   3    6.33    5.40
   8 -34   0    9.78    4.90
   8 -34   2    3.91    5.39
   8 -34   4   91.84    6.90
   9 -34  -1    3.83    4.34
   9 -34   1    3.81    5.14
   9 -34   3    4.57    5.44
  10 -34   0   52.35    5.57
  10 -34   2   27.69    5.68
  10 -34   4   22.39    6.47
  11 -34   1    1.41    5.18
  11 -34  -1   -5.10    4.67
  11 -34   3    5.28    5.98
  12 -34   0   19.39    5.25
  12 -34   2    0.66    5.30
  12 -34   4   12.49    6.04
  13 -34   1    5.64    5.24
  13 -34  -1    1.97    4.71
  13 -34   3   -6.60    5.70
  14 -34   0   36.50    5.44
  14 -34   2   -4.30    5.62
  15 -34   1   -2.68    5.29
  15 -34   3   11.40    5.88
  16 -34   0   33.19    5.37
  16 -34   2   -5.48    5.53
  17 -34   1   -2.66    5.32
  18 -34   0    2.99    4.92
  18 -34   2   -3.36    5.68
  19 -34   1    6.05    5.48
  20 -34   0   33.25    5.57
  21 -34   1   13.28    5.55
 -18 -35  -3    5.17    5.50
 -17 -35  -2   12.16    5.74
 -16 -35  -1   16.90    5.80
 -16 -35  -3    1.22    5.45
 -15 -35   0   -0.55    5.46
 -15 -35  -2   39.29    6.11
 -14 -35   1    3.90    5.75
 -14 -35  -1    2.68    5.41
 -14 -35  -3    5.42    5.42
 -13 -35   0    3.96    5.40
 -13 -35   2   13.03    6.10
 -13 -35  -2   11.32    5.49
 -12 -35   1   12.47    6.04
 -12 -35  -1    2.60    5.40
 -12 -35  -3    7.16    5.25
 -11 -35   0   -1.47    5.19
 -11 -35   2   11.83    5.90
 -11 -35  -2    9.52    5.19
 -10 -35  -1   -0.27    5.15
 -10 -35   1    1.32    5.77
 -10 -35   3    8.59    6.57
 -10 -35  -3    5.23    5.01
  -9 -35   0   -3.91    5.33
  -9 -35  -2   13.26    4.99
  -9 -35   2   12.23    6.09
  -8 -35  -1    5.24    4.78
  -8 -35   1   -1.63    5.29
  -8 -35   3    0.85    6.04
  -7 -35   0   -2.41    5.09
  -7 -35  -2    8.89    4.67
  -7 -35   2    3.90    5.83
  -7 -35   4   10.92    6.71
  -6 -35  -1   -0.67    4.68
  -6 -35   1   -2.49    5.17
  -6 -35   3   -1.29    5.71
  -5 -35   0   -7.18    5.01
  -5 -35  -2    9.89    4.57
  -5 -35   2   11.85    5.45
  -5 -35   4   -2.11    6.16
  -4 -35  -1   -0.78    4.68
  -4 -35   1   -3.34    5.35
  -4 -35   3   53.76    6.38
  -3 -35   0   -0.87    5.03
  -3 -35  -2   -1.35    4.53
  -3 -35   2   -1.06    5.24
  -3 -35   4   40.28    6.43
  -2 -35  -1   28.16    4.99
  -2 -35   1   33.37    5.42
  -2 -35   3    4.39    6.06
  -1 -35   0   -0.54    4.88
  -1 -35  -2    1.75    4.20
  -1 -35   2    5.75    5.54
  -1 -35   4    6.29    5.98
   0 -35  -1   -1.81    4.58
   0 -35   1    1.48    5.07
   0 -35   3   21.94    6.27
   1 -35   0    2.00    4.97
   1 -35  -2   29.33    4.72
   1 -35   2   30.21    5.80
   1 -35   4    6.03    6.00
   2 -35  -1   64.44    5.31
   2 -35   1   66.20    5.93
   2 -35   3   23.15    6.22
   3 -35   0    4.28    4.89
   3 -35  -2   18.64    4.47
   3 -35   2   22.37    5.53
   3 -35   4    0.69    5.76
   4 -35  -1   14.48    4.76
   4 -35   1   15.40    5.42
   4 -35   3   13.90    5.97
   5 -35   0    0.42    4.80
   5 -35   2    0.12    5.10
   5 -35   4   -0.38    6.08
   6 -35  -1    6.51    4.60
   6 -35   1    6.29    5.21
   6 -35   3    3.12    5.90
   7 -35   0   -4.65    4.95
   7 -35   2   29.17    5.67
   7 -35   4    8.00    6.42
   8 -35  -1   -0.58    4.44
   8 -35   1   -2.92    5.22
   8 -35   3   55.99    6.45
   9 -35   0   -5.31    5.02
   9 -35   2   -0.04    5.54
   9 -35   4   39.81    6.53
  10 -35  -1   22.59    4.87
  10 -35   1   14.99    5.51
  10 -35   3   15.57    5.91
  11 -35   0   -3.42    5.05
  11 -35   2   46.98    6.14
  12 -35   1    1.29    5.17
  12 -35  -1    5.10    4.80
  12 -35   3   14.95    6.30
  13 -35   0   -1.00    5.00
  13 -35   2    1.84    5.49
  14 -35   1    9.86    5.37
  14 -35   3   -3.22    6.15
  15 -35   0   -2.57    5.00
  15 -35   2    2.91    5.60
  16 -35   1    9.45    5.32
  17 -35   0   -1.58    4.96
  17 -35   2   -3.14    5.77
  18 -35   1   -0.16    5.42
  20 -35   1   14.22    5.79
 -16 -36  -2    5.71    5.58
 -15 -36  -1   30.83    6.21
 -14 -36   0   15.42    5.69
 -14 -36  -2   28.48    5.75
 -13 -36   1   24.57    6.41
 -13 -36  -1   17.32    5.93
 -12 -36   0   -1.20    5.45
 -12 -36  -2   14.60    5.61
 -11 -36  -1   51.05    6.13
 -11 -36   1   60.67    6.64
 -10 -36   0   -7.79    5.57
 -10 -36   2   42.61    6.68
 -10 -36  -2   40.10    5.64
  -9 -36  -1    3.12    5.38
  -9 -36   1   18.72    6.00
  -8 -36   0   27.60    5.89
  -8 -36  -2   -3.13    4.86
  -8 -36   2    1.26    6.01
  -7 -36  -1   -1.78    4.97
  -7 -36   1   -3.26    5.32
  -7 -36   3   35.88    6.77
  -6 -36   0   -4.82    5.14
  -6 -36  -2   10.67    4.88
  -6 -36   2    9.64    5.99
  -5 -36  -1   -4.50    4.86
  -5 -36   1   -6.84    5.23
  -5 -36   3   21.04    6.00
  -4 -36   0    3.42    5.17
  -4 -36  -2    6.98    4.68
  -4 -36   2   14.16    5.54
  -3 -36  -1   13.40    5.06
  -3 -36   1   20.20    5.62
  -3 -36   3    0.93    5.74
  -2 -36   0   89.22    6.19
  -2 -36  -2    8.59    4.71
  -2 -36   2   10.23    5.42
  -1 -36  -1    7.59    4.92
  -1 -36   1   10.20    5.53
  -1 -36   3   18.01    5.89
   0 -36   0    5.06    5.10
   0 -36  -2    7.39    4.52
   0 -36   2    4.34    5.37
   1 -36  -1    4.42    4.84
   1 -36   1    8.18    5.28
   1 -36   3    0.42    5.57
   2 -36   0   10.71    5.24
   2 -36   2    1.50    5.30
   2 -36   4    5.18    6.52
   3 -36  -1    6.87    4.65
   3 -36   1    0.36    5.14
   3 -36   3   15.06    5.80
   4 -36   0   23.08    5.40
   4 -36   2    7.14    5.41
   5 -36  -1    3.14    4.66
   5 -36   1    1.67    5.28
   5 -36   3    1.98    5.56
   6 -36   0   53.27    5.75
   6 -36   2   30.85    5.75
   7 -36  -1   -2.51    4.69
   7 -36   1   -3.69    5.22
   7 -36   3    4.85    6.06
   8 -36   0   -5.93    4.93
   8 -36   2    6.41    5.67
   9 -36  -1    5.10    4.87
   9 -36   1    4.43    5.21
   9 -36   3   24.38    6.32
  10 -36   0    2.36    5.13
  10 -36   2   37.55    6.32
  11 -36   1   17.46    5.67
  11 -36   3   43.56    6.66
  12 -36   0    4.49    5.08
  12 -36   2   12.55    5.76
  13 -36   1   16.04    5.59
  14 -36   0    0.17    4.99
  14 -36   2    3.82    5.94
  15 -36   1   -2.31    5.45
  16 -36   0    1.84    5.08
  17 -36   1   -3.04    5.36
 -15 -37  -2   10.36    5.82
 -14 -37  -1   14.31    5.98
 -13 -37   0   -2.87    5.69
 -13 -37  -2   14.26    5.60
 -12 -37  -1   10.82    5.78
 -11 -37   0   -4.85    5.65
 -11 -37  -2    4.36    5.27
 -10 -37  -1   -0.72    5.53
 -10 -37   1    7.43    6.12
  -9 -37   0   -7.73    5.64
  -9 -37  -2   15.53    5.34
  -8 -37  -1    0.60    5.32
  -8 -37   1    3.67    5.69
  -7 -37   0  -12.07    5.60
  -7 -37  -2    8.57    5.06
  -7 -37   2   13.00    6.28
  -6 -37  -1   -0.39    5.13
  -6 -37   1    0.18    5.53
  -5 -37  -2    4.29    4.94
  -5 -37   2    8.00    6.10
  -4 -37  -1    6.08    5.11
  -4 -37   1    6.41    5.59
  -3 -37   0   -1.14    5.25
  -3 -37   2   15.92    6.12
  -2 -37  -1    5.63    5.05
  -2 -37   1    0.94    5.42
  -2 -37   3    6.25    6.37
  -1 -37   0    7.82    5.40
  -1 -37   2    6.47    5.93
   0 -37  -1    4.61    4.95
   0 -37   1    7.41    5.38
   0 -37   3    5.14    6.21
   1 -37   0    5.09    5.13
   1 -37   2   23.91    6.16
   2 -37  -1    5.46    4.90
   2 -37   1    3.22    5.46
   2 -37   3   -0.27    6.22
   3 -37   0    2.62    5.20
   3 -37   2   17.97    6.12
   4 -37  -1    1.22    4.90
   4 -37   1    0.12    5.46
   4 -37   3   -3.55    6.10
   5 -37   0   -0.73    5.16
   5 -37   2    7.18    6.01
   6 -37  -1   -5.26    5.01
   6 -37   1   -2.30    5.39
   6 -37   3   18.36    5.94
   7 -37   0    1.48    5.25
   7 -37   2   17.73    5.97
   8 -37   1    8.78    5.58
   9 -37   0   -6.27    5.26
   9 -37   2    2.26    5.74
  10 -37   1   19.04    5.63
  11 -37   0   -6.16    5.27
  11 -37   2   21.59    6.22
  12 -37   1   -1.43    5.44
  13 -37   0    1.17    4.94
  13 -37   2    1.83    5.75
  14 -37   1    3.81    5.35
  16 -37   1    5.57    5.52
 -12 -38  -2    0.57    5.50
 -11 -38  -1    1.18    5.42
 -10 -38   0    4.64    5.85
 -10 -38  -2   16.71    5.55
  -9 -38  -1    1.71    5.40
  -8 -38   0  -11.53    5.59
  -7 -38  -1   -6.19    5.29
  -7 -38   1   -0.81    5.79
  -6 -38   0   19.62    5.95
  -5 -38  -1   -0.31    5.20
  -5 -38   1   -7.56    5.98
  -4 -38   0   -3.66    5.71
  -4 -38   2    2.58    5.95
  -3 -38  -1    8.37    5.35
  -3 -38   1    9.40    5.83
  -2 -38   0   18.49    5.82
  -2 -38   2    1.96    5.90
  -1 -38  -1   19.03    5.50
  -1 -38   1   18.22    5.87
   0 -38   0   58.04    6.17
   0 -38   2   15.90    5.99
   1 -38  -1   89.05    6.33
   1 -38   1   93.01    6.85
   2 -38   0    3.98    5.39
   2 -38   2    6.56    5.84
   3 -38  -1    5.32    5.27
   3 -38   1   15.78    5.83
   4 -38   0   41.50    5.95
   4 -38   2   -1.25    5.74
   5 -38   1   32.83    6.24
   6 -38   0   22.40    5.66
   6 -38   2    5.64    5.91
   7 -38   1   26.47    6.14
   8 -38   0    2.12    5.49
   8 -38   2    9.69    6.13
   9 -38   1   21.17    5.99
  10 -38   0   54.31    6.13
  11 -38   1   -0.43    5.50
  12 -38   0    5.39    5.53
  13 -38   1   -0.32    5.44
 -10 -39  -1   -6.21    5.68
  -8 -39  -1   -6.02    5.45
  -7 -39   0   -5.04    5.59
  -6 -39  -1   -0.97    5.44
  -5 -39   0   -1.49    5.48
  -4 -39  -1    6.79    5.45
  -4 -39   1    1.85    6.00
  -3 -39   0   -5.21    5.68
  -2 -39  -1   -0.96    5.38
  -2 -39   1    3.61    5.96
  -1 -39   0   -1.90    5.69
   0 -39  -1   29.62    5.78
   0 -39   1   32.42    6.32
   1 -39   0    2.21    5.58
   2 -39   1    8.29    5.81
   3 -39   0    2.70    5.52
   4 -39   1    2.79    5.77
   5 -39   0    4.44    5.62
   6 -39   1    0.56    5.75
   7 -39   0    6.08    5.67
   8 -39   1   51.06    6.53
   9 -39   0   -0.93    5.58
  10 -39   1   11.41    5.84
  -7 -40  -1    8.89    5.73
  -5 -40  -1    7.80    5.50
  -4 -40   0    0.73    5.53
  -2 -40   0   -3.74    5.73
   0 -40   0   -0.39    5.59
   2 -40   0   -1.18    5.55
   4 -40   0    5.21    5.73
   6 -40   0   43.09    6.17
   0   0   0    0.00    0.00
_computing_structure_solution     'SHELXT 2018/2 (Sheldrick, 2018)'
;
_shelx_hkl_checksum     78419
_shelx_res_file
;
TITL H:\SU5485\SU5485_A.RES IN I4(1)/A
    H:\su5485\squeeze\su5485_a_sq.res
    created by SHELXL-2018/3 at 15:50:50 on 16-Mar-2019
CELL  0.71073 29.62500 29.62500 10.24270 90.00000 90.00000 90.00000
ZERR 16  0.00090  0.00090  0.00040  0.00000  0.00000  0.00000
LATT 2
SYMM -X+ 0.50000, -Y, Z+ 0.50000
SYMM -Y+ 0.75000, X+ 0.25000, Z+ 0.25000
SYMM Y+ 0.75000, -X+ 0.75000, Z+ 0.75000
SFAC C H N O CL
UNIT 304 240 16 64 96
PLAN 30
FMAP 2
L.S. 12 0    3
BOND $H
CONF
ACTA
HTAB
EQIV $1 Y+1/4, -X+3/4, -Z+7/4
HTAB C10 O1_$1
EQIV $2 Y+1/4, -X+1/4, Z+1/4
HTAB C18 O4_$2
HTAB C19 O2_$1
ABIN
WGHT    0.046000    2.603300
FVAR       0.14363
CL1   5    0.641970    0.181314    0.501586    11.00000    0.06174    0.04597 =
         0.07507    0.00890    0.00080   -0.02687
CL2   5    0.538781    0.165049    0.392380    11.00000    0.05695    0.04734 =
         0.05118    0.00983   -0.00945    0.01310
CL3   5    0.517352    0.050950    0.397895    11.00000    0.04355    0.05510 =
         0.04912   -0.00227   -0.01429   -0.01673
CL4   5    0.604271   -0.000986    0.525520    11.00000    0.06909    0.03359 =
         0.06518    0.00576    0.00371    0.00604
CL5   5    0.687722    0.078806    0.598488    11.00000    0.03147    0.08789 =
         0.06176    0.00775   -0.01196    0.00525
CL6   5    0.652988    0.081577    0.337566    11.00000    0.04475    0.06561 =
         0.04037    0.00297    0.01219   -0.00238
O1    4    0.553169    0.186992    0.735195    11.00000    0.07290    0.05333 =
         0.06510   -0.01724   -0.00317    0.00644
O2    4    0.519354    0.037297    0.748479    11.00000    0.05756    0.06451 =
         0.05274    0.00623    0.00957   -0.02257
O3    4    0.297894    0.071093    0.785654    11.00000    0.06586    0.04560 =
         0.07031    0.00873   -0.00314    0.01018
O4    4    0.263321    0.148338    0.752790    11.00000    0.04195    0.04517 =
         0.06641    0.00522   -0.00058    0.01065
N1    3    0.526601    0.114363    0.747995    11.00000    0.03627    0.06362 =
         0.03100   -0.00597    0.00245   -0.00314
C1    1    0.558972    0.146950    0.725289    11.00000    0.05037    0.05713 =
         0.02824   -0.00820   -0.00805   -0.00192
C2    1    0.601719    0.123583    0.682555    11.00000    0.03448    0.04647 =
         0.03116   -0.00228   -0.00617   -0.00779
AFIX  13
H2    2    0.627206    0.131273    0.739349    11.00000   -1.20000
AFIX   0
C3    1    0.590708    0.072695    0.688118    11.00000    0.03105    0.04491 =
         0.02753    0.00759   -0.00470   -0.00351
AFIX  13
H3    2    0.610647    0.056594    0.748616    11.00000   -1.20000
AFIX   0
C4    1    0.541789    0.070552    0.731267    11.00000    0.04388    0.05610 =
         0.02576    0.00231   -0.00292   -0.00635
C5    1    0.597884    0.057172    0.544643    11.00000    0.03622    0.02930 =
         0.03088    0.00532   -0.00182   -0.00271
C6    1    0.638577    0.086985    0.504295    11.00000    0.02804    0.04708 =
         0.03262    0.00631   -0.00309   -0.00342
C7    1    0.613304    0.131199    0.536612    11.00000    0.03415    0.03524 =
         0.03656    0.00249   -0.00202   -0.01435
C8    1    0.570303    0.123146    0.457945    11.00000    0.02715    0.03969 =
         0.02448    0.00291   -0.00180   -0.00028
C9    1    0.561571    0.079397    0.462174    11.00000    0.02615    0.03788 =
         0.02341   -0.00024   -0.00260   -0.00438
C10   1    0.479825    0.125011    0.783492    11.00000    0.04027    0.08897 =
         0.03917   -0.00877    0.01030    0.00550
AFIX  23
H10A  2    0.478774    0.154042    0.827179    11.00000   -1.20000
H10B  2    0.468475    0.102335    0.843401    11.00000   -1.20000
AFIX   0
C11   1    0.450245    0.126350    0.662109    11.00000    0.04252    0.18118 =
         0.04194   -0.00853    0.00523    0.01662
AFIX  23
H11A  2    0.460751    0.150372    0.605383    11.00000   -1.20000
H11B  2    0.453546    0.098090    0.615245    11.00000   -1.20000
AFIX   0
C12   1    0.400906    0.133819    0.691767    11.00000    0.04344    0.11544 =
         0.03001   -0.01059   -0.00005    0.00629
C13   1    0.373638    0.098086    0.727855    11.00000    0.05492    0.08612 =
         0.03305   -0.00889   -0.00627    0.02870
AFIX  43
H13   2    0.386380    0.069607    0.737894    11.00000   -1.20000
AFIX   0
C14   1    0.327772    0.103610    0.749476    11.00000    0.04629    0.05763 =
         0.02779   -0.00268   -0.00405    0.01188
C15   1    0.308579    0.146602    0.732640    11.00000    0.04105    0.04900 =
         0.02884   -0.00229   -0.00346    0.00424
C16   1    0.335457    0.182203    0.699295    11.00000    0.05343    0.05980 =
         0.04259   -0.00134    0.00018   -0.00165
AFIX  43
H16   2    0.322956    0.210806    0.689646    11.00000   -1.20000
AFIX   0
C17   1    0.381627    0.175829    0.679633    11.00000    0.05414    0.09429 =
         0.04377   -0.00352    0.00656   -0.01274
AFIX  43
H17   2    0.399661    0.200407    0.657959    11.00000   -1.20000
AFIX   0
C18   1    0.313335    0.025800    0.788975    11.00000    0.11449    0.05570 =
         0.11604    0.02085   -0.00346    0.02940
AFIX 137
H18A  2    0.323689    0.017167    0.703745    11.00000   -1.50000
H18B  2    0.289057    0.006337    0.815147    11.00000   -1.50000
H18C  2    0.337711    0.023232    0.850281    11.00000   -1.50000
AFIX   0
C19   1    0.240206    0.188782    0.723138    11.00000    0.05149    0.05758 =
         0.09204    0.00469   -0.01595    0.01572
AFIX 137
H19A  2    0.249922    0.212192    0.781535    11.00000   -1.50000
H19B  2    0.208313    0.184150    0.732920    11.00000   -1.50000
H19C  2    0.246680    0.197481    0.634816    11.00000   -1.50000
AFIX   0
HKLF 4
REM  H:\SU5485\SU5485_A.RES IN I4(1)/A
REM wR2 = 0.1011, GooF = S = 1.038, Restrained GooF = 1.038 for all data
REM R1 = 0.0414 for 3330 Fo > 4sig(Fo) and 0.0781 for all 5181 data
REM 273 parameters refined using 0 restraints
END
WGHT      0.0461      2.5981
REM Instructions for potential hydrogen bonds
HTAB C10 O1_$1
HTAB C18 O4_$2
HTAB C19 O2_$1
REM Highest difference peak  0.326,  deepest hole -0.210,  1-sigma level  0.050
Q1    1   0.6288  0.1510  0.5203  11.00000  0.05    0.33
Q2    1   0.6562  0.0805  0.4150  11.00000  0.05    0.31
Q3    1   0.5970  0.1292  0.4785  11.00000  0.05    0.30
Q4    1   0.6594  0.1596  0.5364  11.00000  0.05    0.28
Q5    1   0.5827  0.0666  0.4848  11.00000  0.05    0.26
Q6    1   0.5292  0.0776  0.3947  11.00000  0.05    0.26
Q7    1   0.5415  0.0295  0.4050  11.00000  0.05    0.24
Q8    1   0.6291  0.1117  0.5227  11.00000  0.05    0.24
Q9    1   0.5981  0.0089  0.6058  11.00000  0.05    0.24
Q10   1   0.6321  0.0594  0.3164  11.00000  0.05    0.23
Q11   1   0.5577  0.1003  0.4808  11.00000  0.05    0.23
Q12   1   0.5212  0.0589  0.8040  11.00000  0.05    0.22
Q13   1   0.5392  0.1827  0.6579  11.00000  0.05    0.22
Q14   1   0.6247  0.1984  0.5639  11.00000  0.05    0.22
Q15   1   0.5930  0.1002  0.6825  11.00000  0.05    0.22
Q16   1   0.5890  0.0600  0.6174  11.00000  0.05    0.21
Q17   1   0.6745  0.0719  0.6733  11.00000  0.05    0.21
Q18   1   0.6789  0.0690  0.3563  11.00000  0.05    0.20
Q19   1   0.6858  0.0513  0.5528  11.00000  0.05    0.20
Q20   1   0.5195  0.1406  0.3714  11.00000  0.05    0.20
Q21   1   0.4577  0.1178  0.5960  11.00000  0.05    0.20
Q22   1   0.5702  0.0854  0.7028  11.00000  0.05    0.19
Q23   1   0.5402  0.1634  0.2975  11.00000  0.05    0.18
Q24   1   0.5020  0.0716  0.4655  11.00000  0.05    0.18
Q25   1   0.6088  0.1278  0.6193  11.00000  0.05    0.18
Q26   1   0.3208  0.1286  0.7683  11.00000  0.05    0.18
Q27   1   0.6598  0.1130  0.3388  11.00000  0.05    0.18
Q28   1   0.6189  0.0634  0.5167  11.00000  0.05    0.18
Q29   1   0.6594  0.0815  0.5230  11.00000  0.05    0.17
Q30   1   0.5692  0.1638  0.4074  11.00000  0.05    0.17
;
_shelx_res_checksum     33447
_shelx_fab_file
;
    0    0    4    -10.45      0.00
    0    0    8     -1.32      0.00
    0    0   12      0.24      0.00
    0    1    3      9.50      0.00
    0    1    5      5.55      0.00
    0    1    7     -1.64      0.00
    0    1    9      0.19      0.00
    0    1   11     -0.09      0.00
    1    1    2     26.16      0.00
    1    1    4     -0.01      0.00
    1    1    6     -1.64      0.00
    1    1    8      0.00      0.00
    1    1   10     -0.79      0.00
    1    1   12      0.03      0.00
    1    2    3     -9.33      0.00
    1    2    5      5.39      0.00
    1    2    7      1.62      0.00
    1    2    9      0.11      0.00
    1    2   11      0.10      0.00
    0    2    2     -0.09      0.00
    0    2    4     10.08      0.00
    0    2    6     -0.02      0.00
    0    2    8      1.33      0.00
    0    2   10     -0.03      0.00
    0    2   12     -0.24      0.00
   -1    2    3     -9.02      0.00
   -1    2    5      5.53      0.00
   -1    2    7      1.60      0.00
   -1    2    9      0.15      0.00
   -1    2   11      0.06      0.00
    2    2    2      0.14      0.00
    2    2    4      9.72      0.00
    2    2    6     -0.02      0.00
    2    2    8      1.34      0.00
    2    2   10     -0.10      0.00
    2    2   12     -0.24      0.00
    2    3    1      4.92      0.00
    2    3    3     -8.39      0.00
    2    3    5     -5.39      0.00
    2    3    7      1.63      0.00
    2    3    9     -0.16      0.00
    2    3   11     -0.11      0.00
    1    3    2    -24.47      0.00
    1    3    4     -0.02      0.00
    1    3    6      1.43      0.00
    1    3    8     -0.08      0.00
    1    3   10      0.78      0.00
    1    3   12     -0.19      0.00
    0    3    1      4.11      0.00
    0    3    3     -9.17      0.00
    0    3    5     -5.25      0.00
    0    3    7      1.70      0.00
    0    3    9     -0.19      0.00
    0    3   11     -0.05      0.00
   -1    3    2    -24.46      0.00
   -1    3    4     -0.18      0.00
   -1    3    6      1.44      0.00
   -1    3    8     -0.06      0.00
   -1    3   10      0.78      0.00
   -1    3   12      0.01      0.00
   -2    3    1      3.36      0.00
   -2    3    3     -9.31      0.00
   -2    3    5     -4.99      0.00
   -2    3    7      1.69      0.00
   -2    3    9     -0.07      0.00
   -2    3   11      0.01      0.00
    3    3    2    -22.90      0.00
    3    3    4      0.22      0.00
    3    3    6      1.25      0.00
    3    3    8     -0.04      0.00
    3    3   10      0.78      0.00
    3    3   12     -0.26      0.00
    3    4    1      2.80      0.00
    3    4    3      8.79      0.00
    3    4    5     -4.63      0.00
    3    4    7     -1.62      0.00
    3    4    9      0.13      0.00
    3    4   11     -0.06      0.00
    2    4    0     33.87      0.00
    2    4    2     -0.09      0.00
    2    4    4     -8.71      0.00
    2    4    6      0.10      0.00
    2    4    8     -1.39      0.00
    2    4   10      0.20      0.00
    2    4   12      0.23      0.00
    1    4    1      4.26      0.00
    1    4    3      8.51      0.00
    1    4    5     -5.13      0.00
    1    4    7     -1.52      0.00
    1    4    9      0.11      0.00
    1    4   11     -0.10      0.00
    0    4    0     34.96      0.00
    0    4    2      0.27      0.00
    0    4    4     -9.03      0.00
    0    4    6      0.08      0.00
    0    4    8     -1.37      0.00
    0    4   10      0.06      0.00
    0    4   12      0.23      0.00
   -1    4    1      5.26      0.00
   -1    4    3      7.92      0.00
   -1    4    5     -5.38      0.00
   -1    4    7     -1.48      0.00
   -1    4    9      0.05      0.00
   -1    4   11     -0.03      0.00
   -2    4    0     33.89      0.00
   -2    4    2      0.49      0.00
   -2    4    4     -8.72      0.00
   -2    4    6      0.01      0.00
   -2    4    8     -1.39      0.00
   -2    4   10     -0.11      0.00
   -2    4   12      0.23      0.00
   -3    4    1      5.64      0.00
   -3    4    3      7.13      0.00
   -3    4    5     -5.37      0.00
   -3    4    7     -1.50      0.00
   -3    4    9     -0.03      0.00
   -3    4   11      0.14      0.00
    4    4    0     30.85      0.00
    4    4    2     -0.52      0.00
    4    4    4     -7.83      0.00
    4    4    6      0.09      0.00
    4    4    8     -1.43      0.00
    4    4   10      0.29      0.00
    4    4   12      0.24      0.00
    4    5    1     -5.39      0.00
    4    5    3      6.23      0.00
    4    5    5      5.12      0.00
    4    5    7     -1.51      0.00
    4    5    9      0.08      0.00
    4    5   11      0.36      0.00
    3    5    2     20.04      0.00
    3    5    4     -0.17      0.00
    3    5    6     -0.88      0.00
    3    5    8      0.18      0.00
    3    5   10     -0.76      0.00
    3    5   12      0.55      0.00
    2    5    1     -4.29      0.00
    2    5    3      7.59      0.00
    2    5    5      4.98      0.00
    2    5    7     -1.67      0.00
    2    5    9      0.21      0.00
    2    5   11      0.35      0.00
    1    5    2     21.40      0.00
    1    5    4      0.13      0.00
    1    5    6     -1.06      0.00
    1    5    8      0.21      0.00
    1    5   10     -0.75      0.00
    1    5   12      0.41      0.00
    0    5    1     -3.08      0.00
    0    5    3      8.55      0.00
    0    5    5      4.71      0.00
    0    5    7     -1.76      0.00
    0    5    9      0.20      0.00
    0    5   11      0.30      0.00
   -1    5    2     21.40      0.00
   -1    5    4      0.38      0.00
   -1    5    6     -1.08      0.00
   -1    5    8      0.16      0.00
   -1    5   10     -0.75      0.00
   -1    5   12      0.13      0.00
   -2    5    1     -1.96      0.00
   -2    5    3      8.94      0.00
   -2    5    5      4.36      0.00
   -2    5    7     -1.78      0.00
   -2    5    9      0.07      0.00
   -2    5   11      0.20      0.00
   -3    5    2     20.05      0.00
   -3    5    4      0.51      0.00
   -3    5    6     -0.93      0.00
   -3    5    8      0.04      0.00
   -3    5   10     -0.75      0.00
   -3    5   12     -0.22      0.00
   -4    5    1     -1.11      0.00
   -4    5    3      8.72      0.00
   -4    5    5      3.97      0.00
   -4    5    7     -1.73      0.00
   -4    5    9     -0.13      0.00
   -4    5   11      0.07      0.00
    5    5    2     17.62      0.00
    5    5    4     -0.48      0.00
    5    5    6     -0.59      0.00
    5    5    8      0.13      0.00
    5    5   10     -0.77      0.00
    5    5   12      0.54      0.00
    5    6    1     -0.63      0.00
    5    6    3     -7.90      0.00
    5    6    5      3.61      0.00
    5    6    7      1.63      0.00
    5    6    9     -0.29      0.00
    5    6   11      0.03      0.00
    4    6    0    -26.37      0.00
    4    6    2      0.43      0.00
    4    6    4      6.48      0.00
    4    6    6     -0.13      0.00
    4    6    8      1.53      0.00
    4    6   10     -0.39      0.00
    4    6   12     -0.21      0.00
    3    6    1     -2.43      0.00
    3    6    3     -7.74      0.00
    3    6    5      4.24      0.00
    3    6    7      1.48      0.00
    3    6    9     -0.35      0.00
    3    6   11      0.10      0.00
    2    6    0    -28.91      0.00
    2    6    2     -0.07      0.00
    2    6    4      7.22      0.00
    2    6    6     -0.14      0.00
    2    6    8      1.45      0.00
    2    6   10     -0.28      0.00
    2    6   12     -0.21      0.00
    1    6    1     -4.13      0.00
    1    6    3     -7.22      0.00
    1    6    5      4.77      0.00
    1    6    7      1.36      0.00
    1    6    9     -0.36      0.00
    1    6   11      0.09      0.00
    0    6    0    -29.83      0.00
    0    6    2     -0.51      0.00
    0    6    4      7.51      0.00
    0    6    6     -0.10      0.00
    0    6    8      1.41      0.00
    0    6   10     -0.11      0.00
    0    6   12     -0.23      0.00
   -1    6    1     -5.43      0.00
   -1    6    3     -6.45      0.00
   -1    6    5      5.10      0.00
   -1    6    7      1.30      0.00
   -1    6    9     -0.31      0.00
   -1    6   11     -0.01      0.00
   -2    6    0    -28.96      0.00
   -2    6    2     -0.83      0.00
   -2    6    4      7.28      0.00
   -2    6    6     -0.03      0.00
   -2    6    8      1.42      0.00
   -2    6   10      0.09      0.00
   -2    6   12     -0.24      0.00
   -3    6    1     -6.14      0.00
   -3    6    3     -5.56      0.00
   -3    6    5      5.20      0.00
   -3    6    7      1.30      0.00
   -3    6    9     -0.21      0.00
   -3    6   11     -0.16      0.00
   -4    6    0    -26.44      0.00
   -4    6    2     -0.96      0.00
   -4    6    4      6.55      0.00
   -4    6    6      0.05      0.00
   -4    6    8      1.50      0.00
   -4    6   10      0.27      0.00
   -4    6   12     -0.23      0.00
   -5    6    1     -6.18      0.00
   -5    6    3     -4.71      0.00
   -5    6    5      5.07      0.00
   -5    6    7      1.33      0.00
   -5    6    9     -0.09      0.00
   -5    6   11     -0.32      0.00
    6    6    0    -22.69      0.00
    6    6    2      0.91      0.00
    6    6    4      5.45      0.00
    6    6    6     -0.11      0.00
    6    6    8      1.61      0.00
    6    6   10     -0.42      0.00
    6    6   12     -0.22      0.00
    6    7    1      5.64      0.00
    6    7    3     -3.96      0.00
    6    7    5     -4.74      0.00
    6    7    7      1.29      0.00
    6    7    9      0.02      0.00
    6    7   11     -0.44      0.00
    5    7    2    -14.47      0.00
    5    7    4      0.32      0.00
    5    7    6      0.12      0.00
    5    7    8     -0.30      0.00
    5    7   10      0.76      0.00
    5    7   12     -0.83      0.00
    4    7    1      4.62      0.00
    4    7    3     -5.38      0.00
    4    7    5     -4.64      0.00
    4    7    7      1.48      0.00
    4    7    9     -0.14      0.00
    4    7   11     -0.54      0.00
    3    7    2    -16.41      0.00
    3    7    4     -0.01      0.00
    3    7    6      0.38      0.00
    3    7    8     -0.32      0.00
    3    7   10      0.72      0.00
    3    7   12     -0.81      0.00
    2    7    1      3.28      0.00
    2    7    3     -6.71      0.00
    2    7    5     -4.39      0.00
    2    7    7      1.65      0.00
    2    7    9     -0.23      0.00
    2    7   11     -0.59      0.00
    1    7    2    -17.50      0.00
    1    7    4     -0.33      0.00
    1    7    6      0.57      0.00
    1    7    8     -0.31      0.00
    1    7   10      0.68      0.00
    1    7   12     -0.64      0.00
    0    7    1      1.83      0.00
    0    7    3     -7.73      0.00
    0    7    5     -4.03      0.00
    0    7    7      1.77      0.00
    0    7    9     -0.20      0.00
    0    7   11     -0.55      0.00
   -1    7    2    -17.53      0.00
   -1    7    4     -0.61      0.00
   -1    7    6      0.63      0.00
   -1    7    8     -0.23      0.00
   -1    7   10      0.68      0.00
   -1    7   12     -0.33      0.00
   -2    7    1      0.51      0.00
   -2    7    3     -8.28      0.00
   -2    7    5     -3.62      0.00
   -2    7    7      1.82      0.00
   -2    7    9     -0.07      0.00
   -2    7   11     -0.43      0.00
   -3    7    2    -16.48      0.00
   -3    7    4     -0.77      0.00
   -3    7    6      0.53      0.00
   -3    7    8     -0.08      0.00
   -3    7   10      0.71      0.00
   -3    7   12      0.04      0.00
   -4    7    1     -0.47      0.00
   -4    7    3     -8.27      0.00
   -4    7    5     -3.24      0.00
   -4    7    7      1.80      0.00
   -4    7    9      0.10      0.00
   -4    7   11     -0.27      0.00
   -5    7    2    -14.52      0.00
   -5    7    4     -0.78      0.00
   -5    7    6      0.26      0.00
   -5    7    8      0.10      0.00
   -5    7   10      0.75      0.00
   -5    7   12      0.41      0.00
   -6    7    1     -1.01      0.00
   -6    7    3     -7.74      0.00
   -6    7    5     -2.92      0.00
   -6    7    7      1.72      0.00
   -6    7    9      0.23      0.00
   -6    7   11     -0.09      0.00
    7    7    2    -12.05      0.00
    7    7    4      0.63      0.00
    7    7    6     -0.15      0.00
    7    7    8     -0.28      0.00
    7    7   10      0.79      0.00
    7    7   12     -0.69      0.00
    7    8    1     -1.11      0.00
    7    8    3      6.75      0.00
    7    8    5     -2.68      0.00
    7    8    7     -1.59      0.00
    7    8    9      0.22      0.00
    7    8   11     -0.06      0.00
    6    8    0     18.33      0.00
    6    8    2     -0.72      0.00
    6    8    4     -4.14      0.00
    6    8    6      0.04      0.00
    6    8    8     -1.72      0.00
    6    8   10      0.47      0.00
    6    8   12      0.16      0.00
    5    8    1      0.45      0.00
    5    8    3      6.74      0.00
    5    8    5     -3.25      0.00
    5    8    7     -1.46      0.00
    5    8    9      0.35      0.00
    5    8   11     -0.12      0.00
    4    8    0     21.19      0.00
    4    8    2     -0.23      0.00
    4    8    4     -4.92      0.00
    4    8    6      0.07      0.00
    4    8    8     -1.62      0.00
    4    8   10      0.43      0.00
    4    8   12      0.16      0.00
    3    8    1      2.25      0.00
    3    8    3      6.37      0.00
    3    8    5     -3.83      0.00
    3    8    7     -1.29      0.00
    3    8    9      0.46      0.00
    3    8   11     -0.12      0.00
    2    8    0     23.18      0.00
    2    8    2      0.30      0.00
    2    8    4     -5.50      0.00
    2    8    6      0.08      0.00
    2    8    8     -1.51      0.00
    2    8   10      0.32      0.00
    2    8   12      0.18      0.00
    1    8    1      4.01      0.00
    1    8    3      5.70      0.00
    1    8    5     -4.34      0.00
    1    8    7     -1.16      0.00
    1    8    9      0.52      0.00
    1    8   11     -0.06      0.00
    0    8    0     23.94      0.00
    0    8    2      0.77      0.00
    0    8    4     -5.77      0.00
    0    8    6      0.05      0.00
    0    8    8     -1.43      0.00
    0    8   10      0.16      0.00
    0    8   12      0.21      0.00
   -1    8    1      5.44      0.00
   -1    8    3      4.85      0.00
   -1    8    5     -4.71      0.00
   -1    8    7     -1.09      0.00
   -1    8    9      0.50      0.00
   -1    8   11      0.05      0.00
   -2    8    0     23.30      0.00
   -2    8    2      1.12      0.00
   -2    8    4     -5.64      0.00
   -2    8    6     -0.02      0.00
   -2    8    8     -1.43      0.00
   -2    8   10     -0.02      0.00
   -2    8   12      0.24      0.00
   -3    8    1      6.33      0.00
   -3    8    3      3.98      0.00
   -3    8    5     -4.90      0.00
   -3    8    7     -1.10      0.00
   -3    8    9      0.41      0.00
   -3    8   11      0.17      0.00
   -4    8    0     21.38      0.00
   -4    8    2      1.29      0.00
   -4    8    4     -5.12      0.00
   -4    8    6     -0.09      0.00
   -4    8    8     -1.51      0.00
   -4    8   10     -0.20      0.00
   -4    8   12      0.24      0.00
   -5    8    1      6.56      0.00
   -5    8    3      3.23      0.00
   -5    8    5     -4.87      0.00
   -5    8    7     -1.13      0.00
   -5    8    9      0.28      0.00
   -5    8   11      0.27      0.00
   -6    8    0     18.49      0.00
   -6    8    2      1.27      0.00
   -6    8    4     -4.29      0.00
   -6    8    6     -0.09      0.00
   -6    8    8     -1.64      0.00
   -6    8   10     -0.33      0.00
   -6    8   12      0.21      0.00
   -7    8    1      6.19      0.00
   -7    8    3      2.67      0.00
   -7    8    5     -4.64      0.00
   -7    8    7     -1.12      0.00
   -7    8    9      0.16      0.00
   -7    8   11      0.31      0.00
    8    8    0     15.08      0.00
    8    8    2     -1.11      0.00
    8    8    4     -3.30      0.00
    8    8    6      0.04      0.00
    8    8    8     -1.77      0.00
    8    8   10      0.45      0.00
    8    8   12      0.17      0.00
    8    9    1     -5.37      0.00
    8    9    3      2.30      0.00
    8    9    5      4.25      0.00
    8    9    7     -1.01      0.00
    8    9    9     -0.09      0.00
    8    9   11      0.28      0.00
    7    9    2      9.35      0.00
    7    9    4     -0.35      0.00
    7    9    6      0.59      0.00
    7    9    8      0.39      0.00
    7    9   10     -0.75      0.00
    7    9   12      0.87      0.00
    6    9    1     -4.68      0.00
    6    9    3      3.40      0.00
    6    9    5      4.23      0.00
    6    9    7     -1.15      0.00
    6    9    9      0.04      0.00
    6    9   11      0.47      0.00
    5    9    2     11.13      0.00
    5    9    4     -0.05      0.00
    5    9    6      0.39      0.00
    5    9    8      0.41      0.00
    5    9   10     -0.69      0.00
    5    9   12      0.99      0.00
    4    9    1     -3.55      0.00
    4    9    3      4.63      0.00
    4    9    5      4.03      0.00
    4    9    7     -1.32      0.00
    4    9    9      0.16      0.00
    4    9   11      0.64      0.00
    3    9    2     12.58      0.00
    3    9    4      0.28      0.00
    3    9    6      0.16      0.00
    3    9    8      0.41      0.00
    3    9   10     -0.62      0.00
    3    9   12      0.98      0.00
    2    9    1     -2.11      0.00
    2    9    3      5.83      0.00
    2    9    5      3.70      0.00
    2    9    7     -1.49      0.00
    2    9    9      0.20      0.00
    2    9   11      0.74      0.00
    1    9    2     13.42      0.00
    1    9    4      0.60      0.00
    1    9    6     -0.05      0.00
    1    9    8      0.35      0.00
    1    9   10     -0.58      0.00
    1    9   12      0.83      0.00
    0    9    1     -0.60      0.00
    0    9    3      6.81      0.00
    0    9    5      3.30      0.00
    0    9    7     -1.63      0.00
    0    9    9      0.16      0.00
    0    9   11      0.73      0.00
   -1    9    2     13.49      0.00
   -1    9    4      0.86      0.00
   -1    9    6     -0.15      0.00
   -1    9    8      0.23      0.00
   -1    9   10     -0.58      0.00
   -1    9   12      0.56      0.00
   -2    9    1      0.74      0.00
   -2    9    3      7.41      0.00
   -2    9    5      2.89      0.00
   -2    9    7     -1.72      0.00
   -2    9    9      0.04      0.00
   -2    9   11      0.62      0.00
   -3    9    2     12.75      0.00
   -3    9    4      1.02      0.00
   -3    9    6     -0.12      0.00
   -3    9    8      0.05      0.00
   -3    9   10     -0.63      0.00
   -3    9   12      0.21      0.00
   -4    9    1      1.71      0.00
   -4    9    3      7.54      0.00
   -4    9    5      2.56      0.00
   -4    9    7     -1.76      0.00
   -4    9    9     -0.09      0.00
   -4    9   11      0.44      0.00
   -5    9    2     11.34      0.00
   -5    9    4      1.02      0.00
   -5    9    6      0.06      0.00
   -5    9    8     -0.15      0.00
   -5    9   10     -0.70      0.00
   -5    9   12     -0.14      0.00
   -6    9    1      2.21      0.00
   -6    9    3      7.21      0.00
   -6    9    5      2.30      0.00
   -6    9    7     -1.73      0.00
   -6    9    9     -0.17      0.00
   -6    9   11      0.22      0.00
   -7    9    2      9.48      0.00
   -7    9    4      0.87      0.00
   -7    9    6      0.36      0.00
   -7    9    8     -0.30      0.00
   -7    9   10     -0.75      0.00
   -7    9   12     -0.45      0.00
   -8    9    1      2.25      0.00
   -8    9    3      6.49      0.00
   -8    9    5      2.12      0.00
   -8    9    7     -1.62      0.00
   -8    9    9     -0.13      0.00
   -8    9   11      0.04      0.00
    9    9    2      7.51      0.00
    9    9    4     -0.61      0.00
    9    9    6      0.72      0.00
    9    9    8      0.40      0.00
    9    9   10     -0.76      0.00
    9    9   12      0.66      0.00
    9   10    1      1.95      0.00
    9   10    3     -5.47      0.00
    9   10    5      2.00      0.00
    9   10    7      1.44      0.00
    9   10    9      0.05      0.00
    9   10   11      0.09      0.00
    8   10    0    -11.63      0.00
    8   10    2      0.84      0.00
    8   10    4      2.26      0.00
    8   10    6      0.17      0.00
    8   10    8      1.81      0.00
    8   10   10     -0.46      0.00
    8   10   12     -0.06      0.00
    7   10    1      0.92      0.00
    7   10    3     -5.59      0.00
    7   10    5      2.43      0.00
    7   10    7      1.38      0.00
    7   10    9     -0.06      0.00
    7   10   11      0.15      0.00
    6   10    0    -13.97      0.00
    6   10    2      0.45      0.00
    6   10    4      2.81      0.00
    6   10    6      0.16      0.00
    6   10    8      1.77      0.00
    6   10   10     -0.44      0.00
    6   10   12     -0.06      0.00
    5   10    1     -0.52      0.00
    5   10    3     -5.40      0.00
    5   10    5      2.92      0.00
    5   10    7      1.24      0.00
    5   10    9     -0.22      0.00
    5   10   11      0.15      0.00
    4   10    0    -16.04      0.00
    4   10    2     -0.02      0.00
    4   10    4      3.37      0.00
    4   10    6      0.12      0.00
    4   10    8      1.66      0.00
    4   10   10     -0.39      0.00
    4   10   12     -0.08      0.00
    3   10    1     -2.18      0.00
    3   10    3     -4.91      0.00
    3   10    5      3.42      0.00
    3   10    7      1.08      0.00
    3   10    9     -0.38      0.00
    3   10   11      0.11      0.00
    2   10    0    -17.52      0.00
    2   10    2     -0.53      0.00
    2   10    4      3.81      0.00
    2   10    6      0.10      0.00
    2   10    8      1.52      0.00
    2   10   10     -0.31      0.00
    2   10   12     -0.13      0.00
    1   10    1     -3.85      0.00
    1   10    3     -4.19      0.00
    1   10    5      3.88      0.00
    1   10    7      0.95      0.00
    1   10    9     -0.49      0.00
    1   10   11      0.01      0.00
    0   10    0    -18.12      0.00
    0   10    2     -0.98      0.00
    0   10    4      4.06      0.00
    0   10    6      0.13      0.00
    0   10    8      1.43      0.00
    0   10   10     -0.20      0.00
    0   10   12     -0.19      0.00
   -1   10    1     -5.25      0.00
   -1   10    3     -3.38      0.00
   -1   10    5      4.24      0.00
   -1   10    7      0.90      0.00
   -1   10    9     -0.52      0.00
   -1   10   11     -0.10      0.00
   -2   10    0    -17.73      0.00
   -2   10    2     -1.32      0.00
   -2   10    4      4.04      0.00
   -2   10    6      0.18      0.00
   -2   10    8      1.41      0.00
   -2   10   10     -0.07      0.00
   -2   10   12     -0.24      0.00
   -3   10    1     -6.17      0.00
   -3   10    3     -2.61      0.00
   -3   10    5      4.47      0.00
   -3   10    7      0.91      0.00
   -3   10    9     -0.48      0.00
   -3   10   11     -0.19      0.00
   -4   10    0    -16.40      0.00
   -4   10    2     -1.49      0.00
   -4   10    4      3.74      0.00
   -4   10    6      0.22      0.00
   -4   10    8      1.48      0.00
   -4   10   10      0.07      0.00
   -4   10   12     -0.26      0.00
   -5   10    1     -6.51      0.00
   -5   10    3     -2.01      0.00
   -5   10    5      4.53      0.00
   -5   10    7      0.97      0.00
   -5   10    9     -0.38      0.00
   -5   10   11     -0.23      0.00
   -6   10    0    -14.36      0.00
   -6   10    2     -1.49      0.00
   -6   10    4      3.19      0.00
   -6   10    6      0.20      0.00
   -6   10    8      1.60      0.00
   -6   10   10      0.21      0.00
   -6   10   12     -0.24      0.00
   -7   10    1     -6.28      0.00
   -7   10    3     -1.63      0.00
   -7   10    5      4.40      0.00
   -7   10    7      1.00      0.00
   -7   10    9     -0.28      0.00
   -7   10   11     -0.21      0.00
   -8   10    0    -11.90      0.00
   -8   10    2     -1.33      0.00
   -8   10    4      2.50      0.00
   -8   10    6      0.08      0.00
   -8   10    8      1.71      0.00
   -8   10   10      0.34      0.00
   -8   10   12     -0.17      0.00
   -9   10    1     -5.60      0.00
   -9   10    3     -1.45      0.00
   -9   10    5      4.08      0.00
   -9   10    7      0.93      0.00
   -9   10    9     -0.20      0.00
   -9   10   11     -0.12      0.00
   10   10    0     -9.34      0.00
   10   10    2      1.11      0.00
   10   10    4      1.76      0.00
   10   10    6      0.11      0.00
   10   10    8      1.74      0.00
   10   10   10     -0.46      0.00
   10   10   12     -0.09      0.00
   10   11    1      4.68      0.00
   10   11    3     -1.38      0.00
   10   11    5     -3.62      0.00
   10   11    7      0.72      0.00
   10   11    9      0.16      0.00
   10   11   11     -0.01      0.00
    9   11    2     -5.58      0.00
    9   11    4      0.28      0.00
    9   11    6     -1.03      0.00
    9   11    8     -0.40      0.00
    9   11   10      0.65      0.00
    9   11   12     -0.76      0.00
    8   11    1      4.32      0.00
    8   11    3     -2.08      0.00
    8   11    5     -3.70      0.00
    8   11    7      0.75      0.00
    8   11    9      0.06      0.00
    8   11   11     -0.19      0.00
    7   11    2     -6.83      0.00
    7   11    4      0.00      0.00
    7   11    6     -0.99      0.00
    7   11    8     -0.43      0.00
    7   11   10      0.62      0.00
    7   11   12     -0.92      0.00
    6   11    1      3.56      0.00
    6   11    3     -2.98      0.00
    6   11    5     -3.62      0.00
    6   11    7      0.85      0.00
    6   11    9     -0.04      0.00
    6   11   11     -0.41      0.00
    5   11    2     -8.06      0.00
    5   11    4     -0.29      0.00
    5   11    6     -0.86      0.00
    5   11    8     -0.45      0.00
    5   11   10      0.55      0.00
    5   11   12     -1.01      0.00
    4   11    1      2.42      0.00
    4   11    3     -3.99      0.00
    4   11    5     -3.37      0.00
    4   11    7      0.99      0.00
    4   11    9     -0.11      0.00
    4   11   11     -0.62      0.00
    3   11    2     -9.08      0.00
    3   11    4     -0.59      0.00
    3   11    6     -0.65      0.00
    3   11    8     -0.41      0.00
    3   11   10      0.48      0.00
    3   11   12     -1.02      0.00
    2   11    1      1.04      0.00
    2   11    3     -5.00      0.00
    2   11    5     -3.01      0.00
    2   11    7      1.16      0.00
    2   11    9     -0.13      0.00
    2   11   11     -0.76      0.00
    1   11    2     -9.70      0.00
    1   11    4     -0.87      0.00
    1   11    6     -0.44      0.00
    1   11    8     -0.30      0.00
    1   11   10      0.43      0.00
    1   11   12     -0.93      0.00
    0   11    1     -0.38      0.00
    0   11    3     -5.86      0.00
    0   11    5     -2.61      0.00
    0   11    7      1.32      0.00
    0   11    9     -0.07      0.00
    0   11   11     -0.78      0.00
   -1   11    2     -9.81      0.00
   -1   11    4     -1.10      0.00
   -1   11    6     -0.29      0.00
   -1   11    8     -0.13      0.00
   -1   11   10      0.44      0.00
   -1   11   12     -0.74      0.00
   -2   11    1     -1.61      0.00
   -2   11    3     -6.44      0.00
   -2   11    5     -2.25      0.00
   -2   11    7      1.46      0.00
   -2   11    9      0.04      0.00
   -2   11   11     -0.70      0.00
   -3   11    2     -9.37      0.00
   -3   11    4     -1.23      0.00
   -3   11    6     -0.25      0.00
   -3   11    8      0.08      0.00
   -3   11   10      0.50      0.00
   -3   11   12     -0.47      0.00
   -4   11    1     -2.47      0.00
   -4   11    3     -6.64      0.00
   -4   11    5     -1.98      0.00
   -4   11    7      1.55      0.00
   -4   11    9      0.14      0.00
   -4   11   11     -0.53      0.00
   -5   11    2     -8.45      0.00
   -5   11    4     -1.23      0.00
   -5   11    6     -0.34      0.00
   -5   11    8      0.27      0.00
   -5   11   10      0.60      0.00
   -5   11   12     -0.16      0.00
   -6   11    1     -2.88      0.00
   -6   11    3     -6.46      0.00
   -6   11    5     -1.81      0.00
   -6   11    7      1.58      0.00
   -6   11    9      0.19      0.00
   -6   11   11     -0.32      0.00
   -7   11    2     -7.20      0.00
   -7   11    4     -1.08      0.00
   -7   11    6     -0.53      0.00
   -7   11    8      0.40      0.00
   -7   11   10      0.68      0.00
   -7   11   12      0.14      0.00
   -8   11    1     -2.86      0.00
   -8   11    3     -5.94      0.00
   -8   11    5     -1.72      0.00
   -8   11    7      1.53      0.00
   -8   11    9      0.13      0.00
   -8   11   11     -0.13      0.00
   -9   11    2     -5.81      0.00
   -9   11    4     -0.83      0.00
   -9   11    6     -0.75      0.00
   -9   11    8      0.44      0.00
   -9   11   10      0.69      0.00
   -9   11   12      0.40      0.00
  -10   11    1     -2.53      0.00
  -10   11    3     -5.18      0.00
  -10   11    5     -1.62      0.00
  -10   11    7      1.39      0.00
  -10   11    9     -0.05      0.00
  -10   11   11     -0.01      0.00
   11   11    2     -4.46      0.00
   11   11    4      0.54      0.00
   11   11    6     -0.96      0.00
   11   11    8     -0.38      0.00
   11   11   10      0.62      0.00
   11   11   12     -0.59      0.00
   11   12    1     -2.05      0.00
   11   12    3      4.25      0.00
   11   12    5     -1.50      0.00
   11   12    7     -1.15      0.00
   11   12    9     -0.32      0.00
   11   12   11     -0.04      0.00
   10   12    0      6.97      0.00
   10   12    2     -0.82      0.00
   10   12    4     -1.06      0.00
   10   12    6     -0.41      0.00
   10   12    8     -1.61      0.00
   10   12   10      0.49      0.00
   10   12   12     -0.05      0.00
    9   12    1     -1.50      0.00
    9   12    3      4.42      0.00
    9   12    5     -1.80      0.00
    9   12    7     -1.18      0.00
    9   12    9     -0.34      0.00
    9   12   11     -0.12      0.00
    8   12    0      8.50      0.00
    8   12    2     -0.55      0.00
    8   12    4     -1.32      0.00
    8   12    6     -0.44      0.00
    8   12    8     -1.71      0.00
    8   12   10      0.40      0.00
    8   12   12     -0.06      0.00
    7   12    1     -0.58      0.00
    7   12    3      4.39      0.00
    7   12    5     -2.16      0.00
    7   12    7     -1.12      0.00
    7   12    9     -0.24      0.00
    7   12   11     -0.16      0.00
    6   12    0     10.08      0.00
    6   12    2     -0.18      0.00
    6   12    4     -1.65      0.00
    6   12    6     -0.43      0.00
    6   12    8     -1.69      0.00
    6   12   10      0.33      0.00
    6   12   12     -0.05      0.00
    5   12    1      0.68      0.00
    5   12    3      4.11      0.00
    5   12    5     -2.57      0.00
    5   12    7     -1.00      0.00
    5   12    9     -0.08      0.00
    5   12   11     -0.14      0.00
    4   12    0     11.50      0.00
    4   12    2      0.25      0.00
    4   12    4     -2.02      0.00
    4   12    6     -0.40      0.00
    4   12    8     -1.59      0.00
    4   12   10      0.28      0.00
    4   12   12      0.00      0.00
    3   12    1      2.14      0.00
    3   12    3      3.58      0.00
    3   12    5     -2.99      0.00
    3   12    7     -0.86      0.00
    3   12    9      0.10      0.00
    3   12   11     -0.06      0.00
    2   12    0     12.55      0.00
    2   12    2      0.70      0.00
    2   12    4     -2.36      0.00
    2   12    6     -0.38      0.00
    2   12    8     -1.46      0.00
    2   12   10      0.24      0.00
    2   12   12      0.07      0.00
    1   12    1      3.60      0.00
    1   12    3      2.90      0.00
    1   12    5     -3.39      0.00
    1   12    7     -0.76      0.00
    1   12    9      0.25      0.00
    1   12   11      0.05      0.00
    0   12    0     13.03      0.00
    0   12    2      1.10      0.00
    0   12    4     -2.60      0.00
    0   12    6     -0.40      0.00
    0   12    8     -1.36      0.00
    0   12   10      0.21      0.00
    0   12   12      0.16      0.00
   -1   12    1      4.86      0.00
   -1   12    3      2.18      0.00
   -1   12    5     -3.74      0.00
   -1   12    7     -0.73      0.00
   -1   12    9      0.34      0.00
   -1   12   11      0.16      0.00
   -2   12    0     12.86      0.00
   -2   12    2      1.40      0.00
   -2   12    4     -2.67      0.00
   -2   12    6     -0.44      0.00
   -2   12    8     -1.33      0.00
   -2   12   10      0.15      0.00
   -2   12   12      0.23      0.00
   -3   12    1      5.72      0.00
   -3   12    3      1.57      0.00
   -3   12    5     -3.98      0.00
   -3   12    7     -0.78      0.00
   -3   12    9      0.36      0.00
   -3   12   11      0.23      0.00
   -4   12    0     12.06      0.00
   -4   12    2      1.55      0.00
   -4   12    4     -2.55      0.00
   -4   12    6     -0.45      0.00
   -4   12    8     -1.39      0.00
   -4   12   10      0.06      0.00
   -4   12   12      0.28      0.00
   -5   12    1      6.09      0.00
   -5   12    3      1.14      0.00
   -5   12    5     -4.09      0.00
   -5   12    7     -0.88      0.00
   -5   12    9      0.34      0.00
   -5   12   11      0.24      0.00
   -6   12    0     10.74      0.00
   -6   12    2      1.56      0.00
   -6   12    4     -2.25      0.00
   -6   12    6     -0.40      0.00
   -6   12    8     -1.49      0.00
   -6   12   10     -0.08      0.00
   -6   12   12      0.27      0.00
   -7   12    1      5.97      0.00
   -7   12    3      0.93      0.00
   -7   12    5     -4.03      0.00
   -7   12    7     -0.95      0.00
   -7   12    9      0.28      0.00
   -7   12   11      0.18      0.00
   -8   12    0      9.11      0.00
   -8   12    2      1.43      0.00
   -8   12    4     -1.83      0.00
   -8   12    6     -0.25      0.00
   -8   12    8     -1.58      0.00
   -8   12   10     -0.25      0.00
   -8   12   12      0.20      0.00
   -9   12    1      5.45      0.00
   -9   12    3      0.88      0.00
   -9   12    5     -3.79      0.00
   -9   12    7     -0.93      0.00
   -9   12    9      0.24      0.00
   -9   12   11      0.06      0.00
  -10   12    0      7.35      0.00
  -10   12    2      1.22      0.00
  -10   12    4     -1.35      0.00
  -10   12    6      0.00      0.00
  -10   12    8     -1.56      0.00
  -10   12   10     -0.43      0.00
  -10   12   12      0.10      0.00
  -11   12    1      4.70      0.00
  -11   12    3      0.89      0.00
  -11   12    5     -3.39      0.00
  -11   12    7     -0.79      0.00
  -11   12    9      0.22      0.00
  -11   12   11     -0.09      0.00
   12   12    0      5.65      0.00
   12   12    2     -0.99      0.00
   12   12    4     -0.88      0.00
   12   12    6     -0.29      0.00
   12   12    8     -1.41      0.00
   12   12   10      0.58      0.00
   12   12   12     -0.02      0.00
   12   13    1     -3.85      0.00
   12   13    3      0.91      0.00
   12   13    5      2.87      0.00
   12   13    7     -0.49      0.00
   12   13    9     -0.23      0.00
   12   13   11     -0.19      0.00
   11   13    2      3.21      0.00
   11   13    4     -0.23      0.00
   11   13    6      1.05      0.00
   11   13    8      0.28      0.00
   11   13   10     -0.42      0.00
   11   13   12      0.67      0.00
   10   13    1     -3.71      0.00
   10   13    3      1.33      0.00
   10   13    5      3.04      0.00
   10   13    7     -0.39      0.00
   10   13    9     -0.18      0.00
   10   13   11     -0.10      0.00
    9   13    2      3.93      0.00
    9   13    4      0.04      0.00
    9   13    6      1.22      0.00
    9   13    8      0.36      0.00
    9   13   10     -0.45      0.00
    9   13   12      0.75      0.00
    8   13    1     -3.28      0.00
    8   13    3      1.91      0.00
    8   13    5      3.08      0.00
    8   13    7     -0.37      0.00
    8   13    9     -0.10      0.00
    8   13   11      0.07      0.00
    7   13    2      4.73      0.00
    7   13    4      0.32      0.00
    7   13    6      1.27      0.00
    7   13    8      0.42      0.00
    7   13   10     -0.41      0.00
    7   13   12      0.84      0.00
    6   13    1     -2.52      0.00
    6   13    3      2.63      0.00
    6   13    5      2.97      0.00
    6   13    7     -0.41      0.00
    6   13    9     -0.03      0.00
    6   13   11      0.29      0.00
    5   13    2      5.54      0.00
    5   13    4      0.59      0.00
    5   13    6      1.19      0.00
    5   13    8      0.42      0.00
    5   13   10     -0.35      0.00
    5   13   12      0.91      0.00
    4   13    1     -1.47      0.00
    4   13    3      3.43      0.00
    4   13    5      2.72      0.00
    4   13    7     -0.52      0.00
    4   13    9      0.01      0.00
    4   13   11      0.50      0.00
    3   13    2      6.23      0.00
    3   13    4      0.86      0.00
    3   13    6      1.02      0.00
    3   13    8      0.35      0.00
    3   13   10     -0.28      0.00
    3   13   12      0.95      0.00
    2   13    1     -0.24      0.00
    2   13    3      4.24      0.00
    2   13    5      2.38      0.00
    2   13    7     -0.67      0.00
    2   13    9      0.00      0.00
    2   13   11      0.64      0.00
    1   13    2      6.70      0.00
    1   13    4      1.11      0.00
    1   13    6      0.81      0.00
    1   13    8      0.19      0.00
    1   13   10     -0.25      0.00
    1   13   12      0.93      0.00
    0   13    1      1.00      0.00
    0   13    3      4.95      0.00
    0   13    5      2.03      0.00
    0   13    7     -0.85      0.00
    0   13    9     -0.07      0.00
    0   13   11      0.69      0.00
   -1   13    2      6.85      0.00
   -1   13    4      1.29      0.00
   -1   13    6      0.63      0.00
   -1   13    8     -0.04      0.00
   -1   13   10     -0.27      0.00
   -2   13    1      2.04      0.00
   -2   13    3      5.46      0.00
   -2   13    5      1.73      0.00
   -2   13    7     -1.02      0.00
   -2   13    9     -0.17      0.00
   -2   13   11      0.64      0.00
   -3   13    2      6.65      0.00
   -3   13    4      1.40      0.00
   -3   13    6      0.54      0.00
   -3   13    8     -0.27      0.00
   -3   13   10     -0.35      0.00
   -3   13   12      0.66      0.00
   -4   13    1      2.75      0.00
   -4   13    3      5.69      0.00
   -4   13    5      1.55      0.00
   -4   13    7     -1.18      0.00
   -4   13    9     -0.27      0.00
   -4   13   11      0.51      0.00
   -5   13    2      6.12      0.00
   -5   13    4      1.39      0.00
   -5   13    6      0.55      0.00
   -5   13    8     -0.46      0.00
   -5   13   10     -0.45      0.00
   -5   13   12      0.41      0.00
   -6   13    1      3.06      0.00
   -6   13    3      5.62      0.00
   -6   13    5      1.46      0.00
   -6   13    7     -1.27      0.00
   -6   13    9     -0.30      0.00
   -6   13   11      0.35      0.00
   -7   13    2      5.35      0.00
   -7   13    4      1.26      0.00
   -7   13    6      0.63      0.00
   -7   13    8     -0.55      0.00
   -7   13   10     -0.54      0.00
   -7   13   12      0.13      0.00
   -8   13    1      3.01      0.00
   -8   13    3      5.27      0.00
   -8   13    5      1.43      0.00
   -8   13    7     -1.29      0.00
   -8   13    9     -0.24      0.00
   -8   13   11      0.20      0.00
   -9   13    2      4.45      0.00
   -9   13    4      1.04      0.00
   -9   13    6      0.74      0.00
   -9   13    8     -0.52      0.00
   -9   13   10     -0.58      0.00
   -9   13   12     -0.16      0.00
  -10   13    1      2.70      0.00
  -10   13    3      4.69      0.00
  -10   13    5      1.38      0.00
  -10   13    7     -1.21      0.00
  -10   13    9     -0.07      0.00
  -10   13   11      0.10      0.00
  -11   13    2      3.51      0.00
  -11   13    4      0.76      0.00
  -11   13    6      0.81      0.00
  -11   13    8     -0.39      0.00
  -11   13   10     -0.51      0.00
  -11   13   12     -0.40      0.00
  -12   13    1      2.27      0.00
  -12   13    3      3.99      0.00
  -12   13    5      1.24      0.00
  -12   13    7     -1.03      0.00
  -12   13    9      0.19      0.00
  -12   13   11      0.06      0.00
   13   13    2      2.63      0.00
   13   13    4     -0.49      0.00
   13   13    6      0.82      0.00
   13   13    8      0.21      0.00
   13   13   10     -0.34      0.00
   13   13   12      0.59      0.00
   13   14    1      1.84      0.00
   13   14    3     -3.21      0.00
   13   14    5      0.99      0.00
   13   14    7      0.75      0.00
   13   14    9      0.47      0.00
   13   14   11     -0.10      0.00
   12   14    0     -4.11      0.00
   12   14    2      0.73      0.00
   12   14    4      0.45      0.00
   12   14    6      0.60      0.00
   12   14    8      1.08      0.00
   12   14   10     -0.64      0.00
   12   14   12      0.15      0.00
   11   14    1      1.58      0.00
   11   14    3     -3.38      0.00
   11   14    5      1.24      0.00
   11   14    7      0.85      0.00
   11   14    9      0.62      0.00
   11   14   11     -0.01      0.00
   10   14    0     -4.94      0.00
   10   14    2      0.56      0.00
   10   14    4      0.47      0.00
   10   14    6      0.69      0.00
   10   14    8      1.31      0.00
   10   14   10     -0.44      0.00
    9   14    1      1.07      0.00
    9   14    3     -3.44      0.00
    9   14    5      1.53      0.00
    9   14    7      0.87      0.00
    9   14    9      0.67      0.00
    9   14   11      0.07      0.00
    8   14    0     -5.90      0.00
    8   14    2      0.31      0.00
    8   14    4      0.57      0.00
    8   14    6      0.71      0.00
    8   14    8      1.44      0.00
    8   14   10     -0.27      0.00
    8   14   12      0.18      0.00
    7   14    1      0.26      0.00
    7   14    3     -3.32      0.00
    7   14    5      1.85      0.00
    7   14    7      0.83      0.00
    7   14    9      0.62      0.00
    7   14   11      0.10      0.00
    6   14    0     -6.92      0.00
    6   14    2     -0.02      0.00
    6   14    4      0.75      0.00
    6   14    6      0.70      0.00
    6   14    8      1.46      0.00
    6   14   10     -0.15      0.00
    6   14   12      0.16      0.00
    5   14    1     -0.80      0.00
    5   14    3     -3.00      0.00
    5   14    5      2.20      0.00
    5   14    7      0.74      0.00
    5   14    9      0.49      0.00
    5   14   11      0.07      0.00
    4   14    0     -7.87      0.00
    4   14    2     -0.39      0.00
    4   14    4      0.99      0.00
    4   14    6      0.69      0.00
    4   14    8      1.40      0.00
    4   14   10     -0.10      0.00
    4   14   12      0.09      0.00
    3   14    1     -2.01      0.00
    3   14    3     -2.50      0.00
    3   14    5      2.55      0.00
    3   14    7      0.65      0.00
    3   14    9      0.33      0.00
    3   14   11      0.00      0.00
    2   14    0     -8.61      0.00
    2   14    2     -0.76      0.00
    2   14    4      1.26      0.00
    2   14    6      0.69      0.00
    2   14    8      1.30      0.00
    2   14   10     -0.11      0.00
    2   14   12     -0.01      0.00
    1   14    1     -3.24      0.00
    1   14    3     -1.91      0.00
    1   14    5      2.90      0.00
    1   14    7      0.59      0.00
    1   14    9      0.16      0.00
    1   14   11     -0.12      0.00
    0   14    0     -9.01      0.00
    0   14    2     -1.09      0.00
    0   14    4      1.49      0.00
    0   14    6      0.72      0.00
    0   14    8      1.22      0.00
    0   14   10     -0.15      0.00
   -1   14    1     -4.30      0.00
   -1   14    3     -1.33      0.00
   -1   14    5      3.21      0.00
   -1   14    7      0.61      0.00
   -1   14    9      0.02      0.00
   -1   14   11     -0.23      0.00
   -2   14    0     -9.02      0.00
   -2   14    2     -1.34      0.00
   -2   14    4      1.62      0.00
   -2   14    6      0.75      0.00
   -2   14    8      1.20      0.00
   -2   14   10     -0.17      0.00
   -2   14   12     -0.22      0.00
   -3   14    1     -5.06      0.00
   -3   14    3     -0.88      0.00
   -3   14    5      3.45      0.00
   -3   14    7      0.71      0.00
   -3   14    9     -0.07      0.00
   -3   14   11     -0.31      0.00
   -4   14    0     -8.62      0.00
   -4   14    2     -1.48      0.00
   -4   14    4      1.63      0.00
   -4   14    6      0.75      0.00
   -4   14    8      1.24      0.00
   -4   14   10     -0.13      0.00
   -4   14   12     -0.28      0.00
   -5   14    1     -5.43      0.00
   -5   14    3     -0.61      0.00
   -5   14    5      3.59      0.00
   -5   14    7      0.86      0.00
   -5   14    9     -0.13      0.00
   -5   14   11     -0.31      0.00
   -6   14    0     -7.88      0.00
   -6   14    2     -1.50      0.00
   -6   14    4      1.51      0.00
   -6   14    6      0.68      0.00
   -6   14    8      1.33      0.00
   -6   14   10     -0.02      0.00
   -6   14   12     -0.28      0.00
   -7   14    1     -5.40      0.00
   -7   14    3     -0.53      0.00
   -7   14    5      3.59      0.00
   -7   14    7      0.98      0.00
   -7   14    9     -0.17      0.00
   -7   14   11     -0.24      0.00
   -8   14    0     -6.88      0.00
   -8   14    2     -1.42      0.00
   -8   14    4      1.29      0.00
   -8   14    6      0.50      0.00
   -8   14    8      1.38      0.00
   -8   14   10      0.18      0.00
   -8   14   12     -0.22      0.00
   -9   14    1     -5.05      0.00
   -9   14    3     -0.56      0.00
   -9   14    5      3.41      0.00
   -9   14    7      1.02      0.00
   -9   14    9     -0.19      0.00
   -9   14   11     -0.11      0.00
  -10   14    0     -5.75      0.00
  -10   14    2     -1.26      0.00
  -10   14    4      1.02      0.00
  -10   14    6      0.23      0.00
  -10   14    8      1.33      0.00
  -10   14   10      0.42      0.00
  -10   14   12     -0.13      0.00
  -11   14    1     -4.48      0.00
  -11   14    3     -0.61      0.00
  -11   14    5      3.07      0.00
  -11   14    7      0.91      0.00
  -11   14    9     -0.21      0.00
  -11   14   11      0.05      0.00
  -12   14    0     -4.58      0.00
  -12   14    2     -1.05      0.00
  -12   14    4      0.74      0.00
  -12   14    6     -0.10      0.00
  -12   14    8      1.14      0.00
  -12   14   10      0.65      0.00
  -12   14   12     -0.01      0.00
  -13   14    1     -3.83      0.00
  -13   14    3     -0.61      0.00
  -13   14    5      2.60      0.00
  -13   14    7      0.67      0.00
  -13   14    9     -0.25      0.00
  -13   14   11      0.19      0.00
   14   14    0     -3.46      0.00
   14   14    2      0.83      0.00
   14   14    4      0.47      0.00
   14   14    6      0.45      0.00
   14   14    8      0.80      0.00
   14   14   10     -0.80      0.00
   14   15    1      3.14      0.00
   14   15    3     -0.54      0.00
   14   15    5     -2.06      0.00
   14   15    7      0.29      0.00
   14   15    9      0.30      0.00
   14   15   11      0.26      0.00
   13   15    2     -1.83      0.00
   13   15    4      0.25      0.00
[truncated: 149,906 more chars]
