# Supplementary material for: Crystal structure of 4,5,6,7,8,8-hexa­chloro-2-(3,4-di­meth­oxy­pheneth­yl)-3a,4,7,7a-tetra­hydro-1H-4,7-methano­iso­indole-1,3(2H)-dione [+solvent]
Source: Acta Crystallogr E Crystallogr Commun. 2019 Apr 2;75(Pt 5):562–4. doi: 10.1107/S2056989019004109 (PMC6505607; doi:10.1107/S2056989019004109)
Supplement: Supplementary file 2 [file e-75-00562-Isup3.hkl]

data_I                                                                          
_shelx_title ' H:\SU5485\SU5485_A.RES IN I4(1)/A'                               
_shelx_refln_list_code          4                                               
_shelx_F_calc_maximum      689.89                                               
_exptl_crystal_F_000      4320.00                                               
_reflns_d_resolution_high  0.7277                                               
                                                                                
loop_                                                                           
 _space_group_symop_operation_xyz                                               
 'x, y, z'                                                                      
 '-x+1/2, -y, z+1/2'                                                            
 '-y+3/4, x+1/4, z+1/4'                                                         
 'y+3/4, -x+3/4, z+3/4'                                                         
 'x+1/2, y+1/2, z+1/2'                                                          
 '-x+1, -y+1/2, z+1'                                                            
 '-y+5/4, x+3/4, z+3/4'                                                         
 'y+5/4, -x+5/4, z+5/4'                                                         
 '-x, -y, -z'                                                                   
 'x-1/2, y, -z-1/2'                                                             
 'y-3/4, -x-1/4, -z-1/4'                                                        
 '-y-3/4, x-3/4, -z-3/4'                                                        
 '-x+1/2, -y+1/2, -z+1/2'                                                       
 'x, y+1/2, -z'                                                                 
 'y-1/4, -x+1/4, -z+1/4'                                                        
 '-y-1/4, x-1/4, -z-1/4'                                                        
                                                                                
_cell_length_a    29.6250                                                       
_cell_length_b    29.6250                                                       
_cell_length_c    10.2427                                                       
_cell_angle_alpha  90.000                                                       
_cell_angle_beta   90.000                                                       
_cell_angle_gamma  90.000                                                       
                                                                                
_shelx_F_squared_multiplier     1.000                                           
                                                                                
loop_                                                                           
 _refln_index_h                                                                 
 _refln_index_k                                                                 
 _refln_index_l                                                                 
 _refln_F_squared_calc                                                          
 _refln_F_squared_meas                                                          
 _refln_F_squared_sigma                                                         
 _refln_observed_status                                                         
  -2   4   0     195718.62     199276.36      1092.10 o                         
   0   4   0     475950.72     480766.72      1879.47 o                         
   2   4   0     173892.47     177082.61      2347.48 o                         
   4   4   0       5420.55       5500.84        57.90 o                         
  -4   6   0       9967.86      11046.28        88.71 o                         
  -2   6   0      44578.93      46049.37       159.72 o                         
   0   6   0      17592.46      17779.59        78.81 o                         
   2   6   0      27833.73      29789.97       125.97 o                         
   4   6   0       1378.76       1457.97        45.55 o                         
   6   6   0     211621.17     216371.17       392.96 o                         
  -6   8   0      22844.86      24285.58       372.30 o                         
  -4   8   0      68245.64      67453.02       230.54 o                         
  -2   8   0      71763.59      71814.98       448.10 o                         
   0   8   0      63026.34      67646.58       447.27 o                         
   2   8   0       5836.61       6579.73        76.89 o                         
   4   8   0      17913.83      18244.44       124.18 o                         
   6   8   0     329039.72     336900.38       934.15 o                         
   8   8   0       7545.90       8634.46       112.90 o                         
  -8  10   0      51679.06      51467.71       361.15 o                         
  -6  10   0     127186.45     132325.53      1726.98 o                         
  -4  10   0     240817.25     240442.03      4343.27 o                         
  -2  10   0      39942.06      38420.01       994.01 o                         
   0  10   0       3009.78       3097.99        79.03 o                         
   2  10   0     210593.81     215494.47       422.47 o                         
   4  10   0     239883.70     244874.64      2073.35 o                         
   6  10   0      14976.43      15152.00       137.81 o                         
   8  10   0      15163.80      14463.51       209.42 o                         
  10  10   0      15860.86      19008.20       248.69 o                         
 -10  12   0       4939.30       5156.95       176.46 o                         
  -8  12   0      23613.79      24997.01       281.16 o                         
  -6  12   0      43003.80      44902.52       349.52 o                         
  -4  12   0     141380.41     144811.06       592.39 o                         
  -2  12   0      87573.35      89976.64       435.81 o                         
   0  12   0      22232.75      22150.50       491.20 o                         
   2  12   0      10261.95      10559.53       167.97 o                         
   4  12   0      18959.23      19541.29       156.83 o                         
   6  12   0       9018.46       8471.30       179.36 o                         
   8  12   0        143.08        285.53       117.80 o                         
  10  12   0      73929.19      78125.54       480.40 o                         
  12  12   0      20181.46      20245.32       287.47 o                         
 -12  14   0       3776.75       4396.84       196.82 o                         
 -10  14   0       7834.60       8289.03       217.18 o                         
  -8  14   0      22138.10      22494.16       293.28 o                         
  -6  14   0     107595.31     109194.26       571.54 o                         
  -4  14   0       3777.86       4138.03       109.76 o                         
  -2  14   0      44581.44      44453.62       336.43 o                         
   0  14   0      79601.09      87975.52       459.56 o                         
   2  14   0      18274.42      17297.46       227.84 o                         
   4  14   0      50875.73      58016.44       389.27 o                         
   6  14   0      35386.78      37368.27       332.07 o                         
   8  14   0       7666.87       7989.45       198.27 o                         
  10  14   0      63253.64      67873.20       475.56 o                         
  12  14   0      23952.16      23479.21       322.85 o                         
  14  14   0      13448.81      14279.78       286.50 o                         
 -14  16   0      12751.07      13279.22       295.22 o                         
 -12  16   0      16099.75      16235.82       299.10 o                         
 -10  16   0       4012.79       3164.56       180.82 o                         
  -8  16   0        839.13        660.25       158.03 o                         
  -6  16   0       9325.02      10508.11       311.22 o                         
  -4  16   0      76207.13      70252.44       463.44 o                         
  -2  16   0      57839.76      61277.46       424.17 o                         
   0  16   0      17031.02      18661.59       254.99 o                         
   2  16   0        122.39         92.11       108.10 o                         
   4  16   0         25.07        -27.15       109.56 o                         
   6  16   0         56.98        129.43       122.16 o                         
   8  16   0      11172.20      10436.55       238.51 o                         
  10  16   0      41666.51      43597.04       414.48 o                         
  12  16   0       9820.43      10555.32       256.44 o                         
  14  16   0       4102.35       3816.09       222.51 o                         
  16  16   0        790.73        742.66       202.63 o                         
 -16  18   0      23666.72      23898.04       402.84 o                         
 -14  18   0        747.42       1359.77       236.57 o                         
 -12  18   0      14123.52      13944.32       308.80 o                         
 -10  18   0         26.51         68.84       177.42 o                         
  -8  18   0       3619.92       4034.72       200.21 o                         
  -6  18   0       7321.58       6829.40       212.33 o                         
  -4  18   0       4291.92       4253.83       185.67 o                         
  -2  18   0      94408.54      93274.51       552.15 o                         
   0  18   0       5383.31       5882.16       189.06 o                         
   2  18   0        600.12        805.68       136.22 o                         
   4  18   0       4322.89       4514.15       178.39 o                         
   6  18   0      18064.13      19780.92       291.83 o                         
   8  18   0         67.72        -80.47       159.97 o                         
  10  18   0      51324.26      52482.33       469.74 o                         
  12  18   0       8043.60       8079.13       256.44 o                         
  14  18   0      17166.82      17138.46       330.13 o                         
  16  18   0      12289.26      11103.59       298.13 o                         
  18  18   0       5982.39       5823.02       274.38 o                         
 -18  20   0        985.62        934.15       227.84 o                         
 -16  20   0         27.00       -142.52       211.84 o                         
 -14  20   0      28620.80      28238.65       432.90 o                         
 -12  20   0      85492.84      87221.22       672.86 o                         
 -10  20   0      34156.94      34313.75       445.50 o                         
  -8  20   0        125.70        -56.04       181.06 o                         
  -6  20   0       2848.21       2820.37       178.39 o                         
  -4  20   0       5896.20       6248.65       207.00 o                         
  -2  20   0       8175.65       8044.71       219.60 o                         
   0  20   0       1759.75       1284.63       161.43 o                         
   2  20   0      21588.87      18946.15       295.22 o                         
   4  20   0       2070.10       1850.36       177.91 o                         
   6  20   0      11148.55      10479.21       253.05 o                         
   8  20   0      13932.79      15002.57       302.98 o                         
  10  20   0      10258.17      10948.46       282.13 o                         
  12  20   0        106.07         45.57       181.30 o                         
  14  20   0      11719.93      10652.76       299.10 o                         
  16  20   0      16281.03      16322.59       356.30 o                         
  18  20   0      21814.42      21989.03       412.05 o                         
  20  20   0       4821.56       4891.78       294.25 o                         
 -20  22   0       1186.77       1008.32       238.99 o                         
 -18  22   0         18.64       -201.66       230.75 o                         
 -16  22   0       1001.98        798.41       234.14 o                         
 -14  22   0       2994.50       3445.72       266.14 o                         
 -12  22   0        106.37       -106.16       230.75 o                         
 -10  22   0      19335.66      18685.95       247.39 o                         
  -8  22   0       2116.43       1959.91       187.60 o                         
  -6  22   0       5772.71       6010.14       220.57 o                         
  -4  22   0       1119.31       1240.03       169.67 o                         
  -2  22   0      53850.25      53801.87       473.13 o                         
   0  22   0      11908.35      11252.90       274.38 o                         
   2  22   0      19005.19      19505.57       327.70 o                         
   4  22   0      46465.96      46017.96       465.38 o                         
   6  22   0      16602.73      15849.46       321.40 o                         
   8  22   0      74575.50      73443.18       586.57 o                         
  10  22   0      12661.87      13196.81       310.74 o                         
  12  22   0      11841.57      11571.87       305.89 o                         
  14  22   0        117.36         27.63       208.45 o                         
  16  22   0          7.33        -11.15       229.29 o                         
  18  22   0        185.63        103.26       247.23 o                         
  20  22   0       3195.44       3000.22       291.83 o                         
  22  22   0        702.36        679.64       246.75 o                         
 -22  24   0      12143.00      12902.07       399.93 o                         
 -20  24   0       1475.46       1651.60       268.56 o                         
 -18  24   0          1.39       -194.88       233.66 o                         
 -16  24   0       1200.95        661.22       247.23 o                         
 -14  24   0        521.86        425.14       245.78 o                         
 -12  24   0         15.13         54.15       142.74 o                         
 -10  24   0        250.42        425.63       183.73 o                         
  -8  24   0        454.60        778.05       183.24 o                         
  -6  24   0        738.33        740.24       179.85 o                         
  -4  24   0       2417.81       2125.70       195.85 o                         
  -2  24   0      27817.68      27026.73       382.48 o                         
   0  24   0       7781.89       7814.93       264.68 o                         
   2  24   0      29924.97      30322.18       409.63 o                         
   4  24   0          4.32        253.53       203.60 o                         
   6  24   0       4930.76       4772.53       247.23 o                         
   8  24   0        737.74        523.06       208.45 o                         
  10  24   0        790.75        769.81       205.06 o                         
  12  24   0        673.31        612.75       211.36 o                         
  14  24   0        369.31        427.08       227.84 o                         
  16  24   0      20986.35      22015.21       434.84 o                         
  18  24   0        867.18        769.81       254.50 o                         
  20  24   0        123.80         17.94       239.47 o                         
  22  24   0       3424.94       4036.66       308.80 o                         
  24  24   0       4157.24       4410.41       324.79 o                         
 -24  26   0       8353.66      10150.54       402.84 o                         
 -22  26   0       6707.52       7648.17       369.39 o                         
 -20  26   0       8873.70      11167.58       400.90 o                         
 -18  26   0         53.15        -50.42       256.93 o                         
 -16  26   0        791.52        600.14       258.87 o                         
 -14  26   0       1872.78       1802.10       473.86 o                         
 -12  26   0       3535.57       2970.17       242.38 o                         
 -10  26   0          0.43       -174.03       195.85 o                         
  -8  26   0       1084.72       1205.13       200.69 o                         
  -6  26   0         33.16         25.69       180.33 o                         
  -4  26   0        192.57         28.60       176.46 o                         
  -2  26   0       8032.66       6929.26       268.56 o                         
   0  26   0       6207.54       6740.20       268.56 o                         
   2  26   0      26356.10      27244.88       405.27 o                         
   4  26   0       3562.11       3426.33       239.96 o                         
   6  26   0       1569.12       1490.17       223.48 o                         
   8  26   0       3655.22       3141.29       247.72 o                         
  10  26   0        500.97        325.28       214.27 o                         
  12  26   0      15011.46      14520.71       366.00 o                         
  14  26   0        328.83        899.24       257.41 o                         
  16  26   0       4286.29       4496.70       280.68 o                         
  18  26   0       3835.89       3978.48       288.92 o                         
  20  26   0        305.90        149.79       240.44 o                         
  22  26   0        147.00       -149.79       267.59 o                         
  24  26   0        652.90        648.62       295.71 o                         
  26  26   0          1.30        302.01       288.92 o                         
 -24  28   0         63.96         70.78       286.50 o                         
 -22  28   0          5.71        336.91       296.68 o                         
 -20  28   0         14.76        262.26       288.44 o                         
 -18  28   0       1570.91       1667.98       318.49 o                         
 -16  28   0        769.16        670.43       211.36 o                         
 -14  28   0       1307.86       1274.45       219.11 o                         
 -12  28   0       3167.17       2818.92       240.44 o                         
 -10  28   0       9273.11       8039.38       301.53 o                         
  -8  28   0       8798.27       9076.78       305.89 o                         
  -6  28   0       3926.65       4773.99       260.32 o                         
  -4  28   0      14341.09      15313.31       345.15 o                         
  -2  28   0       5074.32       5121.08       265.17 o                         
   0  28   0        494.69        769.33       215.24 o                         
   2  28   0      11159.56      10529.14       310.74 o                         
   4  28   0        292.42        443.08       213.30 o                         
   6  28   0       3801.27       3904.31       254.02 o                         
   8  28   0       1684.03       1858.11       240.44 o                         
  10  28   0        664.02        336.91       222.51 o                         
  12  28   0       1224.01       1338.93       234.63 o                         
  14  28   0       1314.38        827.98       242.38 o                         
  16  28   0         28.59        105.19       227.36 o                         
  18  28   0       3661.56       3749.19       311.71 o                         
  20  28   0         59.13       -283.59       283.59 o                         
  22  28   0        359.66        -21.33       280.20 o                         
  24  28   0         48.90         95.01       283.10 o                         
 -22  30   0        159.02        587.54       319.95 o                         
 -20  30   0         51.53        256.44       246.75 o                         
 -18  30   0        496.68        393.63       239.96 o                         
 -16  30   0       2294.57       2979.86       260.32 o                         
 -14  30   0       1948.34       2397.17       236.57 o                         
 -12  30   0        506.47        349.03       200.69 o                         
 -10  30   0       2677.65       1943.92       227.84 o                         
  -8  30   0        133.63         81.44       202.63 o                         
  -6  30   0        146.67        222.99       206.03 o                         
  -4  30   0      10144.97      10256.70       312.67 o                         
  -2  30   0        152.78        190.51       211.84 o                         
   0  30   0          3.07       -209.90       209.90 o                         
   2  30   0          8.77        109.07       209.42 o                         
   4  30   0       7885.13       7483.35       298.62 o                         
   6  30   0        319.27       1138.23       239.96 o                         
   8  30   0      15688.17      17176.75       387.81 o                         
  10  30   0       7196.60       7806.69       322.37 o                         
  12  30   0       1507.13       1665.66       256.44 o                         
  14  30   0       6186.93       6682.51       332.07 o                         
  16  30   0         12.49        175.97       262.74 o                         
  18  30   0       5100.89       5872.95       339.82 o                         
  20  30   0        135.51          9.21       285.04 o                         
  22  30   0        113.12       -153.19       293.77 o                         
 -24  32   0          2.46       -140.58       250.14 o                         
 -22  32   0        114.65         93.08       246.75 o                         
 -20  32   0       4084.67       4306.67       300.07 o                         
 -18  32   0       2700.41       2333.67       275.35 o                         
 -16  32   0       3351.95       3552.86       286.01 o                         
 -14  32   0       4503.79       4573.29       296.68 o                         
 -12  32   0       3376.81       3549.46       270.98 o                         
 -10  32   0        269.80         55.26       212.81 o                         
  -8  32   0        141.56        -31.99       205.54 o                         
  -6  32   0        660.37        236.57       206.51 o                         
  -4  32   0        852.32        590.93       213.78 o                         
  -2  32   0       1795.88       1262.82       222.02 o                         
   0  32   0        177.22        172.09       207.00 o                         
   2  32   0        413.26        978.26       223.48 o                         
   4  32   0       8390.50      10195.62       326.25 o                         
   6  32   0         15.58       1697.17       251.11 o                         
   8  32   0       1279.02       2679.79       277.77 o                         
  10  32   0          3.02        170.15       246.26 o                         
  12  32   0         23.19       -102.77       262.26 o                         
  14  32   0       1225.46       1369.95       271.95 o                         
  16  32   0         10.33        300.07       267.11 o                         
  18  32   0       1461.11       1507.14       296.19 o                         
  20  32   0        335.62        115.86       292.80 o                         
 -20  34   0       2053.19       1611.85       270.02 o                         
 -18  34   0        257.58        144.95       238.51 o                         
 -16  34   0       1854.09       1608.94       260.32 o                         
 -14  34   0       1795.01       1769.40       263.71 o                         
 -12  34   0       1144.81        939.96       254.50 o                         
 -10  34   0       2965.98       2537.76       270.02 o                         
  -8  34   0        514.57        474.10       237.54 o                         
  -6  34   0        276.60        146.40       223.96 o                         
  -4  34   0          6.41        -66.90       222.51 o                         
  -2  34   0       6532.63       7410.63       317.52 o                         
   0  34   0       2984.49       2341.91       260.32 o                         
   2  34   0          8.14         47.99       233.66 o                         
   4  34   0       2432.16       2296.34       269.05 o                         
   6  34   0        192.32        352.43       242.38 o                         
   8  34   0       3839.74       3895.10       301.04 o                         
  10  34   0        234.27       -120.22       247.72 o                         
  12  34   0       2677.71       2391.36       288.44 o                         
  14  34   0       1372.29       1475.15       289.89 o                         
  16  34   0        211.87         38.30       282.13 o                         
  18  34   0         37.22        -35.87       297.65 o                         
 -16  36   0        312.72         89.20       246.26 o                         
 -14  36   0         82.51          8.24       241.90 o                         
 -12  36   0         93.65        217.66       246.26 o                         
 -10  36   0        604.11        114.41       248.69 o                         
  -8  36   0          4.64       -238.99       238.99 o                         
  -6  36   0       2728.66       2582.35       278.74 o                         
  -4  36   0        828.42       1118.84       261.77 o                         
  -2  36   0        321.64        519.19       254.02 o                         
   0  36   0         74.09        245.29       247.23 o                         
   2  36   0       3869.33       4325.09       300.07 o                         
   4  36   0        411.94        165.79       250.62 o                         
   6  36   0         35.96       -233.66       249.17 o                         
   8  36   0       1351.14       1337.96       285.53 o                         
  10  36   0         11.34       -270.02       270.02 o                         
  12  36   0         12.58        -58.17       264.20 o                         
  14  36   0        735.86        747.51       275.83 o                         
 -12  38   0        162.77        261.29       268.08 o                         
 -10  38   0       2878.80       2632.77       297.16 o                         
  -8  38   0        227.58        102.77       266.14 o                         
  -6  38   0        869.13       1085.88       274.38 o                         
  -4  38   0       1654.43       2011.78       288.44 o                         
  -2  38   0         36.92        192.94       261.29 o                         
   0  38   0       2115.20       2813.59       299.10 o                         
   2  38   0        754.10        896.33       282.13 o                         
   4  38   0        310.72       -177.42       276.80 o                         
   6  38   0       1060.18        951.11       288.44 o                         
   8  38   0         82.76       -270.98       270.98 o                         
  10  38   0         57.88        224.93       283.59 o                         
  -6  40   0       2127.76       2088.86       299.10 o                         
  -4  40   0        165.82        252.56       277.77 o                         
  -2  40   0         40.53        -57.20       269.05 o                         
   0  40   0          3.38        -18.91       270.98 o                         
   2  40   0         86.46       -181.30       277.77 o                         
   4  40   0          0.68         35.39       268.08 o                         
  -2   3   1      24704.33      25297.21       100.92 o                         
   0   3   1      18662.39      18775.99        61.27 o                         
   2   3   1       7445.75       8230.25        53.91 o                         
  -3   4   1      11165.12      10338.61       103.14 o                         
  -1   4   1      42208.77      42107.03       146.24 o                         
   1   4   1       5498.15       5839.57        37.92 o                         
   3   4   1       7711.97       8129.55        45.30 o                         
  -4   5   1       1947.57       1797.84        31.62 o                         
  -2   5   1       6803.60       7030.05        81.71 o                         
   0   5   1        571.40        415.46        12.32 o                         
   2   5   1       2919.14       2908.49        35.28 o                         
   4   5   1       1705.11       1919.65        32.54 o                         
  -5   6   1      27838.53      27293.76       135.25 o                         
  -3   6   1       9432.82       9005.00        75.63 o                         
  -1   6   1        165.16        275.50        20.71 o                         
   1   6   1       2309.60       2297.62        26.12 o                         
   3   6   1       1610.18       1425.15        30.48 o                         
   5   6   1       9218.23       9316.67        61.75 o                         
  -6   7   1      29203.83      30815.91       173.88 o                         
  -4   7   1        575.79        429.32        33.28 o                         
  -2   7   1        811.91        880.83        22.85 o                         
   0   7   1      14059.56      15137.49        43.83 o                         
   2   7   1      77682.45      78433.84       151.79 o                         
   4   7   1          5.32         40.69        28.77 o                         
   6   7   1     102205.12     105308.64       447.25 o                         
  -7   8   1       7191.31       7546.08       114.26 o                         
  -5   8   1        156.58        111.49        37.39 o                         
  -3   8   1        410.52        394.72        36.45 o                         
  -1   8   1       1433.02       1447.85        66.26 o                         
   1   8   1      20811.39      21498.58       112.29 o                         
   3   8   1      23861.07      23026.19        93.36 o                         
   5   8   1      17737.91      17539.00       127.63 o                         
   7   8   1      70141.77      70364.90       514.42 o                         
  -8   9   1       1453.43       1415.14        68.58 o                         
  -6   9   1        589.66        655.40        44.57 o                         
  -4   9   1      87579.65      92385.70       721.67 o                         
  -2   9   1       1823.72       1663.25        30.06 o                         
   0   9   1       1491.74       1550.27        21.45 o                         
   2   9   1      71806.98      71612.53       326.36 o                         
   4   9   1       1780.00       1594.49        44.00 o                         
   6   9   1      49713.50      50565.79       166.46 o                         
   8   9   1      15135.58      15547.83       132.06 o                         
  -9  10   1          1.21         77.47        77.79 o                         
  -7  10   1       7291.87       8065.12       119.83 o                         
  -5  10   1       1244.06       1212.87        62.20 o                         
  -3  10   1     282884.25     282217.62      1552.34 o                         
  -1  10   1      26192.77      25859.91       277.42 o                         
   1  10   1      58960.76      60906.00       377.98 o                         
   3  10   1      70449.38      72474.80       178.33 o                         
   5  10   1      20419.86      20474.24       105.41 o                         
   7  10   1      49753.36      52239.90       444.49 o                         
   9  10   1       4666.16       4747.46       109.59 o                         
 -10  11   1       3973.68       3540.98       127.01 o                         
  -8  11   1      21064.46      20688.57       200.94 o                         
  -6  11   1      15089.75      16074.50       154.25 o                         
  -4  11   1        565.44        591.98        56.12 o                         
  -2  11   1       2416.58       2322.57        55.66 o                         
   0  11   1       7339.88       8077.34       100.43 o                         
   2  11   1      14399.66      13911.17       129.90 o                         
   4  11   1      40639.00      42024.19       214.94 o                         
   6  11   1      89464.91      92421.61       506.11 o                         
   8  11   1      16697.89      17595.10       165.63 o                         
  10  11   1       8985.87       9401.38       141.47 o                         
 -11  12   1       1300.74       1277.15       105.40 o                         
  -9  12   1      15208.04      16750.38       259.35 o                         
  -7  12   1        523.80        721.32        89.24 o                         
  -5  12   1      13178.15      12831.20       146.87 o                         
  -3  12   1      36251.67      34977.89       252.66 o                         
  -1  12   1       4436.23       4219.08        86.46 o                         
   1  12   1      44841.92      46409.89       403.66 o                         
   3  12   1      92094.69      94016.05       507.18 o                         
   5  12   1         48.53        109.58        54.98 o                         
   7  12   1      30709.29      32763.85       594.57 o                         
   9  12   1      15235.36      15511.46       174.27 o                         
  11  12   1       1226.10       1391.06       121.43 o                         
 -12  13   1       8629.93       8535.97       161.78 o                         
 -10  13   1       5154.23       5093.37       132.13 o                         
  -8  13   1      22127.94      20805.41       194.69 o                         
  -6  13   1       1205.37       1519.78        96.28 o                         
  -4  13   1      14604.35      14477.63       161.55 o                         
  -2  13   1          4.93         98.16        24.59 o                         
   0  13   1       1513.41       1394.73        58.28 o                         
   2  13   1       7803.83       8274.83        78.64 o                         
   4  13   1      13850.76      15336.17       147.76 o                         
   6  13   1        445.45        669.34        84.48 o                         
   8  13   1          7.21        310.95       125.80 o                         
  10  13   1        427.41        795.52       132.58 o                         
  12  13   1      55556.92      53318.54      1428.61 o                         
 -13  14   1      15411.45      15577.17       200.13 o                         
 -11  14   1       8581.33       8680.25       163.27 o                         
  -9  14   1      17148.42      17404.83       194.18 o                         
  -7  14   1       8809.83       8203.82       221.05 o                         
  -5  14   1       6177.33       6263.59       114.66 o                         
  -3  14   1        152.29        151.16        27.37 o                         
  -1  14   1       5826.44       6057.04       175.00 o                         
   1  14   1       4924.63       5544.73       108.21 o                         
   3  14   1      35656.77      38075.40       577.23 o                         
   5  14   1       9689.23       9234.10       131.76 o                         
   7  14   1      48037.59      53125.79       429.02 o                         
   9  14   1       1439.48       1278.53       105.38 o                         
  11  14   1      49309.96      51783.11      1109.14 o                         
  13  14   1       2775.21       3812.20       177.67 o                         
 -14  15   1        765.26       1034.64       135.37 o                         
 -12  15   1       4064.47       3478.62       138.78 o                         
 -10  15   1       2519.87       2450.06       192.69 o                         
  -8  15   1      24496.72      24949.21       449.62 o                         
  -6  15   1      19248.37      18790.90       181.23 o                         
  -4  15   1       2063.22       2208.66        54.56 o                         
  -2  15   1       1023.13       1271.97        87.11 o                         
   0  15   1       3423.24       3638.25        75.87 o                         
   2  15   1       1088.02        703.17        98.89 o                         
   4  15   1       5854.95       5798.32       109.80 o                         
   6  15   1         11.32          7.25        87.59 o                         
   8  15   1       5020.71       5807.04       138.40 o                         
  10  15   1       4543.80       4814.73       142.42 o                         
  12  15   1        262.35        664.42       142.04 o                         
  14  15   1       3258.91       3635.89       152.50 o                         
 -15  16   1       4512.64       4525.36       170.71 o                         
 -13  16   1       4080.43       3805.06       151.44 o                         
 -11  16   1       3077.21       3040.02       137.32 o                         
  -9  16   1       2367.13       2477.05       127.32 o                         
  -7  16   1      17367.54      17470.52       289.89 o                         
  -5  16   1      41302.07      41788.85       318.01 o                         
  -3  16   1      12867.35      12691.55       189.07 o                         
  -1  16   1      11079.04      12253.90       225.90 o                         
   1  16   1       1649.29       1297.68        91.74 o                         
   3  16   1       7993.35       7571.23       130.31 o                         
   5  16   1        922.74       1187.38        53.63 o                         
   7  16   1        286.55        295.03       101.94 o                         
   9  16   1      64950.72      66062.79       343.87 o                         
  11  16   1        462.18        462.51       116.25 o                         
  13  16   1        632.92        667.05       165.06 o                         
  15  16   1      44891.08      46133.48       707.03 o                         
 -16  17   1       1092.71       1274.30       153.77 o                         
 -14  17   1        131.57        183.51       141.97 o                         
 -12  17   1        608.08        498.77       131.11 o                         
 -10  17   1       3733.68       3785.52       142.52 o                         
  -8  17   1      17145.11      18097.41       605.72 o                         
  -6  17   1       5815.65       5765.76       140.93 o                         
  -4  17   1      30101.88      30327.89       472.56 o                         
  -2  17   1       1807.71       1708.19       108.28 o                         
   0  17   1      32364.27      33353.18       235.20 o                         
   2  17   1      30093.71      30098.29       224.75 o                         
   4  17   1       2694.55       2326.64       178.19 o                         
   6  17   1       5028.08       5005.52       131.00 o                         
   8  17   1      16170.09      16433.46       439.93 o                         
  10  17   1       1091.11       1285.20       155.61 o                         
  12  17   1       3342.05       3156.59       149.28 o                         
  14  17   1       1286.41       1152.25       144.07 o                         
  16  17   1       4318.23       4702.79       176.46 o                         
 -17  18   1       4114.96       4019.46       380.54 o                         
 -15  18   1        638.84        673.37       153.08 o                         
 -13  18   1       2027.02       2099.28       157.95 o                         
 -11  18   1       5827.15       5768.27       175.65 o                         
  -9  18   1       2779.78       2868.94       143.01 o                         
  -7  18   1        839.32        850.67        91.83 o                         
  -5  18   1      22494.77      21641.19       288.90 o                         
  -3  18   1      35937.38      35782.38       488.65 o                         
  -1  18   1      27531.38      26606.52       659.04 o                         
   1  18   1         64.75         75.78        95.26 o                         
   3  18   1       8583.94       8128.94       400.90 o                         
   5  18   1        182.53        162.91        35.71 o                         
   7  18   1       5614.07       5294.88       142.03 o                         
   9  18   1      14375.22      15813.48       429.99 o                         
  11  18   1      13132.83      13028.33       399.21 o                         
  13  18   1        617.21        854.52       140.53 o                         
  15  18   1       2776.96       2909.53       155.75 o                         
  17  18   1       1297.74       1105.84       150.77 o                         
 -18  19   1        330.23        170.05       160.93 o                         
 -16  19   1       2686.99       3352.40       181.80 o                         
 -14  19   1      12911.15      13116.90       235.61 o                         
 -12  19   1       9832.87      10266.66       213.32 o                         
 -10  19   1      27103.67      27023.14       422.72 o                         
  -8  19   1       6904.76       6665.49       277.04 o                         
  -6  19   1        155.84         95.75        39.72 o                         
  -4  19   1        978.06        907.78       109.34 o                         
  -2  19   1       7026.51       6496.52       301.53 o                         
   0  19   1         13.85         62.22       175.24 o                         
   2  19   1       1330.97       1311.96       164.34 o                         
   4  19   1         25.82        -10.40        20.87 o                         
   6  19   1       7068.20       6134.22       187.39 o                         
   8  19   1       6440.79       7070.78       163.65 o                         
  10  19   1      20312.54      20612.86       438.71 o                         
  12  19   1       4036.75       4133.10       212.81 o                         
  14  19   1       2180.62       2118.20       148.94 o                         
  16  19   1        482.32        416.43       150.10 o                         
  18  19   1       2857.01       2320.59       178.07 o                         
 -19  20   1       4229.76       4208.52       198.81 o                         
 -17  20   1        458.96        164.27       164.16 o                         
 -15  20   1      16359.21      16980.02       261.19 o                         
 -13  20   1       6754.14       6807.62       208.04 o                         
 -11  20   1        409.33        393.25       162.37 o                         
  -9  20   1       2814.85       2802.45       143.84 o                         
  -7  20   1      37844.04      36724.22       526.11 o                         
  -5  20   1        579.40        298.90        83.46 o                         
  -3  20   1         40.79        153.06       103.08 o                         
  -1  20   1          0.64        155.99       105.99 o                         
   1  20   1          3.36        -13.14        99.80 o                         
   3  20   1       8667.69       8793.83       162.34 o                         
   5  20   1       1118.35       1073.79       122.55 o                         
   7  20   1      12934.22      11765.50       182.43 o                         
   9  20   1       8040.18       8465.61       307.34 o                         
  11  20   1       4036.91       4007.59       159.30 o                         
  13  20   1          2.34        -19.11       135.81 o                         
  15  20   1        221.49        114.08       139.54 o                         
  17  20   1        490.16        680.64       343.22 o                         
  19  20   1        759.39        621.48       173.25 o                         
 -20  21   1        355.69        307.92       173.58 o                         
 -18  21   1        768.96        788.58       176.15 o                         
 -16  21   1         97.37        512.35       168.11 o                         
 -14  21   1      14859.52      14857.28       253.57 o                         
 -12  21   1       4503.11       4615.90       199.03 o                         
 -10  21   1         88.99         17.20       123.87 o                         
  -8  21   1        963.18        764.88        71.30 o                         
  -6  21   1       1887.33       1464.79       144.95 o                         
  -4  21   1       2550.29       2157.85       129.74 o                         
  -2  21   1       4403.60       4522.97       417.14 o                         
   0  21   1      10028.61      10290.54       350.97 o                         
   2  21   1        137.04        116.06       120.42 o                         
   4  21   1       3550.23       3644.60       146.91 o                         
   6  21   1        636.76        516.62       135.20 o                         
   8  21   1       4578.92       4935.30       174.56 o                         
  10  21   1         83.58        240.82       151.49 o                         
  12  21   1       8546.79       7303.29       186.31 o                         
  14  21   1       1115.82        954.06       150.40 o                         
  16  21   1       2798.48       3052.93       179.08 o                         
  18  21   1        918.39        912.31       179.11 o                         
  20  21   1       4748.35       4488.05       204.10 o                         
 -21  22   1         71.96         21.84       170.41 o                         
 -19  22   1       3528.44       3904.28       536.39 o                         
 -17  22   1       1869.88       2063.27       173.93 o                         
 -15  22   1        465.29        735.35       162.80 o                         
 -13  22   1        690.43       1058.09       275.11 o                         
 -11  22   1        316.92        380.03       145.68 o                         
  -9  22   1        519.21        469.96        56.99 o                         
  -7  22   1       1317.04       1103.23       108.80 o                         
  -5  22   1       3609.91       3483.69       141.83 o                         
  -3  22   1      17602.04      17548.03       258.38 o                         
  -1  22   1        299.57        327.69       122.13 o                         
   1  22   1      21996.43      21081.14       487.43 o                         
   3  22   1      17828.88      17249.02       224.88 o                         
   5  22   1       1570.42       1266.26       140.65 o                         
   7  22   1      16334.05      16973.30       228.54 o                         
   9  22   1         16.54        377.91       140.77 o                         
  11  22   1       2624.25       2769.08       265.17 o                         
  13  22   1          0.06         11.00       142.47 o                         
  15  22   1       6579.12       6603.83       254.02 o                         
  17  22   1       1150.80       1347.19       173.69 o                         
  19  22   1        210.93        396.74       182.33 o                         
  21  22   1         41.57         30.09       165.88 o                         
 -22  23   1       1956.97       2365.48       197.87 o                         
 -20  23   1       2698.63       2909.34       296.68 o                         
 -18  23   1        951.21        858.49       186.15 o                         
 -16  23   1        310.65        208.73       167.26 o                         
 -14  23   1       1363.85       1245.26       232.20 o                         
 -12  23   1       2871.15       2846.02       165.85 o                         
 -10  23   1      21542.61      20194.29       345.33 o                         
  -8  23   1       3723.26       3488.44       149.53 o                         
  -6  23   1        100.82        -55.34       116.23 o                         
  -4  23   1        856.17        735.80       122.25 o                         
  -2  23   1      14279.02      13413.88       226.87 o                         
   0  23   1       3161.78       2967.25       207.97 o                         
   2  23   1        276.91        409.86       133.68 o                         
   4  23   1       1519.92       1340.04       145.07 o                         
   6  23   1      13104.39      13124.02       217.38 o                         
   8  23   1      10076.34      10416.61       205.63 o                         
  10  23   1         41.54        132.20       140.98 o                         
  12  23   1        469.46        366.71       147.94 o                         
  14  23   1       1848.48       2211.41       258.62 o                         
  16  23   1       1023.75       1345.83       237.78 o                         
  18  23   1        910.06        845.81       186.54 o                         
  20  23   1        592.14        697.13       173.44 o                         
  22  23   1       1518.22       1564.97       189.60 o                         
 -23  24   1        107.54        470.39       328.43 o                         
 -21  24   1        772.27       1210.77       190.60 o                         
 -19  24   1          1.55        -42.03       168.05 o                         
 -17  24   1       1657.39       1381.77       181.92 o                         
 -15  24   1        101.66        -46.33       164.76 o                         
 -13  24   1       8501.25       7979.31       388.06 o                         
 -11  24   1       1250.27       1490.63       208.98 o                         
  -9  24   1      22126.95      21221.83       298.86 o                         
  -7  24   1       2296.58       2168.52       141.28 o                         
  -5  24   1       8641.74       7248.08       175.73 o                         
  -3  24   1         53.07        -66.13       127.36 o                         
  -1  24   1       6208.97       5735.73       318.98 o                         
   1  24   1      17879.12      17835.17       234.32 o                         
   3  24   1          0.40        116.06       137.01 o                         
   5  24   1       3219.97       2965.32       160.33 o                         
   7  24   1          9.11        -83.10       141.87 o                         
   9  24   1       2492.92       1970.32       159.05 o                         
  11  24   1        418.09        428.46       148.93 o                         
  13  24   1        254.36        274.97       161.30 o                         
  15  24   1      12873.71      13603.56       259.22 o                         
  17  24   1       1465.04       1888.83       188.44 o                         
  19  24   1       1496.12       1766.41       183.56 o                         
  21  24   1       1564.57       1544.47       186.63 o                         
  23  24   1       1216.00       1376.55       199.83 o                         
 -24  25   1        166.54        339.92       201.88 o                         
 -22  25   1       8486.54       9738.30       273.86 o                         
 -20  25   1       1215.25       1448.90       191.43 o                         
 -18  25   1         28.91       -111.79       176.14 o                         
 -16  25   1        887.12        601.56       171.28 o                         
 -14  25   1       1528.87       1499.30       318.98 o                         
 -12  25   1       2301.12       2109.71       138.36 o                         
 -10  25   1         20.52        145.31       122.22 o                         
  -8  25   1       1908.02       1643.98       147.22 o                         
  -6  25   1        362.34          6.12       127.92 o                         
  -4  25   1        140.28       -123.64       126.45 o                         
  -2  25   1        110.36        -11.63       126.38 o                         
   0  25   1        987.68        904.17       139.69 o                         
   2  25   1      13992.23      14816.12       226.87 o                         
   4  25   1       1327.43       1735.83       153.56 o                         
   6  25   1        527.89        330.17       146.18 o                         
   8  25   1       3372.07       3495.75       174.43 o                         
  10  25   1        695.51        780.24       155.89 o                         
  12  25   1       4338.19       4320.19       192.57 o                         
  14  25   1        530.42        981.83       187.36 o                         
  16  25   1       5466.13       6065.26       214.18 o                         
  18  25   1        850.51       1163.46       175.65 o                         
  20  25   1          3.36        -59.86       171.53 o                         
  22  25   1          5.26        -36.01       179.68 o                         
  24  25   1         69.23        116.78       285.04 o                         
 -25  26   1        339.66        575.34       207.08 o                         
 -23  26   1       3344.53       4249.02       432.90 o                         
 -21  26   1        524.51        915.63       205.80 o                         
 -19  26   1        943.42        870.99       188.69 o                         
 -17  26   1         52.98       -173.91       173.91 o                         
 -15  26   1          6.94       -149.84       149.84 o                         
 -13  26   1        439.26        161.61       129.83 o                         
 -11  26   1       3122.99       2478.02       165.53 o                         
  -9  26   1        297.56         91.85       143.30 o                         
  -7  26   1         22.59       -104.13       135.58 o                         
  -5  26   1       4972.25       5016.25       171.10 o                         
  -3  26   1          7.18       -130.89       136.72 o                         
  -1  26   1       2376.74       2273.50       158.68 o                         
   1  26   1        207.68        406.22       143.77 o                         
   3  26   1        233.46        575.57       148.71 o                         
   5  26   1       4813.71       4578.64       178.49 o                         
   7  26   1       8649.34       7314.84       246.99 o                         
   9  26   1          1.14        -75.44       154.26 o                         
  11  26   1        123.55        -67.12       211.84 o                         
  13  26   1       3211.36       3578.09       294.98 o                         
  15  26   1          5.59         69.99       162.93 o                         
  17  26   1        491.95        477.01       167.96 o                         
  19  26   1        618.36        511.39       176.60 o                         
  21  26   1         12.40       -179.55       179.55 o                         
  23  26   1        151.45        -10.39       185.91 o                         
  25  26   1         56.85         47.30       193.81 o                         
 -26  27   1         58.46         46.05       296.19 o                         
 -24  27   1        109.27        526.22       212.16 o                         
 -22  27   1        155.52        580.16       215.75 o                         
 -20  27   1       2595.98       2733.27       219.55 o                         
 -18  27   1          2.30        159.49       277.29 o                         
 -16  27   1          7.78       -104.04       122.94 o                         
 -14  27   1          9.09          7.80       120.75 o                         
 -12  27   1       3452.95       3073.86       169.75 o                         
 -10  27   1       1379.52        997.46       154.77 o                         
  -8  27   1        211.64         68.34       146.04 o                         
  -6  27   1       7107.64       6788.18       249.17 o                         
  -4  27   1      13139.17      13399.34       229.57 o                         
  -2  27   1        330.14        219.14       143.68 o                         
   0  27   1         14.74         14.81       144.66 o                         
   2  27   1       1598.37       1554.93       157.33 o                         
   4  27   1       4053.95       3782.01       174.24 o                         
   6  27   1         73.64        -92.77       151.57 o                         
   8  27   1       1680.95       1260.33       162.60 o                         
  10  27   1        441.91         -8.03       245.29 o                         
  12  27   1       3677.81       3116.50       187.11 o                         
  14  27   1        972.39        963.29       167.93 o                         
  16  27   1       1160.61       1137.70       173.78 o                         
  18  27   1        302.42        313.05       179.19 o                         
  20  27   1        780.36        722.26       182.15 o                         
  22  27   1        560.25        471.83       186.21 o                         
  24  27   1       1374.18       1402.47       273.41 o                         
  26  27   1        462.77        511.91       279.71 o                         
 -25  28   1        828.01       1067.46       313.16 o                         
 -23  28   1        179.59        421.05       214.74 o                         
 -21  28   1        226.77        372.52       208.87 o                         
 -19  28   1        685.88        608.69       169.97 o                         
 -17  28   1       2714.70       2603.80       148.67 o                         
 -15  28   1         74.47        267.65       127.20 o                         
 -13  28   1         33.81        134.59       141.07 o                         
 -11  28   1         24.15       -119.90       149.31 o                         
  -9  28   1        912.90        988.07       153.95 o                         
  -7  28   1          0.12        228.98       148.20 o                         
  -5  28   1       8582.93       9186.41       211.71 o                         
  -3  28   1       1639.68       1813.30       158.52 o                         
  -1  28   1       3326.64       3224.33       258.38 o                         
   1  28   1         27.94       -121.02       145.90 o                         
   3  28   1       4799.02       4336.60       181.66 o                         
   5  28   1       5227.98       4848.10       186.51 o                         
   7  28   1         16.32        -69.02       152.05 o                         
   9  28   1         11.30       -151.67       151.67 o                         
  11  28   1       1000.93        712.54       158.31 o                         
  13  28   1       2331.70       2122.30       216.69 o                         
  15  28   1       1878.48       2141.87       181.43 o                         
  17  28   1       2058.87       1986.22       263.47 o                         
  19  28   1        182.69         34.15       185.17 o                         
  21  28   1        636.14        490.64       200.86 o                         
  23  28   1        168.88        -23.72       203.52 o                         
  25  28   1        603.98        881.79       287.47 o                         
 -22  29   1        696.02        919.60       320.43 o                         
 -20  29   1        111.37        275.18       179.61 o                         
 -18  29   1        167.40        185.06       141.76 o                         
 -16  29   1       1585.96       1490.37       143.87 o                         
 -14  29   1       4678.09       4950.45       188.19 o                         
 -12  29   1        233.38        258.23       142.08 o                         
 -10  29   1        616.50        540.80       144.35 o                         
  -8  29   1       4474.21       4563.68       182.20 o                         
  -6  29   1       5272.57       5001.88       186.22 o                         
  -4  29   1         60.68        474.18       150.13 o                         
  -2  29   1       2323.19       2472.34       164.39 o                         
   0  29   1       1322.15       1014.58       154.54 o                         
   2  29   1         79.25        -61.80       149.37 o                         
   4  29   1       3627.92       3541.06       418.60 o                         
   6  29   1       3193.34       3546.07       178.07 o                         
   8  29   1       2608.60       2806.69       176.81 o                         
  10  29   1        242.93        417.01       159.50 o                         
  12  29   1        494.62        580.11       164.53 o                         
  14  29   1        128.39        237.70       172.05 o                         
  16  29   1        484.07        676.42       207.97 o                         
  18  29   1       1211.35       1284.28       201.97 o                         
  20  29   1          4.12       -109.75       194.49 o                         
  22  29   1        113.59        162.26       194.30 o                         
  24  29   1         92.88        313.64       293.28 o                         
 -21  30   1        450.03        285.06       183.59 o                         
 -19  30   1        987.29       1247.96       150.99 o                         
 -17  30   1        223.61        569.27       142.59 o                         
 -15  30   1       2945.92       3326.56       357.76 o                         
 -13  30   1       6206.44       6817.78       203.23 o                         
 -11  30   1          1.67        -38.22       142.69 o                         
  -9  30   1        846.78        816.23       146.53 o                         
  -7  30   1         43.08          0.45       137.76 o                         
  -5  30   1        933.52       1250.15       151.82 o                         
  -3  30   1       1236.39       1232.12       159.73 o                         
  -1  30   1          0.09       -124.98       144.38 o                         
   1  30   1        162.75       -118.94       144.55 o                         
   3  30   1        832.50        811.42       153.29 o                         
   5  30   1        338.42        784.21       157.47 o                         
   7  30   1       3289.84       4354.10       189.90 o                         
   9  30   1         79.49        578.95       163.65 o                         
  11  30   1       2249.99       2295.82       179.57 o                         
  13  30   1       1178.22       1279.28       208.69 o                         
  15  30   1       1786.03       2162.97       266.62 o                         
  17  30   1        329.07        480.44       190.71 o                         
  19  30   1       1382.84       1169.96       196.45 o                         
  21  30   1        449.90        258.67       285.53 o                         
  23  30   1          0.02        -17.94       268.56 o                         
 -22  31   1         15.92         86.29       255.96 o                         
 -20  31   1        745.98        951.66       189.57 o                         
 -18  31   1        121.66        246.25       171.43 o                         
 -16  31   1        142.02        456.10       163.92 o                         
 -14  31   1       2329.81       2806.88       180.92 o                         
 -12  31   1        224.95        174.20       153.21 o                         
 -10  31   1        193.13        -27.46       143.46 o                         
  -8  31   1        110.80          6.43       143.61 o                         
  -6  31   1       1359.10       1196.61       151.49 o                         
  -4  31   1       2058.75       2006.80       159.83 o                         
  -2  31   1        433.21        343.46       204.09 o                         
   0  31   1         51.13        -61.55       143.81 o                         
   2  31   1        153.89        272.78       149.27 o                         
   4  31   1       4685.50       5554.35       667.28 o                         
   6  31   1        682.43       1936.89       180.00 o                         
   8  31   1       1336.60       2190.00       181.41 o                         
  10  31   1          9.48        328.00       171.16 o                         
  12  31   1       1523.53       1656.03       189.46 o                         
  14  31   1        568.58        951.44       188.68 o                         
  16  31   1       1214.60       1637.20       198.98 o                         
  18  31   1         10.21        240.83       199.77 o                         
  20  31   1        157.43         -3.17       206.59 o                         
  22  31   1        552.04       1033.04       303.46 o                         
 -23  32   1         36.14       -164.34       251.59 o                         
 -21  32   1        644.54        508.04       273.89 o                         
 -19  32   1        323.42        339.82       265.65 o                         
 -17  32   1         94.39        195.50       168.74 o                         
 -15  32   1       1351.65       1075.04       174.09 o                         
 -13  32   1          5.80       -122.51       158.86 o                         
 -11  32   1        120.90        -30.18       155.21 o                         
  -9  32   1        309.08       -128.04       150.15 o                         
  -7  32   1          6.06        -27.77       146.13 o                         
  -5  32   1        146.62        159.86       144.50 o                         
  -3  32   1          0.02        -27.66       143.36 o                         
  -1  32   1        159.73        -52.38       162.64 o                         
   1  32   1       1449.80       1466.54       173.06 o                         
   3  32   1        432.91       1120.00       165.01 o                         
   5  32   1      11711.22      13983.32       260.36 o                         
   7  32   1         61.33        748.77       174.32 o                         
   9  32   1       3309.33       3627.49       203.73 o                         
  11  32   1         59.12        -42.44       174.04 o                         
  13  32   1         13.92       -116.96       184.11 o                         
  15  32   1        275.54        233.64       187.94 o                         
  17  32   1        684.54        796.20       195.42 o                         
  19  32   1          5.81        -51.99       193.15 o                         
  21  32   1        425.82        588.02       289.41 o                         
 -22  33   1        287.19         61.57       263.23 o                         
 -20  33   1       1581.95       1811.09       280.20 o                         
 -18  33   1         12.41         65.93       259.35 o                         
 -16  33   1        972.19       1010.70       286.98 o                         
 -14  33   1        135.64          1.22       167.75 o                         
 -12  33   1       1124.91        626.00       166.33 o                         
 -10  33   1          3.30       -157.70       157.70 o                         
  -8  33   1         75.77       -149.97       149.97 o                         
  -6  33   1        304.13        117.09       156.12 o                         
  -4  33   1        282.73        205.46       153.09 o                         
  -2  33   1        696.65        581.22       161.79 o                         
   0  33   1       1502.96       1400.35       169.55 o                         
   2  33   1       1337.45       1112.64       169.11 o                         
   4  33   1         62.74        772.28       234.63 o                         
   6  33   1        257.56        629.64       179.22 o                         
   8  33   1       2080.19       2448.30       193.60 o                         
  10  33   1        187.75        -52.00       217.18 o                         
  12  33   1        103.70        -51.34       177.27 o                         
  14  33   1       1159.04       1418.35       241.17 o                         
  16  33   1         34.59        373.07       203.54 o                         
  18  33   1        722.32        346.73       209.56 o                         
  20  33   1        329.95        836.22       304.43 o                         
 -21  34   1        474.67        643.77       269.05 o                         
 -19  34   1        115.91        293.28       265.65 o                         
 -17  34   1          4.53       -128.95       257.90 o                         
 -15  34   1          1.47       -129.92       256.44 o                         
 -13  34   1        293.79        179.72       169.81 o                         
 -11  34   1        171.40        -97.61       168.14 o                         
  -9  34   1        503.77        185.22       160.75 o                         
  -7  34   1        278.14         25.60       158.44 o                         
  -5  34   1       3104.37       2896.41       186.28 o                         
  -3  34   1       1136.19       1350.56       245.29 o                         
  -1  34   1        229.50         80.66       163.29 o                         
   1  34   1        335.67        330.97       163.77 o                         
   3  34   1         36.56         48.20       162.46 o                         
   5  34   1        110.09         57.05       168.61 o                         
   7  34   1          6.96         -7.99       167.75 o                         
   9  34   1        526.29        218.83       178.59 o                         
  11  34   1        177.21       -133.79       211.36 o                         
  13  34   1       2047.21       2013.71       203.12 o                         
  15  34   1        549.17        710.28       198.12 o                         
  17  34   1       1920.74       2054.85       220.92 o                         
  19  34   1        306.10        244.32       276.80 o                         
 -20  35   1        889.27        689.34       280.68 o                         
 -18  35   1        375.37         -7.76       262.74 o                         
 -16  35   1        627.72        458.10       257.90 o                         
 -14  35   1        801.80        477.98       260.32 o                         
 -12  35   1        122.92        158.31       170.52 o                         
 -10  35   1       1011.83        961.09       184.21 o                         
  -8  35   1        268.26        -80.25       163.95 o                         
  -6  35   1        386.35        310.58       167.16 o                         
  -4  35   1        518.76        722.64       173.38 o                         
  -2  35   1       2678.29       3162.37       191.77 o                         
   0  35   1         10.75        -12.05       164.75 o                         
   2  35   1       1400.45       1491.67       177.96 o                         
   4  35   1          1.54        -95.72       170.76 o                         
   6  35   1         25.02        -74.40       168.19 o                         
   8  35   1        243.59         95.93       171.93 o                         
  10  35   1        159.53         23.26       186.26 o                         
  12  35   1         78.22        351.89       239.23 o                         
  14  35   1          0.43        158.59       191.01 o                         
  16  35   1        295.69        819.26       281.16 o                         
 -17  36   1          0.31       -147.37       259.84 o                         
 -15  36   1        240.33       -111.98       264.20 o                         
 -13  36   1        883.08        777.57       270.98 o                         
 -11  36   1        850.46        846.40       274.86 o                         
  -9  36   1        501.69        231.54       172.47 o                         
  -7  36   1          8.86       -148.75       169.12 o                         
  -5  36   1        238.93        118.81       169.37 o                         
  -3  36   1        125.24        183.14       167.16 o                         
  -1  36   1         80.23        301.44       172.96 o                         
   1  36   1        282.17        427.51       178.19 o                         
   3  36   1       1146.52        820.65       182.29 o                         
   5  36   1          0.00       -172.59       172.59 o                         
   7  36   1        287.55       -120.94       176.06 o                         
   9  36   1        939.09        516.17       378.12 o                         
  11  36   1       2677.36       2709.40       233.17 o                         
  13  36   1        791.93       1030.00       211.02 o                         
  15  36   1       1089.04       1494.54       301.04 o                         
 -16  37   1        258.35        270.02       267.59 o                         
 -14  37   1        159.58        184.70       259.35 o                         
 -12  37   1         21.52        -69.32       263.71 o                         
 -10  37   1        845.50        923.00       272.92 o                         
  -8  37   1        532.95        425.63       270.50 o                         
  -6  37   1          2.83       -177.89       177.89 o                         
  -4  37   1         57.73         33.92       176.78 o                         
  -2  37   1        127.90        213.32       176.78 o                         
   0  37   1        101.25        288.52       176.59 o                         
   2  37   1         70.46        163.26       179.11 o                         
   4  37   1        295.73        302.38       182.84 o                         
   6  37   1        409.09         -5.61       182.32 o                         
   8  37   1        381.51        101.00       188.38 o                         
  10  37   1        205.96        152.64       198.90 o                         
  12  37   1        397.91        524.52       280.20 o                         
  14  37   1        330.03        693.70       289.89 o                         
 -13  38   1          7.14        -15.51       263.71 o                         
 -11  38   1         22.81        -20.84       266.62 o                         
  -9  38   1        854.53       1026.25       290.38 o                         
  -7  38   1       1036.06       1283.18       297.65 o                         
  -5  38   1       1655.31       1591.49       302.49 o                         
  -3  38   1        355.00        498.64       253.53 o                         
  -1  38   1       4086.09       4407.35       225.37 o                         
   1  38   1        586.40        904.58       194.56 o                         
   3  38   1        530.75        429.64       191.09 o                         
   5  38   1        198.64       -178.50       190.22 o                         
   7  38   1        123.52       -175.55       189.32 o                         
   9  38   1        466.05         82.90       261.77 o                         
  11  38   1         35.20         57.20       262.74 o                         
 -10  39   1        296.52        553.12       283.10 o                         
  -8  39   1       2103.81       2475.22       316.55 o                         
  -6  39   1         44.45         27.15       278.74 o                         
  -4  39   1          0.20        135.25       279.71 o                         
  -2  39   1         10.68        401.87       281.65 o                         
   0  39   1       1260.57       1500.75       206.76 o                         
   2  39   1         33.48         58.57       193.60 o                         
   4  39   1        482.94        215.17       195.56 o                         
   6  39   1         10.58        -47.02       263.71 o                         
   8  39   1         18.91       -264.20       264.20 o                         
  10  39   1          7.03       -275.35       275.35 o                         
   5  40   1        424.44        378.12       266.62 o                         
   7  40   1        322.95        430.96       277.77 o                         
   1   1   2        621.96        406.80        16.38 o                         
   0   2   2      13087.68      12537.69        82.56 o                         
   2   2   2     333343.88     350972.50      2308.96 o                         
  -1   3   2       1478.84       1457.52        36.55 o                         
   1   3   2      12717.39      12770.75        56.63 o                         
   3   3   2      36054.20      37227.21       186.68 o                         
  -2   4   2      23121.31      24169.21       116.15 o                         
   0   4   2     331400.56     333431.22       978.81 o                         
   2   4   2      13866.54      15654.32       124.44 o                         
   4   4   2        719.96        840.66        21.83 o                         
  -3   5   2        923.54       1049.59        29.49 o                         
  -1   5   2      38244.05      39313.03       171.85 o                         
   1   5   2      19465.73      18373.83        97.07 o                         
   3   5   2      59520.97      62886.69       371.33 o                         
   5   5   2        219.85        218.13        35.12 o                         
  -4   6   2     251829.12     253511.09      1743.94 o                         
  -2   6   2      32671.03      32049.43       114.90 o                         
   0   6   2         41.19         56.14        14.76 o                         
   2   6   2     114950.97     115871.07       682.37 o                         
   4   6   2       2046.18       1922.19        28.07 o                         
   6   6   2      20237.00      20582.06        94.83 o                         
  -5   7   2      17914.82      17910.30       168.79 o                         
  -3   7   2     100612.27     103705.65       588.94 o                         
  -1   7   2       3421.74       3835.92        35.59 o                         
   1   7   2      45935.51      46680.34       270.08 o                         
   3   7   2     102942.94     105488.57       553.98 o                         
   5   7   2      19752.24      18934.82       237.76 o                         
   7   7   2        760.88        890.08        42.90 o                         
  -6   8   2       3597.26       3757.19        56.99 o                         
  -4   8   2      83733.02      84961.31       371.54 o                         
  -2   8   2       2091.48       2352.24        36.43 o                         
   0   8   2      10151.15      10155.51        74.89 o                         
   2   8   2       2716.64       3149.12        33.64 o                         
   4   8   2       4616.79       4909.88        68.24 o                         
   6   8   2         11.51         51.39        38.47 o                         
   8   8   2         33.67         76.54        48.73 o                         
  -7   9   2      20495.57      20873.91       207.23 o                         
  -5   9   2      24638.18      24789.79       183.67 o                         
  -3   9   2      14471.56      14062.63       150.33 o                         
  -1   9   2      60636.57      60451.31       283.84 o                         
   1   9   2     125925.25     128603.46       448.40 o                         
   3   9   2       2224.69       2276.74        33.46 o                         
   5   9   2      15472.59      15601.05        90.21 o                         
   7   9   2      84170.91      85224.77       237.00 o                         
   9   9   2        168.87         70.51        73.84 o                         
  -8  10   2         24.36         35.72        75.82 o                         
  -6  10   2       6121.27       6004.32       153.67 o                         
  -4  10   2      32732.18      34673.42       337.40 o                         
  -2  10   2      21424.02      20786.63       110.07 o                         
   0  10   2      20781.36      20386.45       137.73 o                         
   2  10   2       2944.76       2751.59        35.85 o                         
   4  10   2      19887.00      19965.12       197.20 o                         
   6  10   2      16898.53      18579.13       117.86 o                         
   8  10   2      28476.38      30246.73       155.79 o                         
  10  10   2      17367.03      18208.28       175.91 o                         
  -9  11   2         77.05         85.23        87.76 o                         
  -7  11   2        699.19        672.37       117.80 o                         
  -5  11   2       4634.00       4637.64        80.27 o                         
  -3  11   2      32820.63      33095.94       347.61 o                         
  -1  11   2       6169.64       6102.32        52.83 o                         
   1  11   2        911.79        949.87        36.77 o                         
   3  11   2      17817.20      19360.11        84.40 o                         
   5  11   2        438.56        579.63        32.97 o                         
   7  11   2      24243.68      25192.02       162.39 o                         
   9  11   2      10485.15      10289.61       141.22 o                         
  11  11   2      44224.02      44895.55       391.69 o                         
 -10  12   2        363.74        616.29       103.38 o                         
  -8  12   2      20894.43      24883.50       204.06 o                         
  -6  12   2      33336.61      33987.98       314.13 o                         
  -4  12   2        968.22       1307.39        46.80 o                         
  -2  12   2      26668.61      26841.75       202.42 o                         
   0  12   2      19686.01      19374.62       127.26 o                         
   2  12   2       6803.52       7008.05       114.82 o                         
   4  12   2        431.57        398.62        32.02 o                         
   6  12   2      11030.50      12403.50       108.42 o                         
   8  12   2       3872.94       4303.30       165.79 o                         
  10  12   2       1076.22       1259.51       103.58 o                         
  12  12   2      24767.74      26538.39       361.39 o                         
 -11  13   2       7297.21       7141.80       151.97 o                         
  -9  13   2     100812.05     100256.64       399.09 o                         
  -7  13   2       3542.41       3212.55       164.34 o                         
  -5  13   2       9810.51       9447.28       154.74 o                         
  -3  13   2      55329.73      55169.60       302.89 o                         
  -1  13   2      10379.58      10463.82        80.05 o                         
   1  13   2       3672.99       4630.38        50.31 o                         
   3  13   2      18529.00      20260.02       154.07 o                         
   5  13   2       4471.40       5458.97        76.40 o                         
   7  13   2       1161.02        929.85        97.92 o                         
   9  13   2        438.79        580.98        93.99 o                         
  11  13   2      28782.93      28285.75       235.71 o                         
  13  13   2       6021.83       6411.06       154.46 o                         
 -12  14   2        372.53        593.55       145.67 o                         
 -10  14   2      14316.09      14036.35       299.83 o                         
  -8  14   2      13887.95      12725.62       251.59 o                         
  -6  14   2        469.40        806.84        49.99 o                         
  -4  14   2       3260.35       3889.29        58.55 o                         
  -2  14   2      12806.61      12752.25        89.07 o                         
   0  14   2      14933.16      16472.16       196.25 o                         
   2  14   2      53585.60      52180.89       180.73 o                         
   4  14   2      46067.62      50397.52       457.11 o                         
   6  14   2       4465.28       4044.11        75.08 o                         
   8  14   2        609.65        704.48       339.09 o                         
  10  14   2       3573.11       3278.85       125.30 o                         
  12  14   2       4621.16       4967.19       147.05 o                         
  14  14   2       6989.12       7059.32       166.77 o                         
 -13  15   2       6933.21       6431.10       171.12 o                         
 -11  15   2       2112.79       2433.95       135.74 o                         
  -9  15   2        329.82        220.57       166.76 o                         
  -7  15   2      11053.30      11500.39       281.71 o                         
  -5  15   2        406.71        501.44        54.55 o                         
  -3  15   2       9997.29      11032.98       124.81 o                         
  -1  15   2       2178.54       2048.81        58.29 o                         
   1  15   2       6699.28       6029.26        64.70 o                         
   3  15   2      57381.13      57689.21       576.21 o                         
   5  15   2      52715.41      52433.49       830.53 o                         
   7  15   2       7417.01       7723.10       231.96 o                         
   9  15   2       8909.99       8562.10       156.85 o                         
  11  15   2       8357.48       8474.23       227.36 o                         
  13  15   2      16528.82      15876.79       305.16 o                         
  15  15   2       4565.48       4840.13       162.92 o                         
 -14  16   2         18.72         -0.46       130.15 o                         
 -12  16   2      16148.33      16154.41       216.68 o                         
 -10  16   2      22386.71      23671.33       237.50 o                         
  -8  16   2        199.73        385.87       168.21 o                         
  -6  16   2      14917.82      15227.84       217.40 o                         
  -4  16   2       9500.95       9337.37       154.89 o                         
  -2  16   2       3136.55       2648.98        92.35 o                         
   0  16   2       6851.06       6587.36       120.60 o                         
   2  16   2      10226.53       9868.07       180.23 o                         
   4  16   2        150.55        274.37        55.41 o                         
   6  16   2      23712.38      25135.06       242.78 o                         
   8  16   2      28944.71      28182.65       498.34 o                         
  10  16   2        829.01        710.41       115.99 o                         
  12  16   2       1724.31       1966.90       136.03 o                         
  14  16   2        845.85        751.86       138.50 o                         
  16  16   2         18.81        162.55       170.40 o                         
 -15  17   2       2937.81       2709.46       197.30 o                         
 -13  17   2        319.40        377.44       139.88 o                         
 -11  17   2          3.41        -56.32       125.42 o                         
  -9  17   2        998.52       1148.41       182.76 o                         
  -7  17   2       4615.93       4582.46       184.75 o                         
  -5  17   2       2810.24       2529.25        62.28 o                         
  -3  17   2       4785.25       4518.02        73.19 o                         
  -1  17   2      37911.04      37324.48       346.12 o                         
   1  17   2      26145.21      26043.28       209.04 o                         
   3  17   2       4164.42       4651.88       287.81 o                         
   5  17   2       1265.49       1132.98        59.34 o                         
   7  17   2      11972.77      12621.47       116.80 o                         
   9  17   2        154.27        154.53       188.82 o                         
  11  17   2      13487.94      13320.41       199.19 o                         
  13  17   2      20641.47      20688.83       244.65 o                         
  15  17   2       7600.50       7395.60       187.57 o                         
  17  17   2        424.42        358.27       147.22 o                         
 -16  18   2        911.90       1416.24       256.93 o                         
 -14  18   2      17058.04      16982.87       339.82 o                         
 -12  18   2         41.80        211.08       140.30 o                         
 -10  18   2       1302.81       1329.23       203.60 o                         
  -8  18   2      37814.44      36115.23       247.74 o                         
  -6  18   2       7646.81       8041.76       193.54 o                         
  -4  18   2       4285.36       4361.00        65.85 o                         
  -2  18   2       1927.21       1958.15       106.43 o                         
   0  18   2      10868.39      10567.20       219.60 o                         
   2  18   2      35367.26      36363.42       760.84 o                         
   4  18   2      12988.39      12110.36       107.86 o                         
   6  18   2       2254.51       2410.22       114.04 o                         
   8  18   2        769.42        784.11        86.89 o                         
  10  18   2       1147.88       1278.27       124.92 o                         
  12  18   2        452.44        556.68       137.90 o                         
  14  18   2      11873.66      12763.83       216.86 o                         
  16  18   2       3724.77       3670.28       168.18 o                         
  18  18   2          3.83         56.91       160.15 o                         
 -17  19   2      17114.23      16775.13       264.07 o                         
 -15  19   2      24754.77      26505.43       297.34 o                         
 -13  19   2       6215.02       7119.69       333.28 o                         
 -11  19   2      41175.65      41604.16       472.65 o                         
  -9  19   2       8809.90       9265.56       232.59 o                         
  -7  19   2      55739.70      54854.90       500.01 o                         
  -5  19   2       4601.70       4456.48       168.19 o                         
  -3  19   2      25728.59      24767.46       225.66 o                         
  -1  19   2        569.89        469.40        93.60 o                         
   1  19   2       4419.58       3993.52       121.41 o                         
   3  19   2          2.94         49.57        43.32 o                         
   5  19   2         11.87         65.28       103.54 o                         
   7  19   2       9294.04       9589.79       108.03 o                         
   9  19   2       5190.08       4933.30        95.37 o                         
  11  19   2       1329.18       1585.61       154.88 o                         
  13  19   2       2740.77       2534.86       155.89 o                         
  15  19   2       1479.37       1591.34       158.01 o                         
  17  19   2       2771.04       2874.40       181.89 o                         
  19  19   2          0.25        376.86       180.89 o                         
 -18  20   2       2068.79       2174.10       192.71 o                         
 -16  20   2       9649.94      10454.82       264.20 o                         
 -14  20   2       1456.22       1536.82       165.83 o                         
 -12  20   2       1014.44       1821.75       238.02 o                         
 -10  20   2       8359.85       8453.42       307.58 o                         
  -8  20   2       1984.71       2272.52       134.50 o                         
  -6  20   2       9907.81      10671.53       303.05 o                         
  -4  20   2          0.15        -48.63        48.63 o                         
  -2  20   2       5802.18       6075.23       137.37 o                         
   0  20   2         49.39         -9.55        96.77 o                         
   2  20   2       6286.04       5766.64       167.73 o                         
   4  20   2      13797.21      13132.82       378.09 o                         
   6  20   2       1805.45       1604.28        97.31 o                         
   8  20   2       1414.03       1463.38        74.97 o                         
  10  20   2      33983.15      33680.86      1189.38 o                         
  12  20   2        602.82        614.61       137.75 o                         
  14  20   2      27178.97      28227.20       714.06 o                         
  16  20   2       1425.71       1482.39       170.56 o                         
  18  20   2      11775.05      12200.69       248.19 o                         
  20  20   2       4128.95       4370.13       205.98 o                         
 -19  21   2        948.26        664.43       173.96 o                         
 -17  21   2       7133.90       7453.89       228.07 o                         
 -15  21   2       4043.73       4123.56       194.18 o                         
 -13  21   2        913.63       1136.29       249.17 o                         
 -11  21   2        453.16        662.33       126.12 o                         
  -9  21   2       1387.13       1569.25        70.03 o                         
  -7  21   2       4580.58       4474.78       101.11 o                         
  -5  21   2       6298.96       5676.15       204.73 o                         
  -3  21   2      11815.78      12225.59       334.00 o                         
  -1  21   2        664.01        720.84       163.12 o                         
   1  21   2       2276.67       2258.91       154.88 o                         
   3  21   2      13949.44      14002.36       329.88 o                         
   5  21   2        284.05        310.56        51.29 o                         
   7  21   2      16840.01      16504.99       250.31 o                         
   9  21   2       1149.28       1257.84       137.70 o                         
  11  21   2       2443.03       2573.75       153.60 o                         
  13  21   2       2249.38       2667.85       164.65 o                         
  15  21   2       3516.51       4402.02       189.81 o                         
  17  21   2       6172.20       6818.88       220.69 o                         
  19  21   2       2165.69       2316.75       193.84 o                         
  21  21   2         23.57        -60.44       167.24 o                         
 -20  22   2          0.16        -46.79       172.38 o                         
 -18  22   2          2.08       -105.96       178.49 o                         
 -16  22   2        988.53        826.72       175.67 o                         
 -14  22   2       5796.05       5079.39       284.07 o                         
 -12  22   2       3430.80       2827.29       391.69 o                         
 -10  22   2        229.73        307.65       106.35 o                         
  -8  22   2       1073.56        906.73        61.73 o                         
  -6  22   2        325.06        251.12        47.44 o                         
  -4  22   2      15289.11      15030.61       199.15 o                         
  -2  22   2       1084.25       1090.72       120.56 o                         
   0  22   2      18828.12      17822.94       212.81 o                         
   2  22   2         12.69        -57.71       117.15 o                         
   4  22   2        396.31        349.82       117.72 o                         
   6  22   2       1058.43       1032.10        64.79 o                         
   8  22   2        374.08        307.71       127.64 o                         
  10  22   2          0.01        -20.84       132.78 o                         
  12  22   2       8083.03       7444.92       196.84 o                         
  14  22   2        176.77        275.12       159.25 o                         
  16  22   2        222.26        199.30       168.08 o                         
  18  22   2        680.13        628.78       171.43 o                         
  20  22   2        810.12        761.00       174.86 o                         
  22  22   2        130.04        181.42       176.64 o                         
 -21  23   2       1217.20       1285.66       190.83 o                         
 -19  23   2        355.96        310.17       169.19 o                         
 -17  23   2       1095.19        792.57       177.33 o                         
 -15  23   2         62.64          0.48       232.69 o                         
 -13  23   2        473.20        673.93       227.36 o                         
 -11  23   2        796.44        676.55       116.24 o                         
  -9  23   2        388.58        255.56       104.12 o                         
  -7  23   2        212.56        194.13        47.16 o                         
  -5  23   2       5361.77       5055.03       153.78 o                         
  -3  23   2       1491.51       1413.24       127.20 o                         
  -1  23   2        238.33        428.62       123.13 o                         
   1  23   2       1680.19       1692.32       129.27 o                         
   3  23   2       3030.05       3041.47       145.83 o                         
   5  23   2      11973.72      11618.27       377.63 o                         
   7  23   2       1864.55       1697.20       141.37 o                         
   9  23   2       5676.24       5732.56       206.75 o                         
  11  23   2       8895.60       9328.56       211.55 o                         
  13  23   2       5398.98       5442.01       191.87 o                         
  15  23   2       2098.96       2704.41       180.35 o                         
  17  23   2       1417.40       1496.38       178.67 o                         
  19  23   2       1026.40        723.55       185.67 o                         
  21  23   2        541.71        635.99       175.49 o                         
  23  23   2        421.18        841.04       198.75 o                         
 -22  24   2       2792.70       2911.60       211.63 o                         
 -20  24   2        367.48        424.50       178.92 o                         
 -18  24   2          6.37        269.53       236.08 o                         
 -16  24   2       6150.69       5532.16       311.71 o                         
 -14  24   2        780.86        476.97       142.42 o                         
 -12  24   2       7204.22       7134.35       160.73 o                         
 -10  24   2        518.33        589.51       154.95 o                         
  -8  24   2       6222.82       6387.51       219.21 o                         
  -6  24   2      10735.46       9740.97       186.22 o                         
  -4  24   2       6324.64       5794.41       159.40 o                         
  -2  24   2        123.35        -36.84       117.86 o                         
   0  24   2      21113.06      21325.53       566.69 o                         
   2  24   2       7160.49       6345.53       264.93 o                         
   4  24   2        158.92        169.20       124.55 o                         
   6  24   2        665.99        758.02       201.42 o                         
   8  24   2       9101.54       8965.80       200.69 o                         
  10  24   2       8729.83       9001.82       326.49 o                         
  12  24   2        534.91        540.92       162.74 o                         
  14  24   2       9285.43       9247.67       225.52 o                         
  16  24   2       4707.31       4899.85       203.26 o                         
  18  24   2        586.52        631.08       172.26 o                         
  20  24   2        586.29        750.24       171.91 o                         
  22  24   2       2138.82       2556.22       205.77 o                         
  24  24   2        323.09        366.90       186.04 o                         
 -23  25   2       2689.08       3036.89       358.24 o                         
 -21  25   2         65.61         62.56       178.69 o                         
 -19  25   2        181.94        -51.87       239.96 o                         
 -17  25   2       1594.55       1679.23       275.83 o                         
 -15  25   2       7696.03       7471.27       350.73 o                         
 -13  25   2       1368.01       1242.85       132.39 o                         
 -11  25   2       2380.52       2426.77       168.54 o                         
  -9  25   2       6636.85       5802.16       205.78 o                         
  -7  25   2         36.16        -13.56       130.26 o                         
  -5  25   2        526.63        505.77       122.23 o                         
  -3  25   2         45.72        -94.56       125.61 o                         
  -1  25   2      11220.20      10739.26       197.89 o                         
   1  25   2       3698.23       3683.05       298.37 o                         
   3  25   2       3582.54       4101.09       162.81 o                         
   5  25   2        185.56        313.14       139.14 o                         
   7  25   2       2853.16       2608.45       162.83 o                         
   9  25   2         17.99        -33.29       149.64 o                         
  11  25   2        284.94        404.48       159.97 o                         
  13  25   2        112.56        427.34       200.94 o                         
  15  25   2        184.72        309.18       165.58 o                         
  17  25   2       1921.06       2231.41       186.12 o                         
  19  25   2       2072.87       1930.36       181.80 o                         
  21  25   2        436.97        525.54       183.10 o                         
  23  25   2        111.21        133.99       181.97 o                         
  25  25   2        224.96        -73.69       195.07 o                         
 -24  26   2        341.63        318.77       205.31 o                         
 -22  26   2        351.28        606.72       199.83 o                         
 -20  26   2       1080.89       1070.85       271.47 o                         
 -18  26   2          8.21          2.42       268.08 o                         
 -16  26   2        365.97        277.46       142.22 o                         
 -14  26   2          5.03          7.26       120.24 o                         
 -12  26   2        774.45        621.64       123.79 o                         
 -10  26   2       6571.12       5753.19       158.70 o                         
  -8  26   2       1997.07       1415.17       147.93 o                         
  -6  26   2        338.68        212.17       134.48 o                         
  -4  26   2        224.30         58.33       130.27 o                         
  -2  26   2       1063.48        850.95       155.61 o                         
   0  26   2        509.26        551.95       137.71 o                         
   2  26   2       2787.59       2816.50       155.91 o                         
   4  26   2      14543.76      14556.12       234.41 o                         
   6  26   2       2776.22       2698.74       234.63 o                         
   8  26   2       1044.74        736.02       156.88 o                         
  10  26   2          7.29        -28.68       152.81 o                         
  12  26   2       4013.89       4149.18       352.43 o                         
  14  26   2         83.77        -72.22       156.86 o                         
  16  26   2       1078.74       1073.58       174.34 o                         
  18  26   2        434.90        371.21       167.86 o                         
  20  26   2        739.12        613.39       184.25 o                         
  22  26   2        113.65         61.00       180.18 o                         
  24  26   2         83.29         73.29       198.99 o                         
  26  26   2         88.79         28.12       288.44 o                         
 -25  27   2        213.62        106.65       286.01 o                         
 -23  27   2        392.39        141.07       282.62 o                         
 -21  27   2        922.59       1159.08       288.44 o                         
 -19  27   2        141.30         40.72       154.28 o                         
 -17  27   2        940.28        432.65       152.81 o                         
 -15  27   2         51.33         -8.16       121.68 o                         
 -13  27   2         31.60        -55.64       122.08 o                         
 -11  27   2        794.28        725.43       123.69 o                         
  -9  27   2        105.79       -120.14       133.13 o                         
  -7  27   2       3901.82       3302.51       343.46 o                         
  -5  27   2       7833.45       7847.32       197.42 o                         
  -3  27   2         15.15        -81.22       142.85 o                         
  -1  27   2        554.30        511.98       144.83 o                         
   1  27   2       1237.93       1561.82       152.02 o                         
   3  27   2        849.99       1131.81       157.29 o                         
   5  27   2        577.69        266.95       146.29 o                         
   7  27   2        207.17          7.34       149.59 o                         
   9  27   2       1087.12        855.61       157.76 o                         
  11  27   2       2984.89       2837.87       206.03 o                         
  13  27   2        427.04        379.50       157.51 o                         
  15  27   2          2.67         -4.23       162.00 o                         
  17  27   2          2.54       -125.26       171.52 o                         
  19  27   2        155.67        -24.26       179.64 o                         
  21  27   2        226.93         12.26       184.52 o                         
  23  27   2       2835.57       2800.73       227.28 o                         
  25  27   2         44.06         -2.05       210.03 o                         
 -22  28   2       1196.39       1080.06       300.56 o                         
 -20  28   2       1367.49       1332.62       299.10 o                         
 -18  28   2        403.71        267.99       158.38 o                         
 -16  28   2        872.34        683.97       127.83 o                         
 -14  28   2         58.02        204.99       125.24 o                         
 -12  28   2       1480.67       1262.78       127.95 o                         
 -10  28   2        107.00          2.82       138.54 o                         
  -8  28   2       3252.59       3386.24       164.49 o                         
  -6  28   2       2581.27       2455.56       175.24 o                         
  -4  28   2       5032.62       4767.03       177.16 o                         
  -2  28   2        546.44        380.34       185.42 o                         
   0  28   2       8375.15       8223.43       208.45 o                         
   2  28   2         66.84         36.36       147.30 o                         
   4  28   2        279.47        127.23       148.77 o                         
   6  28   2        956.16        842.24       157.24 o                         
   8  28   2          5.65       -150.25       150.25 o                         
  10  28   2       1903.04       1851.99       169.83 o                         
  12  28   2         89.16         80.03       154.05 o                         
  14  28   2         95.33         -5.14       158.16 o                         
  16  28   2       2331.63       2264.35       220.57 o                         
  18  28   2        310.33        264.99       177.05 o                         
  20  28   2       1552.11       1339.04       204.02 o                         
  22  28   2        747.23       1031.03       219.36 o                         
  24  28   2       1392.43       1568.71       299.10 o                         
  26  28   2        220.26        315.58       289.89 o                         
 -21  29   2         87.48        413.99       289.89 o                         
 -19  29   2         13.14         83.86       302.49 o                         
 -17  29   2        715.55        572.74       137.20 o                         
 -15  29   2        140.99        180.53       133.13 o                         
 -13  29   2       7090.41       7143.24       282.84 o                         
 -11  29   2        280.67        224.78       136.08 o                         
  -9  29   2          0.72        -13.12       133.86 o                         
  -7  29   2        411.65        471.67       146.20 o                         
  -5  29   2       2725.77       3079.47       163.38 o                         
  -3  29   2        432.31        403.49       146.58 o                         
  -1  29   2        371.88        333.65       144.74 o                         
   1  29   2        269.83         95.97       140.39 o                         
   3  29   2       1030.83        954.13       148.96 o                         
   5  29   2       3481.32       3531.19       258.87 o                         
   7  29   2        257.90        264.72       149.34 o                         
   9  29   2          2.69       -149.00       149.00 o                         
  11  29   2        105.62         72.35       156.39 o                         
  13  29   2        404.30        452.60       167.99 o                         
  15  29   2       3455.10       3806.01       553.36 o                         
  17  29   2        311.26        277.14       180.17 o                         
  19  29   2          0.58        112.00       191.04 o                         
  21  29   2        351.26        447.42       195.81 o                         
  23  29   2          1.59        331.10       289.41 o                         
  25  29   2        465.94        269.05       308.31 o                         
 -20  30   2        653.57        776.92       208.09 o                         
 -18  30   2       1704.43       1435.50       211.14 o                         
 -16  30   2         24.98        106.23       180.89 o                         
 -14  30   2       4230.27       3868.44       183.16 o                         
 -12  30   2        131.57        203.24       141.17 o                         
 -10  30   2         75.63         10.50       141.16 o                         
  -8  30   2         25.18       -115.50       136.02 o                         
  -6  30   2        819.01       1089.84       145.50 o                         
  -4  30   2         42.44        209.17       137.60 o                         
  -2  30   2          8.45       -142.01       142.01 o                         
   0  30   2        743.59        770.81       148.85 o                         
   2  30   2        976.21        777.68       146.75 o                         
   4  30   2        511.93        453.24       147.32 o                         
   6  30   2       1229.45       1637.26       164.69 o                         
   8  30   2          1.92         60.92       154.39 o                         
  10  30   2         59.41        -99.76       155.14 o                         
  12  30   2       2462.85       2477.84       240.93 o                         
  14  30   2       1580.22       1717.47       222.99 o                         
  16  30   2        273.78        322.83       184.41 o                         
  18  30   2       1085.13        960.73       194.81 o                         
  20  30   2         79.10        112.28       197.95 o                         
  22  30   2       1029.29       1255.55       292.80 o                         
  24  30   2        788.84        634.08       302.49 o                         
 -21  31   2       3527.59       3408.40       317.04 o                         
 -19  31   2        751.03       1181.02       316.55 o                         
 -17  31   2        286.70        178.41       196.57 o                         
 -15  31   2        550.53        846.40       263.23 o                         
 -13  31   2       1126.25        960.46       156.53 o                         
 -11  31   2          1.29        -82.71       146.28 o                         
  -9  31   2         31.57        -84.25       140.21 o                         
  -7  31   2       1068.54        817.17       165.06 o                         
  -5  31   2         41.30         44.76       140.98 o                         
  -3  31   2       1086.22        888.44       149.78 o                         
  -1  31   2        622.87        415.56       159.49 o                         
   1  31   2          5.95       -106.89       144.61 o                         
   3  31   2        420.01        564.65       154.16 o                         
   5  31   2       1602.57       2299.15       172.84 o                         
   7  31   2        112.84         81.77       155.30 o                         
   9  31   2       2233.05       2582.06       186.84 o                         
  11  31   2        229.99        144.63       165.64 o                         
  13  31   2       1074.88       1446.79       191.26 o                         
  15  31   2        232.01        328.17       178.22 o                         
  17  31   2          9.72        121.12       187.68 o                         
  19  31   2          1.33       -104.49       199.44 o                         
  21  31   2       1738.60       1528.47       310.74 o                         
  23  31   2         52.29         50.42       287.95 o                         
 -22  32   2       2765.75       2855.28       309.77 o                         
 -20  32   2        525.64        769.33       283.10 o                         
 -18  32   2         65.50         64.71       204.76 o                         
 -16  32   2         13.15          5.33       256.93 o                         
 -14  32   2        103.27       -143.01       254.99 o                         
 -12  32   2        266.95        311.71       243.84 o                         
 -10  32   2        266.82          5.43       145.22 o                         
  -8  32   2        166.09        -44.50       147.11 o                         
  -6  32   2        593.94        330.75       148.00 o                         
  -4  32   2        735.98        584.42       176.21 o                         
  -2  32   2       1811.52       1557.10       162.59 o                         
   0  32   2       1383.70       1248.05       214.02 o                         
   2  32   2       2590.21       2492.44       266.62 o                         
   4  32   2       2525.71       3038.29       183.31 o                         
   6  32   2       1316.48       1390.15       174.59 o                         
   8  32   2       1680.34       1454.27       179.47 o                         
  10  32   2          7.25        -64.98       165.31 o                         
  12  32   2        227.95        255.22       177.23 o                         
  14  32   2        326.00        636.48       186.41 o                         
  16  32   2        221.04        299.44       181.80 o                         
  18  32   2         29.54       -136.31       196.94 o                         
  20  32   2         13.61       -206.51       277.77 o                         
  22  32   2         96.76         48.48       286.01 o                         
 -21  33   2        288.52        231.23       286.50 o                         
 -19  33   2         89.73        169.67       285.04 o                         
 -17  33   2         34.06       -170.15       278.74 o                         
 -15  33   2        243.09        -27.15       253.53 o                         
 -13  33   2        107.22        -63.02       252.56 o                         
 -11  33   2          0.01        -37.81       244.81 o                         
  -9  33   2        226.49         24.07       202.88 o                         
  -7  33   2        315.50        285.20       152.69 o                         
  -5  33   2        252.01        294.62       157.26 o                         
  -3  33   2       3251.15       3381.14       201.66 o                         
  -1  33   2        526.06        451.48       158.12 o                         
   1  33   2         71.69        -62.75       175.73 o                         
   3  33   2       2094.42       2371.29       182.71 o                         
   5  33   2       1840.45       2145.75       183.57 o                         
   7  33   2        396.09        375.43       169.50 o                         
   9  33   2        930.61        915.98       179.45 o                         
  11  33   2        486.75        698.71       223.24 o                         
  13  33   2        208.90        224.53       178.68 o                         
  15  33   2        873.50       1185.66       201.82 o                         
  17  33   2        732.71        903.66       236.57 o                         
  19  33   2        221.27        175.00       288.44 o                         
  21  33   2          0.94        -38.30       290.38 o                         
 -18  34   2         18.10       -162.88       275.35 o                         
 -16  34   2         19.84       -265.65       268.08 o                         
 -14  34   2         70.15       -208.45       272.44 o                         
 -12  34   2        255.01         31.99       256.93 o                         
 -10  34   2       1383.25       1342.32       275.35 o                         
  -8  34   2        127.15        189.54       261.29 o                         
  -6  34   2       1522.45       1304.63       169.20 o                         
  -4  34   2       3521.67       3743.83       193.11 o                         
  -2  34   2        216.31         85.95       155.80 o                         
   0  34   2         23.10         59.86       160.07 o                         
   2  34   2        788.27        949.39       168.18 o                         
   4  34   2         99.16        128.78       165.28 o                         
   6  34   2         17.57         19.39       164.11 o                         
   8  34   2         84.23         61.04       172.85 o                         
  10  34   2          0.04       -148.26       175.29 o                         
  12  34   2        156.51        213.50       180.23 o                         
  14  34   2        246.57        630.26       199.94 o                         
  16  34   2       2554.55       3498.08       313.64 o                         
  18  34   2        224.95        383.94       277.77 o                         
 -17  35   2         65.28       -152.22       279.71 o                         
 -15  35   2        437.45        141.07       271.47 o                         
 -13  35   2        160.24         89.20       266.14 o                         
 -11  35   2       2050.20       2277.44       297.65 o                         
  -9  35   2          0.63         -1.94       268.56 o                         
  -7  35   2       1516.93       1414.07       274.86 o                         
  -5  35   2         26.68          5.82       247.23 o                         
  -3  35   2        658.07        983.08       168.52 o                         
  -1  35   2       1218.79       1439.12       177.47 o                         
   1  35   2         59.93        168.45       162.25 o                         
   3  35   2          0.73        -58.93       166.13 o                         
   5  35   2        864.38        522.77       169.76 o                         
   7  35   2        366.43        323.37       176.69 o                         
   9  35   2        659.84        620.31       187.11 o                         
  11  35   2        318.08        513.90       188.91 o                         
  13  35   2        386.17        588.02       197.82 o                         
  15  35   2       1392.21       1904.65       296.19 o                         
  17  35   2         77.04        589.48       278.26 o                         
 -14  36   2        194.02        185.18       287.95 o                         
 -12  36   2        501.50        608.38       279.23 o                         
 -10  36   2       1760.36       1820.30       306.37 o                         
  -8  36   2        204.50        310.74       274.86 o                         
  -6  36   2       1125.77       1495.51       278.74 o                         
  -4  36   2         87.60        346.12       262.26 o                         
  -2  36   2         25.76         72.72       256.93 o                         
   0  36   2        100.28        290.67       167.64 o                         
   2  36   2        571.51        453.38       172.34 o                         
   4  36   2        588.63        497.75       174.03 o                         
   6  36   2        847.25        494.83       183.41 o                         
   8  36   2        102.85        -56.58       183.19 o                         
  10  36   2       1992.10       1996.36       208.91 o                         
  12  36   2        334.71        707.76       271.95 o                         
  14  36   2        557.84       1380.62       278.74 o                         
  16  36   2        164.16        276.80       270.50 o                         
 -13  37   2          5.57         88.71       278.74 o                         
 -11  37   2        928.73       1046.61       301.53 o                         
  -9  37   2         93.91        109.56       278.26 o                         
  -7  37   2        828.30        859.49       289.41 o                         
  -5  37   2        248.71        348.06       291.35 o                         
  -3  37   2        728.22        871.13       296.68 o                         
  -1  37   2        813.05       1159.08       298.62 o                         
   1  37   2         58.31        313.64       287.47 o                         
   3  37   2        521.82        771.75       296.68 o                         
   5  37   2         76.95        288.44       186.10 o                         
   7  37   2        482.33        511.27       191.01 o                         
   9  37   2        581.97        752.84       258.87 o                         
  11  37   2        214.79        211.36       255.47 o                         
  13  37   2        137.58        691.28       271.47 o                         
  15  37   2        210.86        502.22       282.13 o                         
  -8  38   2        550.21        469.74       297.16 o                         
  -6  38   2         16.44        273.41       286.50 o                         
  -4  38   2         15.39        -60.60       278.26 o                         
  -2  38   2          3.05        318.01       283.10 o                         
   0  38   2        294.43        770.78       290.38 o                         
   2  38   2         20.89         95.01       286.01 o                         
   4  38   2         39.74        125.07       288.44 o                         
  10  38   2        845.98        810.05       269.05 o                         
  12  38   2         34.32         27.63       266.62 o                         
   0   1   3     215379.41     220292.58       582.60 o                         
  -1   2   3      11852.00      12976.42        74.67 o                         
   1   2   3      61817.05      66205.42       460.60 o                         
  -2   3   3     116637.62     118516.02      1043.90 o                         
   0   3   3      36401.48      41580.03       410.27 o                         
   2   3   3       3610.88       3603.78        61.21 o                         
  -3   4   3      15450.10      16394.51       189.16 o                         
  -1   4   3     337774.12     348715.19      1931.01 o                         
   1   4   3     328385.00     338689.38      1287.14 o                         
   3   4   3      33159.02      33911.23       276.46 o                         
  -4   5   3     173914.22     180539.34      1584.23 o                         
  -2   5   3        258.88        265.92        32.76 o                         
   0   5   3       1585.78       1825.81        35.76 o                         
   2   5   3        198.72        204.82        20.97 o                         
   4   5   3      34477.83      34163.34       290.45 o                         
  -5   6   3       3826.27       4177.64        57.84 o                         
  -3   6   3      33466.88      34799.73       316.40 o                         
  -1   6   3      43937.87      45184.95       457.83 o                         
   1   6   3       9149.51      10092.97        71.88 o                         
   3   6   3      85988.86      88369.36       514.20 o                         
   5   6   3          1.66         15.77        22.42 o                         
  -6   7   3      25148.07      26067.49       167.47 o                         
  -4   7   3      59679.05      61138.25       526.80 o                         
  -2   7   3       3422.58       3631.35        79.14 o                         
   0   7   3      30585.31      30271.19        98.19 o                         
   2   7   3     130720.48     130516.23       711.11 o                         
   4   7   3         45.91        117.70        26.27 o                         
   6   7   3        603.70        689.51        29.85 o                         
  -7   8   3        114.20         98.30        54.43 o                         
  -5   8   3      78074.23      80127.33       556.12 o                         
  -3   8   3       9960.71      10344.74       161.15 o                         
  -1   8   3       1888.86       1815.74        27.92 o                         
   1   8   3      67951.41      70947.23       336.94 o                         
   3   8   3      13555.73      12285.53       117.43 o                         
   5   8   3       1912.05       1810.09        38.20 o                         
   7   8   3         14.83         99.36        36.45 o                         
  -8   9   3       4931.44       5226.79       171.61 o                         
  -6   9   3      13011.04      12664.55       210.01 o                         
  -4   9   3      14545.55      14611.94       217.55 o                         
  -2   9   3      10808.24      10081.35       109.85 o                         
   0   9   3       3610.28       4167.51        47.01 o                         
   2   9   3        392.76        365.62        24.90 o                         
   4   9   3        637.75        573.64        29.42 o                         
   6   9   3       8545.38       9126.35        61.06 o                         
   8   9   3      20233.19      19158.03       133.22 o                         
  -9  10   3        586.36        762.54       142.04 o                         
  -7  10   3      31834.22      31744.46       791.62 o                         
  -5  10   3      11001.78      10161.73       112.19 o                         
  -3  10   3        126.10        172.58        26.72 o                         
  -1  10   3      14799.71      13931.93       111.39 o                         
   1  10   3      24796.09      24504.94       127.39 o                         
   3  10   3       6243.06       6666.39        73.99 o                         
   5  10   3       2248.43       2442.45        40.35 o                         
   7  10   3      19343.50      19084.53       295.39 o                         
   9  10   3      87255.72      88269.48       343.24 o                         
 -10  11   3       6229.06       6452.25       210.39 o                         
  -8  11   3      22189.95      22405.45       281.65 o                         
  -6  11   3        400.56        444.74        55.47 o                         
  -4  11   3       4554.36       4138.66        54.86 o                         
  -2  11   3       5939.39       5693.17        61.32 o                         
   0  11   3        987.75       1224.00        33.02 o                         
   2  11   3      17212.72      16790.79        98.59 o                         
   4  11   3       2800.63       2717.66        41.34 o                         
   6  11   3       3542.43       3355.13        63.22 o                         
   8  11   3        328.98        409.76        50.75 o                         
  10  11   3       5339.57       5771.18       166.03 o                         
 -11  12   3       2813.17       2919.94       123.68 o                         
  -9  12   3      48371.82      48527.61       412.54 o                         
  -7  12   3       2291.81       2395.50        85.31 o                         
  -5  12   3      32085.80      30248.55       202.57 o                         
  -3  12   3       6311.43       6386.16        91.33 o                         
  -1  12   3      41877.08      40809.08       279.52 o                         
   1  12   3       8820.38       9177.33        66.62 o                         
   3  12   3       2867.38       3311.63        60.24 o                         
   5  12   3          6.51         76.26        33.69 o                         
   7  12   3       8183.92       8548.72       150.55 o                         
   9  12   3       7637.64       7477.41       133.12 o                         
  11  12   3      45957.80      46907.38       468.77 o                         
 -12  13   3       1101.71        753.18       115.45 o                         
 -10  13   3       7683.09       7805.23       227.36 o                         
  -8  13   3       1963.24       1867.58       136.95 o                         
  -6  13   3      15679.66      15077.33       111.89 o                         
  -4  13   3      11097.55      12019.14        91.30 o                         
  -2  13   3       1234.05       1460.56        46.54 o                         
   0  13   3        246.82        251.46        28.64 o                         
   2  13   3      74582.90      74285.66       167.07 o                         
   4  13   3       7072.03       7212.84       132.05 o                         
   6  13   3         48.36         52.67        38.51 o                         
   8  13   3        439.24        338.03        47.56 o                         
  10  13   3      14629.77      15225.93       182.41 o                         
  12  13   3       5691.17       5946.44       167.73 o                         
 -13  14   3      22381.30      22779.83       858.28 o                         
 -11  14   3      16640.07      17052.17       298.62 o                         
  -9  14   3        159.15        220.57       154.64 o                         
  -7  14   3       5278.08       5995.39        81.87 o                         
  -5  14   3          0.27        -19.25        46.41 o                         
  -3  14   3      12428.40      12848.88       177.23 o                         
  -1  14   3        789.83        749.66        44.49 o                         
   1  14   3       6004.74       6185.75        92.57 o                         
   3  14   3      24456.22      24469.07       315.77 o                         
   5  14   3       6130.91       6828.46       172.86 o                         
   7  14   3      12395.07      12647.89       263.37 o                         
   9  14   3       5342.37       4911.86       207.55 o                         
  11  14   3        191.25        277.27       104.56 o                         
  13  14   3      17247.34      16385.46       209.57 o                         
 -14  15   3       4985.84       4368.05       154.76 o                         
 -12  15   3       1667.83       1608.94       182.27 o                         
 -10  15   3       1144.42       1057.76       168.70 o                         
  -8  15   3      16189.72      17619.64       393.58 o                         
  -6  15   3        764.28        776.83        54.75 o                         
  -4  15   3        866.04        840.52        62.06 o                         
  -2  15   3       1129.18       1096.78        49.66 o                         
   0  15   3        796.85       1129.07        40.40 o                         
   2  15   3        820.13        740.91        56.91 o                         
   4  15   3      70681.72      69767.53       682.28 o                         
   6  15   3      12471.80      12390.88       365.58 o                         
   8  15   3       2992.30       2696.50        81.75 o                         
  10  15   3       4866.78       5183.95       136.62 o                         
  12  15   3       2817.16       2978.44       136.49 o                         
  14  15   3       1022.98       1017.31       135.59 o                         
 -15  16   3       1899.13       2015.51       149.43 o                         
 -13  16   3       4674.71       4616.44       228.81 o                         
 -11  16   3        397.07        120.22       168.70 o                         
  -9  16   3        245.93        111.67       149.07 o                         
  -7  16   3       2492.46       2279.54        71.05 o                         
  -5  16   3       7754.29       7364.55       120.63 o                         
  -3  16   3       1849.08       1644.70        54.38 o                         
  -1  16   3       2519.24       2739.34        58.80 o                         
   1  16   3      63642.66      63944.52       285.20 o                         
   3  16   3      33960.71      32310.12       346.00 o                         
   5  16   3      16318.13      16637.52       214.17 o                         
   7  16   3        202.96        257.65        66.39 o                         
   9  16   3        487.22        576.02       100.21 o                         
  11  16   3        934.04        860.64       114.37 o                         
  13  16   3        789.82        804.10       131.73 o                         
  15  16   3       1109.30        957.17       143.68 o                         
 -16  17   3        597.90        457.91       146.77 o                         
 -14  17   3       7281.00       6681.06       268.08 o                         
 -12  17   3       1591.51       1608.94       207.48 o                         
 -10  17   3         36.45         35.87       158.52 o                         
  -8  17   3      15372.89      15649.47       288.80 o                         
  -6  17   3      56058.83      53746.63       264.98 o                         
  -4  17   3       1103.69       1030.06        54.09 o                         
  -2  17   3       1265.06       1062.62        51.79 o                         
   0  17   3       4747.52       4982.93       136.95 o                         
   2  17   3       3560.59       3211.81       125.31 o                         
   4  17   3       1242.49       1112.43       145.91 o                         
   6  17   3       5297.29       4808.81       155.18 o                         
   8  17   3        165.77         61.42        64.59 o                         
  10  17   3       3722.77       3487.49       136.97 o                         
  12  17   3         81.70         60.83       124.40 o                         
  14  17   3      19456.19      19821.67       247.35 o                         
  16  17   3       1045.39        985.72       150.41 o                         
 -17  18   3       5510.75       5818.22       200.86 o                         
 -15  18   3      11095.11      10515.08       312.67 o                         
 -13  18   3       2033.59       1938.10       218.63 o                         
 -11  18   3      11548.30      11656.71       289.89 o                         
  -9  18   3        349.24        468.79       168.46 o                         
  -7  18   3       2532.65       2423.48       145.19 o                         
  -5  18   3        193.15        292.37        74.95 o                         
  -3  18   3      17745.82      16441.97       166.21 o                         
  -1  18   3       2075.27       1582.75        89.90 o                         
   1  18   3         33.82         28.96        54.61 o                         
   3  18   3          9.09         52.98        60.56 o                         
   5  18   3       2810.37       2899.43       113.33 o                         
   7  18   3        123.28        129.95        62.49 o                         
   9  18   3      21567.76      21144.29       225.09 o                         
  11  18   3       1364.88       1587.87       167.49 o                         
  13  18   3      27225.89      26553.75       271.35 o                         
  15  18   3       1205.30       1336.73       151.70 o                         
  17  18   3       3695.13       3544.08       236.81 o                         
 -18  19   3       5509.59       5419.10       325.28 o                         
 -16  19   3      14002.24      12811.42       350.97 o                         
 -14  19   3         23.70       -122.16       210.87 o                         
 -12  19   3       5793.20       5552.04       250.14 o                         
 -10  19   3       1750.63       1666.54       202.63 o                         
  -8  19   3       1229.99       1013.82        67.68 o                         
  -6  19   3       9381.58       8752.40       144.52 o                         
  -4  19   3       4646.16       4948.74       139.03 o                         
  -2  19   3        543.55        499.15        56.82 o                         
   0  19   3        694.63        591.93        88.71 o                         
   2  19   3       1880.50       1956.94        68.99 o                         
   4  19   3       7207.31       7139.51       101.22 o                         
   6  19   3       3980.57       3842.38       130.22 o                         
   8  19   3       1012.57        921.85        73.53 o                         
  10  19   3       3584.00       3620.84       142.10 o                         
  12  19   3       1490.48       2005.36       216.45 o                         
  14  19   3       7232.85       7883.06       223.72 o                         
  16  19   3       4319.33       4675.48       187.78 o                         
  18  19   3       1857.17       1537.84       178.58 o                         
 -19  20   3       4415.89       4331.60       206.11 o                         
 -17  20   3         31.22        302.01       256.93 o                         
 -15  20   3         35.32       -154.16       222.99 o                         
 -13  20   3        396.19        303.46       205.54 o                         
 -11  20   3       4275.43       3914.67       431.20 o                         
  -9  20   3       3440.98       3164.02       107.07 o                         
  -7  20   3       1736.18       1623.16        67.70 o                         
  -5  20   3        109.41        169.83        56.31 o                         
  -3  20   3       5041.14       4915.55       171.64 o                         
  -1  20   3       4395.96       4402.70       159.97 o                         
   1  20   3      17369.03      17631.49       483.31 o                         
   3  20   3       7680.51       7816.45       126.73 o                         
   5  20   3       7565.00       7193.61       104.49 o                         
   7  20   3       3144.95       3133.47        86.04 o                         
   9  20   3       4930.71       4741.61       150.85 o                         
  11  20   3       6720.42       6886.15       203.60 o                         
  13  20   3        649.21        696.87       142.76 o                         
  15  20   3       5775.33       6015.87       195.95 o                         
  17  20   3       5633.39       5858.68       210.92 o                         
  19  20   3       2687.90       2727.16       268.08 o                         
 -20  21   3       2168.79       2092.80       184.69 o                         
 -18  21   3       1603.54       1859.57       279.71 o                         
 -16  21   3       4540.09       4713.87       292.31 o                         
 -14  21   3       6225.09       6173.02       290.86 o                         
 -12  21   3       3181.21       2636.68       211.12 o                         
 -10  21   3       1549.82       1404.19       197.30 o                         
  -8  21   3       7874.29       7486.33       103.63 o                         
  -6  21   3       4270.79       4385.08        82.99 o                         
  -4  21   3       1196.76       1249.49        60.62 o                         
  -2  21   3        188.73        193.77        95.85 o                         
   0  21   3        476.81        524.53       135.98 o                         
   2  21   3       9033.04       8938.90       310.25 o                         
   4  21   3       2258.92       2334.57        86.02 o                         
   6  21   3       8475.01       8189.49       114.38 o                         
   8  21   3        635.53        526.60       121.31 o                         
  10  21   3       1469.35       1557.30       136.62 o                         
  12  21   3         89.61         20.95       137.05 o                         
  14  21   3       4050.29       3806.70       179.97 o                         
  16  21   3       7172.80       6782.93       212.43 o                         
  18  21   3       3442.85       3344.19       193.15 o                         
  20  21   3        250.89         55.99       162.89 o                         
 -21  22   3       4727.26       5340.94       222.30 o                         
 -19  22   3       1969.71       1847.93       273.41 o                         
 -17  22   3        465.56        312.67       238.02 o                         
 -15  22   3        397.88        387.33       248.69 o                         
 -13  22   3       1487.61       1353.01       130.15 o                         
 -11  22   3          8.70        -59.07       108.86 o                         
  -9  22   3       1775.00       1570.90       106.38 o                         
  -7  22   3       4598.99       4753.17       121.68 o                         
  -5  22   3      23327.76      22259.21       162.07 o                         
  -3  22   3        230.30        221.71       102.47 o                         
  -1  22   3       1283.51       1022.76       106.41 o                         
   1  22   3        878.34        817.56       109.45 o                         
   3  22   3       5794.12       5589.34       148.54 o                         
   5  22   3      11768.88      11787.06       124.63 o                         
   7  22   3       1250.92       1142.09       136.22 o                         
   9  22   3       1038.98        945.71       132.59 o                         
  11  22   3       1410.91       1325.40       150.71 o                         
  13  22   3       5254.48       4986.07       232.93 o                         
  15  22   3       2900.95       2807.58       180.87 o                         
  17  22   3        329.45        366.40       161.58 o                         
  19  22   3       1694.99       1675.98       178.59 o                         
  21  22   3        624.71        527.15       246.02 o                         
 -22  23   3         34.93         50.42       259.35 o                         
 -20  23   3        595.76        573.48       256.44 o                         
 -18  23   3        750.17        767.39       246.75 o                         
 -16  23   3        338.32        340.31       254.50 o                         
 -14  23   3        229.37        205.59       131.44 o                         
 -12  23   3        781.44        443.78       121.40 o                         
 -10  23   3         20.44         61.10       101.62 o                         
  -8  23   3       1886.83       1864.86       111.27 o                         
  -6  23   3       3243.84       3152.28       139.64 o                         
  -4  23   3       1214.13       1114.60       116.93 o                         
  -2  23   3       1282.86       1284.36       128.95 o                         
   0  23   3        185.70        -17.61       188.82 o                         
   2  23   3       4827.02       4645.10       141.56 o                         
   4  23   3        898.37        951.74        63.84 o                         
   6  23   3      12285.55      12134.32       129.69 o                         
   8  23   3          5.51        -63.34       125.72 o                         
  10  23   3       3546.41       3073.01       163.55 o                         
  12  23   3        125.05        130.74       157.24 o                         
  14  23   3        547.94        700.93       168.53 o                         
  16  23   3       1486.51       1557.18       173.64 o                         
  18  23   3       3510.38       3497.82       193.45 o                         
  20  23   3        101.24        131.20       171.86 o                         
  22  23   3         25.56         37.79       177.27 o                         
 -23  24   3        324.84        299.10       283.59 o                         
 -21  24   3       1724.87       1652.57       280.20 o                         
 -19  24   3         18.37        -40.72       254.99 o                         
 -17  24   3         26.19        288.92       259.35 o                         
 -15  24   3       4667.17       4518.86       292.07 o                         
 -13  24   3       6924.65       6977.67       225.90 o                         
 -11  24   3       1534.07       1725.44       122.79 o                         
  -9  24   3      24070.61      24068.13       468.34 o                         
  -7  24   3       2868.41       2699.60       150.09 o                         
  -5  24   3       7421.42       7381.40       164.07 o                         
  -3  24   3       3837.07       3507.35       136.68 o                         
  -1  24   3        741.42        776.54       113.15 o                         
   1  24   3       3145.53       2890.89       139.56 o                         
   3  24   3          1.41        -36.44       122.92 o                         
   5  24   3        211.08         19.19       127.95 o                         
   7  24   3       1929.11       2146.42       151.60 o                         
   9  24   3       4025.94       3732.45       174.97 o                         
  11  24   3        387.27        429.01       286.01 o                         
  13  24   3       1024.40       1118.12       166.98 o                         
  15  24   3          0.04        116.42       162.33 o                         
  17  24   3        906.73        986.68       171.31 o                         
  19  24   3       6511.04       6721.87       221.79 o                         
  21  24   3          7.16         97.79       176.34 o                         
  23  24   3       1719.17       1628.76       203.23 o                         
 -24  25   3         72.64        -74.17       309.77 o                         
 -22  25   3         13.52         76.11       288.44 o                         
 -20  25   3       1135.63       1405.34       294.74 o                         
 -18  25   3         93.37         -1.63       136.74 o                         
 -16  25   3        107.37        240.12       126.66 o                         
 -14  25   3        525.93        360.89       192.69 o                         
 -12  25   3       6050.43       5743.60       235.13 o                         
 -10  25   3       1042.25       1154.15       173.01 o                         
  -8  25   3       5796.60       5585.89       142.27 o                         
  -6  25   3        292.02        346.72       122.34 o                         
  -4  25   3        443.21        450.29       116.98 o                         
  -2  25   3        288.13        239.47       118.77 o                         
   0  25   3       1771.43       1700.51       208.93 o                         
   2  25   3       6075.66       6209.12       171.19 o                         
   4  25   3         28.90         58.99       130.29 o                         
   6  25   3        638.10        327.47       139.65 o                         
   8  25   3       2531.41       2934.43       173.44 o                         
  10  25   3       1212.30       1410.90       166.79 o                         
  12  25   3       2473.30       2232.84       180.04 o                         
  14  25   3       2948.81       3379.88       185.90 o                         
  16  25   3        909.84        840.38       169.94 o                         
  18  25   3       1646.83       1783.38       180.90 o                         
  20  25   3         14.73        162.15       174.86 o                         
  22  25   3       1863.64       2431.75       209.76 o                         
  24  25   3          0.17       -204.06       204.06 o                         
 -25  26   3         44.61       -301.04       301.04 o                         
 -23  26   3        104.74        -12.60       305.89 o                         
 -21  26   3        314.77        314.13       304.92 o                         
 -19  26   3         77.18       -104.71       274.86 o                         
 -17  26   3       1127.19       1230.34       263.23 o                         
 -15  26   3       4160.99       3754.74       166.01 o                         
 -13  26   3         58.50         30.96       110.96 o                         
 -11  26   3        110.99          2.67       111.22 o                         
  -9  26   3        658.95        364.26       112.98 o                         
  -7  26   3        194.47        -43.22       116.48 o                         
  -5  26   3        870.98       1055.42       243.11 o                         
  -3  26   3        854.50        676.28       127.54 o                         
  -1  26   3        139.42        181.02       121.05 o                         
   1  26   3          7.87        138.70       131.47 o                         
   3  26   3      14007.82      15238.91       235.14 o                         
   5  26   3      13836.86      13148.34       227.35 o                         
   7  26   3       3205.33       2977.29       173.51 o                         
   9  26   3      13146.64      13322.26       240.04 o                         
  11  26   3       2371.62       2168.40       312.92 o                         
  13  26   3        328.03        347.58       157.47 o                         
  15  26   3       1145.12       1400.33       175.52 o                         
  17  26   3         80.87        -36.12       167.84 o                         
  19  26   3       3193.96       2922.59       199.69 o                         
  21  26   3          5.10        133.90       190.70 o                         
  23  26   3       1460.95       1871.37       329.40 o                         
  25  26   3        620.41        363.09       295.22 o                         
 -24  27   3        755.62        457.14       316.55 o                         
 -22  27   3        432.55        326.73       308.31 o                         
 -20  27   3       1553.22       1546.41       308.31 o                         
 -18  27   3       1468.28       1097.03       276.32 o                         
 -16  27   3        419.72        337.88       273.41 o                         
 -14  27   3        113.69        144.10       120.13 o                         
 -12  27   3         56.63          0.65       111.28 o                         
 -10  27   3       4090.49       3985.98       137.13 o                         
  -8  27   3        491.55        380.18       123.70 o                         
  -6  27   3       2374.18       2250.98       284.07 o                         
  -4  27   3       1121.59       1138.92       131.28 o                         
  -2  27   3       1008.25       1161.56       131.84 o                         
   0  27   3        160.73        178.47       130.58 o                         
   2  27   3       4106.09       4180.72       177.11 o                         
   4  27   3       1210.36       1507.73       157.82 o                         
   6  27   3       1656.30       1247.38       156.52 o                         
   8  27   3       3608.50       4000.67       179.77 o                         
  10  27   3       3399.86       3415.71       204.81 o                         
  12  27   3       2539.05       2832.84       174.24 o                         
  14  27   3       1125.92       1129.37       168.05 o                         
  16  27   3         63.30         48.61       166.68 o                         
  18  27   3        114.11       -106.39       171.44 o                         
  20  27   3        630.02        869.05       195.13 o                         
  22  27   3       3524.77       3626.48       230.32 o                         
  24  27   3        285.15        292.56       208.75 o                         
 -21  28   3        169.03        400.42       308.31 o                         
 -19  28   3       5465.54       5375.58       347.09 o                         
 -17  28   3        358.92         32.57       190.39 o                         
 -15  28   3        292.38        163.60       182.34 o                         
 -13  28   3       3439.71       3739.75       210.81 o                         
 -11  28   3        325.46        320.54       115.41 o                         
  -9  28   3       1624.93       1711.63       141.07 o                         
  -7  28   3        229.82         95.90       127.05 o                         
  -5  28   3        164.61         89.52       125.57 o                         
  -3  28   3       2591.44       2391.04       162.15 o                         
  -1  28   3       2910.74       2776.91       149.88 o                         
   1  28   3       1992.26       1884.14       158.64 o                         
   3  28   3       1312.14       1634.13       174.76 o                         
   5  28   3       1028.24        886.56       149.49 o                         
   7  28   3        353.45        182.42       178.39 o                         
   9  28   3          0.36        -18.83       153.91 o                         
  11  28   3         13.07        178.16       154.73 o                         
  13  28   3         92.46        304.40       156.89 o                         
  15  28   3        280.55        271.94       167.14 o                         
  17  28   3        248.46        118.21       170.59 o                         
  19  28   3        107.69        -39.92       186.30 o                         
  21  28   3       2002.13       3170.56       225.82 o                         
  23  28   3       2288.68       2508.67       311.71 o                         
  25  28   3       2967.28       3051.61       338.37 o                         
 -20  29   3        868.11       1231.79       313.16 o                         
 -18  29   3          7.87        161.47       187.95 o                         
 -16  29   3        824.10        563.60       194.29 o                         
 -14  29   3       2926.58       3121.54       408.17 o                         
 -12  29   3          7.42        120.51       183.37 o                         
 -10  29   3        262.60        343.22       245.78 o                         
  -8  29   3       3610.96       3248.38       314.61 o                         
  -6  29   3       1372.59       1490.27       141.75 o                         
  -4  29   3        191.44        170.23       126.84 o                         
  -2  29   3       2905.07       2742.16       155.59 o                         
   0  29   3       4787.71       4795.39       170.63 o                         
   2  29   3         17.55         74.60       136.29 o                         
   4  29   3        159.39        159.14       139.64 o                         
   6  29   3       2032.64       1899.61       156.37 o                         
   8  29   3       1370.62       1441.75       160.03 o                         
  10  29   3       1906.14       1862.13       169.58 o                         
  12  29   3       2711.12       2611.77       187.64 o                         
  14  29   3         67.65        -45.15       165.23 o                         
  16  29   3        241.08        507.45       183.21 o                         
  18  29   3        100.63          6.99       178.90 o                         
  20  29   3        837.52       1040.93       212.48 o                         
  22  29   3          4.47        329.16       284.07 o                         
  24  29   3        643.51       1219.19       299.59 o                         
 -19  30   3        434.37       1163.03       256.68 o                         
 -17  30   3       1289.83       1396.37       216.99 o                         
 -15  30   3       3809.59       3670.29       295.47 o                         
 -13  30   3        454.73        381.37       187.73 o                         
 -11  30   3       1144.90       1388.37       261.29 o                         
  -9  30   3         27.56        -54.78       242.38 o                         
  -7  30   3       3913.22       4001.82       167.25 o                         
  -5  30   3       1938.03       1921.18       152.45 o                         
  -3  30   3        170.22        248.54       131.46 o                         
  -1  30   3       1205.16       1163.49       141.15 o                         
   1  30   3        852.63        839.37       146.98 o                         
   3  30   3       1300.64       1416.29       154.98 o                         
   5  30   3       1036.05       1084.08       151.59 o                         
   7  30   3        100.75        105.29       147.96 o                         
   9  30   3        117.12         95.02       159.50 o                         
  11  30   3       3749.68       4320.43       197.47 o                         
  13  30   3         31.47        120.50       171.73 o                         
  15  30   3       4415.03       4566.67       213.76 o                         
  17  30   3        645.02        535.02       189.62 o                         
  19  30   3         51.64         46.68       199.38 o                         
  21  30   3        309.71        615.65       290.38 o                         
  23  30   3         53.95        344.18       294.25 o                         
 -20  31   3       6679.70       7177.95       365.51 o                         
 -18  31   3          9.65        252.43       203.38 o                         
 -16  31   3       1273.37        919.41       201.25 o                         
 -14  31   3         48.65       -110.92       201.03 o                         
 -12  31   3        104.76        224.93       248.69 o                         
 -10  31   3        153.93        286.01       250.62 o                         
  -8  31   3         77.12         -6.30       254.02 o                         
  -6  31   3         84.29        108.59       248.20 o                         
  -4  31   3         22.84        -30.88       137.61 o                         
  -2  31   3       1062.94       1138.24       147.35 o                         
   0  31   3         78.53        263.37       135.56 o                         
   2  31   3       3027.53       3130.44       167.69 o                         
   4  31   3        452.06        466.00       147.76 o                         
   6  31   3        716.43        542.24       155.94 o                         
   8  31   3       1000.51       1052.67       160.95 o                         
  10  31   3        126.90         38.53       165.43 o                         
  12  31   3        829.30        894.18       175.00 o                         
  14  31   3        996.20       1040.50       188.44 o                         
  16  31   3        107.56        176.82       182.10 o                         
  18  31   3        859.46        782.37       203.80 o                         
  20  31   3       1625.67       1786.85       298.13 o                         
  22  31   3        216.71        220.57       284.56 o                         
 -19  32   3        301.07        631.65       303.95 o                         
 -17  32   3        112.14        -24.19       215.06 o                         
 -15  32   3          5.20       -153.19       259.84 o                         
 -13  32   3        210.93        -43.14       258.38 o                         
 -11  32   3        710.14        517.73       256.44 o                         
  -9  32   3          0.48       -192.45       266.14 o                         
  -7  32   3          7.10         28.12       262.74 o                         
  -5  32   3        789.44       1287.54       282.62 o                         
  -3  32   3       8578.62       8124.21       356.30 o                         
  -1  32   3       1022.99       1250.72       158.67 o                         
   1  32   3       2724.39       3301.32       179.89 o                         
   3  32   3        299.79        378.59       149.69 o                         
   5  32   3         40.60        -52.17       196.82 o                         
   7  32   3        206.80        -38.49       154.55 o                         
   9  32   3         13.49       -140.50       166.79 o                         
  11  32   3        458.58        517.76       175.75 o                         
  13  32   3        370.91        667.60       176.67 o                         
  15  32   3        339.00        648.98       195.54 o                         
  17  32   3          0.01       -121.49       197.60 o                         
  19  32   3       1031.64       1108.18       283.59 o                         
  21  32   3        901.79        938.51       299.59 o                         
 -18  33   3        201.75        282.13       282.62 o                         
 -16  33   3        436.74         89.20       280.68 o                         
 -14  33   3         10.01       -245.29       287.47 o                         
 -12  33   3        436.64        275.35       259.84 o                         
 -10  33   3        394.93        305.89       274.86 o                         
  -8  33   3         42.93        113.92       260.32 o                         
  -6  33   3         94.78         87.74       252.56 o                         
  -4  33   3        605.34        644.26       276.32 o                         
  -2  33   3        134.58        295.22       282.62 o                         
   0  33   3        837.00       1228.88       293.77 o                         
   2  33   3       2617.39       2948.99       385.87 o                         
   4  33   3       1534.25       1796.15       178.42 o                         
   6  33   3         25.37        -29.55       159.42 o                         
   8  33   3        714.42        746.91       168.35 o                         
  10  33   3        643.30        795.05       185.16 o                         
  12  33   3        528.11        940.92       186.76 o                         
  14  33   3       3223.19       3537.82       215.19 o                         
  16  33   3         15.01        403.81       266.14 o                         
  18  33   3        178.56         31.51       275.83 o                         
  20  33   3         23.24         70.29       276.32 o                         
 -15  34   3       1301.62        552.63       285.04 o                         
 -13  34   3         41.33       -276.32       276.32 o                         
 -11  34   3        217.11        255.96       289.89 o                         
  -9  34   3        234.08        221.54       263.71 o                         
  -7  34   3        338.31        306.86       261.77 o                         
  -5  34   3       1282.10       1306.45       273.41 o                         
  -3  34   3         99.78        156.58       257.90 o                         
  -1  34   3       1407.66       1773.76       289.89 o                         
   1  34   3        509.93        685.95       275.35 o                         
   3  34   3       1354.10       1534.77       307.34 o                         
   5  34   3         40.28         39.36       167.35 o                         
   7  34   3        549.28        378.72       169.53 o                         
   9  34   3       2461.86       2169.43       449.14 o                         
  11  34   3        717.59        981.66       194.01 o                         
  13  34   3        365.05        953.29       196.74 o                         
  15  34   3       2971.71       3133.05       294.25 o                         
  17  34   3        767.52       1045.64       279.71 o                         
  19  34   3        279.61        230.75       270.98 o                         
 -14  35   3         12.76       -156.09       298.13 o                         
 -12  35   3        773.58        724.73       305.40 o                         
 -10  35   3        478.66        754.78       286.50 o                         
  -8  35   3       2251.16       2714.21       312.67 o                         
  -6  35   3          2.27        151.25       286.01 o                         
  -4  35   3        482.44        673.83       289.41 o                         
  -2  35   3        959.40       1122.24       301.53 o                         
   0  35   3        589.47       1063.58       303.95 o                         
   2  35   3        285.31        212.81       293.77 o                         
   4  35   3       2355.11       2606.11       309.28 o                         
   6  35   3         79.89        -62.53       276.80 o                         
   8  35   3         60.27         41.21       292.80 o                         
  10  35   3         50.25        324.00       193.12 o                         
  12  35   3        240.38        347.09       254.50 o                         
  14  35   3        120.17        262.74       262.74 o                         
  16  35   3          4.86         59.14       264.20 o                         
  18  35   3        476.04        250.62       266.62 o                         
 -11  36   3       2667.53       2111.65       322.85 o                         
  -9  36   3        900.26       1181.86       306.37 o                         
  -7  36   3        121.10        235.11       293.77 o                         
  -5  36   3         72.27         95.98       269.53 o                         
  -3  36   3        626.46        730.06       281.16 o                         
  -1  36   3         16.01         20.36       270.02 o                         
   1  36   3        740.08        873.07       285.53 o                         
   3  36   3          2.43         45.08       278.26 o                         
   5  36   3       1184.58       1019.95       290.86 o                         
   7  36   3       1462.26       1739.34       328.19 o                         
  -6  37   3        844.02        890.03       287.95 o                         
  -4  37   3        143.97       -172.09       295.71 o                         
  -2  37   3        149.55        -13.09       301.53 o                         
   0  37   3        208.43        249.17       301.04 o                         
   2  37   3        425.30        302.98       308.80 o                         
   0   0   4     307038.66     319798.41      3449.60 o                         
   1   1   4      36576.82      37516.75       305.72 o                         
   0   2   4       2248.68       2001.68        50.55 o                         
   2   2   4      28704.46      28399.43       203.05 o                         
  -1   3   4       2778.08       2989.13        38.75 o                         
   1   3   4      23477.62      25591.81       227.20 o                         
   3   3   4      22440.01      22029.33       221.50 o                         
  -2   4   4       8452.72       9039.05       138.24 o                         
   0   4   4      31078.17      33686.11       169.92 o                         
   2   4   4        159.43         76.21        38.17 o                         
   4   4   4       8631.83       8125.04       101.14 o                         
  -3   5   4        364.85        344.37        41.11 o                         
  -1   5   4      36044.05      35324.95       455.99 o                         
   1   5   4      39297.06      39756.27       113.32 o                         
   3   5   4       4538.30       4294.24        39.39 o                         
   5   5   4      15271.70      15086.56       184.16 o                         
  -4   6   4       2046.48       2031.11       100.35 o                         
  -2   6   4       6524.54       7014.54       172.07 o                         
   0   6   4      77574.26      75259.62       414.04 o                         
   2   6   4     116485.36     116124.38       669.45 o                         
   4   6   4       5247.44       5451.18        78.49 o                         
   6   6   4       6557.79       7383.94       195.36 o                         
  -5   7   4      93573.60      99705.75       725.75 o                         
  -3   7   4      13850.27      15059.99       155.97 o                         
  -1   7   4       5370.40       4860.46        57.51 o                         
   1   7   4       2171.75       2848.21        34.64 o                         
   3   7   4        541.09        675.02        26.60 o                         
   5   7   4       1008.78        930.91        46.81 o                         
   7   7   4      26178.26      23976.29       597.88 o                         
  -6   8   4      11435.35      12044.25       125.39 o                         
  -4   8   4       4114.64       4113.77        86.18 o                         
  -2   8   4       6962.12       6544.75       140.08 o                         
   0   8   4      39031.55      38115.93       315.28 o                         
   2   8   4        218.02        115.51        26.90 o                         
   4   8   4       5275.33       5341.26        57.04 o                         
   6   8   4      11004.37      11772.77       163.78 o                         
   8   8   4        349.79        296.54        28.25 o                         
  -7   9   4       2291.40       2202.88       125.80 o                         
  -5   9   4          0.10          0.48        98.41 o                         
  -3   9   4        513.99        468.24        57.63 o                         
  -1   9   4       3188.55       3113.96        80.55 o                         
   1   9   4       3908.68       3849.57        58.75 o                         
   3   9   4       9114.95       9299.93        79.00 o                         
   5   9   4        945.07        837.44        38.58 o                         
   7   9   4       6636.48       7223.46        75.06 o                         
   9   9   4       6094.39       6167.13        87.02 o                         
  -8  10   4      11026.94      11004.80       372.30 o                         
  -6  10   4      26521.71      26421.26       282.62 o                         
  -4  10   4       2499.56       2309.43       122.16 o                         
  -2  10   4      34614.04      33212.91       142.54 o                         
   0  10   4      20416.67      19254.35        73.84 o                         
   2  10   4      48054.29      48532.88       125.70 o                         
   4  10   4       8418.74       8779.34        87.82 o                         
   6  10   4        382.47        360.01        37.60 o                         
   8  10   4          0.72         51.04        36.83 o                         
  10  10   4        231.44        484.36        93.80 o                         
  -9  11   4          3.91         83.08        45.30 o                         
  -7  11   4       9705.61       9654.13       444.29 o                         
  -5  11   4      10529.86      11106.98       198.75 o                         
  -3  11   4       5082.83       5507.44       143.49 o                         
  -1  11   4       7785.41       7060.72        80.63 o                         
   1  11   4      15285.88      14553.20       135.71 o                         
   3  11   4       9733.57      10202.15       101.75 o                         
   5  11   4       9060.44       8544.15        79.96 o                         
   7  11   4       5825.69       5437.26        69.19 o                         
   9  11   4        440.10        421.55        51.64 o                         
  11  11   4         20.48         61.51        55.63 o                         
 -10  12   4      60346.97      61205.23       481.37 o                         
  -8  12   4      30151.49      29065.71       920.57 o                         
  -6  12   4      27411.43      24711.74       934.87 o                         
  -4  12   4      13154.74      12015.75       471.68 o                         
  -2  12   4       1323.92       1415.82        52.77 o                         
   0  12   4       2876.78       3122.70        40.43 o                         
   2  12   4      12944.45      13274.63        68.00 o                         
   4  12   4       1674.13       1693.87        46.05 o                         
   6  12   4      25373.96      26567.21       264.62 o                         
   8  12   4       2293.09       2365.29        86.53 o                         
  10  12   4      10346.26      11101.83       554.57 o                         
  12  12   4         97.52         51.85        58.10 o                         
 -11  13   4       1509.00       1495.51       168.70 o                         
  -9  13   4        133.80        501.25       168.21 o                         
  -7  13   4         87.13        107.99        61.08 o                         
  -5  13   4       9471.75       9010.00       330.85 o                         
  -3  13   4       1364.80       1366.00        38.95 o                         
  -1  13   4       5831.57       5536.15        68.44 o                         
   1  13   4       1803.67       1726.28        35.63 o                         
   3  13   4        384.90        350.10        37.02 o                         
   5  13   4       2393.57       2580.06        54.20 o                         
   7  13   4        119.33        118.94       116.13 o                         
   9  13   4         18.41         11.30        56.86 o                         
  11  13   4        112.32         46.47        60.31 o                         
  13  13   4       8440.48       8742.29       246.75 o                         
 -12  14   4       1515.25       1515.38       172.58 o                         
 -10  14   4       1122.81       1042.25       160.46 o                         
  -8  14   4       6954.10       7129.05        94.95 o                         
  -6  14   4      17332.51      17792.60       120.50 o                         
  -4  14   4       9813.40       8490.51       180.60 o                         
  -2  14   4       9249.28       8526.45       116.15 o                         
   0  14   4       2719.29       2873.14        43.36 o                         
   2  14   4         37.14         79.26        38.17 o                         
   4  14   4       6512.97       6624.86        76.76 o                         
   6  14   4       7420.02       7065.32        76.43 o                         
   8  14   4      16331.53      15419.34       231.18 o                         
  10  14   4        284.41        284.58        59.42 o                         
  12  14   4      16468.37      16379.50       161.55 o                         
  14  14   4      12048.65      11716.82       288.44 o                         
 -13  15   4         10.73         11.15       182.76 o                         
 -11  15   4       2295.54       2441.29       185.18 o                         
  -9  15   4       1732.57       1705.11        70.29 o                         
  -7  15   4       4247.39       4532.79        82.59 o                         
  -5  15   4       3276.11       3204.05       191.55 o                         
  -3  15   4       6405.94       6587.86       169.88 o                         
  -1  15   4         64.20         48.27        43.12 o                         
   1  15   4      24795.10      24403.02       192.36 o                         
   3  15   4       1212.09       1337.10       138.40 o                         
   5  15   4        398.01        485.79        53.00 o                         
   7  15   4         30.80        -14.35        59.10 o                         
   9  15   4        434.95        379.69        61.80 o                         
  11  15   4       8559.06       9118.47       112.43 o                         
  13  15   4       2551.57       2796.30        99.23 o                         
  15  15   4       3787.06       3769.06       229.29 o                         
 -14  16   4        575.84        474.10       189.54 o                         
 -12  16   4      11580.27      11093.41       274.86 o                         
 -10  16   4        890.74        932.21        70.41 o                         
  -8  16   4        116.36        119.53        58.50 o                         
  -6  16   4       2509.11       2354.11        75.61 o                         
  -4  16   4       8394.48       8008.38        82.20 o                         
  -2  16   4       4874.84       4729.33       142.25 o                         
   0  16   4      21294.42      21482.80       170.04 o                         
   2  16   4       6610.26       6265.88       131.96 o                         
   4  16   4      92934.46      92159.09       636.17 o                         
   6  16   4       3835.17       3865.74       275.83 o                         
   8  16   4        560.57        628.57        98.54 o                         
  10  16   4         25.52        -89.71       105.01 o                         
  12  16   4        341.14        478.41       119.27 o                         
  14  16   4       6182.49       5839.02       254.02 o                         
  16  16   4       8126.69       8813.06       303.46 o                         
 -15  17   4         92.05         76.11       212.81 o                         
 -13  17   4       1038.06        959.84       194.39 o                         
 -11  17   4        628.04        420.78        79.64 o                         
  -9  17   4         77.58        131.73        65.06 o                         
  -7  17   4       9836.94       9534.42       118.75 o                         
  -5  17   4      11197.30      10956.41       112.89 o                         
  -3  17   4      14218.46      13195.26       109.08 o                         
  -1  17   4      12964.33      12224.99       110.31 o                         
   1  17   4        205.46        191.48        48.95 o                         
   3  17   4        252.25        368.26        70.44 o                         
   5  17   4       8087.89       8945.49       315.34 o                         
   7  17   4       1457.74       1376.66       102.83 o                         
   9  17   4       6249.84       5684.19       144.28 o                         
  11  17   4        701.46        739.88       118.87 o                         
  13  17   4         42.04         46.75       123.79 o                         
  15  17   4         52.26        204.09       222.51 o                         
  17  17   4       3914.64       3852.44       263.71 o                         
 -16  18   4        141.53         31.51       217.18 o                         
 -14  18   4         45.55          7.76       211.84 o                         
 -12  18   4        204.97        -42.49        85.76 o                         
 -10  18   4       7646.27       7256.47       123.92 o                         
  -8  18   4       1298.48       1534.61        79.41 o                         
  -6  18   4         58.83        136.27        67.77 o                         
  -4  18   4      23024.28      21074.64       128.10 o                         
  -2  18   4       2087.15       2246.18        64.52 o                         
   0  18   4       1742.62       1555.98        90.10 o                         
   2  18   4      10924.04      11162.07       160.65 o                         
   4  18   4       8294.37       8433.15       197.02 o                         
   6  18   4        208.37        221.66        97.63 o                         
   8  18   4       4402.20       4102.03       131.37 o                         
  10  18   4          2.27         25.43       110.21 o                         
  12  18   4       2284.75       2631.34       450.35 o                         
  14  18   4       3553.34       4011.22       274.86 o                         
  16  18   4        934.43       1004.44       253.53 o                         
  18  18   4       3116.74       3014.28       279.23 o                         
 -17  19   4        492.14        412.54       238.02 o                         
 -15  19   4       3233.52       3174.74       254.02 o                         
 -13  19   4         13.53        -94.74        94.74 o                         
 -11  19   4         67.56         69.41        86.02 o                         
  -9  19   4       4614.82       4543.84       184.45 o                         
  -7  19   4        284.09        296.37        74.30 o                         
  -5  19   4       3679.38       3513.49        74.95 o                         
  -3  19   4        284.11        325.36        57.92 o                         
  -1  19   4       5500.89       5151.30        98.70 o                         
   1  19   4        235.58        157.70        61.15 o                         
   3  19   4          3.66          7.58        65.53 o                         
   5  19   4       2188.20       2235.04        83.29 o                         
   7  19   4       1461.86       1224.45       104.97 o                         
   9  19   4       2899.99       2694.52       129.08 o                         
  11  19   4       5726.55       5917.09       164.96 o                         
  13  19   4        138.25        223.82       140.28 o                         
  15  19   4       1207.78       1550.79       162.12 o                         
  17  19   4       2414.58       2268.71       265.65 o                         
  19  19   4          6.63        -52.84       228.81 o                         
 -18  20   4        154.23        227.84       245.29 o                         
 -16  20   4        734.25        580.27       231.72 o                         
 -14  20   4          6.90        -82.41       100.16 o                         
 -12  20   4       8734.47       7930.13       147.48 o                         
 -10  20   4        162.23        134.74        87.53 o                         
  -8  20   4      17940.69      17506.83       300.17 o                         
  -6  20   4      25441.94      24709.07       302.55 o                         
  -4  20   4          7.51          9.23        59.92 o                         
  -2  20   4       6594.94       6253.27        85.41 o                         
   0  20   4       1005.91        974.06        89.75 o                         
   2  20   4       2002.39       1984.73        76.98 o                         
   4  20   4       2099.82       2060.33        82.40 o                         
   6  20   4       1411.55       1280.02        82.10 o                         
   8  20   4         36.68         58.43       110.99 o                         
  10  20   4       8702.37       8324.44       175.58 o                         
  12  20   4        801.71       1111.47       138.10 o                         
  14  20   4      27859.92      28784.53       772.96 o                         
  16  20   4       9107.63       9349.85       445.02 o                         
  18  20   4       1592.94       1183.80       256.44 o                         
  20  20   4       2513.42       2214.42       278.26 o                         
 -19  21   4        411.97        128.95       236.57 o                         
 -17  21   4       1838.20       1698.62       262.26 o                         
 -15  21   4          0.33        -65.03       105.79 o                         
 -13  21   4       5706.54       5122.37       139.06 o                         
 -11  21   4        102.14         -8.03        98.41 o                         
  -9  21   4       4659.60       4528.53       111.65 o                         
  -7  21   4       1516.73       1740.00        77.22 o                         
  -5  21   4      12252.36      12274.48       189.34 o                         
  -3  21   4          0.74        -48.25        61.81 o                         
  -1  21   4       6351.28       5703.92       129.56 o                         
   1  21   4       1642.26       1610.70       132.83 o                         
   3  21   4       9847.46       9727.00       191.76 o                         
   5  21   4       2617.48       2638.42       107.60 o                         
   7  21   4       4269.50       3852.11       143.15 o                         
   9  21   4       1766.90       1913.44       134.59 o                         
  11  21   4       1446.69       1650.70       164.34 o                         
  13  21   4        504.35        404.32       154.89 o                         
  15  21   4        643.13        525.15       158.92 o                         
  17  21   4        273.11        350.92       161.43 o                         
  19  21   4        716.74        598.20       258.87 o                         
  21  21   4         63.39         65.93       246.26 o                         
 -20  22   4        528.48        680.13       273.89 o                         
 -18  22   4       2251.08       2310.88       281.16 o                         
 -16  22   4       5406.47       5895.74       302.01 o                         
 -14  22   4       3535.50       3563.66       134.85 o                         
 -12  22   4        216.94        189.71       160.22 o                         
 -10  22   4        597.87        541.59       108.46 o                         
  -8  22   4      14971.12      14139.84       206.32 o                         
  -6  22   4        727.64        674.54        72.69 o                         
  -4  22   4      27418.95      27214.66       247.76 o                         
  -2  22   4        157.68         99.58       103.50 o                         
   0  22   4       4794.54       4403.85       218.63 o                         
   2  22   4          7.04         66.06        98.20 o                         
   4  22   4        495.55        356.62        75.06 o                         
   6  22   4       1601.93       1763.42        90.56 o                         
   8  22   4       2469.20       2006.73       139.65 o                         
  10  22   4        325.92        337.98       131.33 o                         
  12  22   4       3357.42       3500.08       167.35 o                         
  14  22   4        693.54        497.28       155.03 o                         
  16  22   4       5292.74       4913.64       195.24 o                         
  18  22   4        528.51        305.43       156.12 o                         
  20  22   4        997.23       1026.74       259.35 o                         
  22  22   4       4522.31       4935.90       348.06 o                         
 -21  23   4         15.63       -238.99       283.59 o                         
 -19  23   4        105.71        153.19       253.53 o                         
 -17  23   4        216.09        272.44       239.96 o                         
 -15  23   4         37.75        -55.75       247.23 o                         
 -13  23   4        134.98        100.64       105.62 o                         
 -11  23   4       3569.08       3196.22       143.32 o                         
  -9  23   4       5823.89       5668.42       128.32 o                         
  -7  23   4        954.06       1110.68        78.13 o                         
  -5  23   4       2341.76       2215.02        84.94 o                         
  -3  23   4       1855.95       1643.35       118.79 o                         
  -1  23   4       2803.66       2594.64       121.83 o                         
   1  23   4         11.39        -49.54       103.29 o                         
   3  23   4       8789.05       9507.72       351.70 o                         
   5  23   4       6819.60       6541.58       116.80 o                         
   7  23   4       3894.90       4216.76       127.92 o                         
   9  23   4       1459.16       1286.53       189.54 o                         
  11  23   4        547.05        494.89       149.54 o                         
  13  23   4       3616.49       3436.81       176.34 o                         
  15  23   4         97.12          5.93       155.62 o                         
  17  23   4       3310.84       3108.72       182.95 o                         
  19  23   4         67.57        113.45       169.82 o                         
  21  23   4       2498.02       2815.53       320.43 o                         
  23  23   4          1.36        -21.81       270.98 o                         
 -22  24   4        167.58        150.28       273.41 o                         
 -20  24   4          5.77          2.91       268.56 o                         
 -18  24   4        140.26        -84.35       245.78 o                         
 -16  24   4       1521.35       1504.72       270.02 o                         
 -14  24   4         39.30        -49.93       243.84 o                         
 -12  24   4        769.02        627.53       172.42 o                         
 -10  24   4        103.25         93.88        95.98 o                         
  -8  24   4        180.92        221.47        72.37 o                         
  -6  24   4       2453.12       2479.54        82.68 o                         
  -4  24   4       2073.89       2053.85       130.89 o                         
  -2  24   4       1972.25       1762.78       123.10 o                         
   0  24   4      10193.80       9910.73       175.99 o                         
   2  24   4       6358.79       6563.48       191.73 o                         
   4  24   4        133.60        198.40       127.67 o                         
   6  24   4       9317.77       9033.73       196.29 o                         
   8  24   4         94.31       -135.93       135.93 o                         
  10  24   4      14060.49      14209.47       238.64 o                         
  12  24   4        810.66        904.70       160.35 o                         
  14  24   4         32.33        116.23       153.07 o                         
  16  24   4        556.80        392.42       154.93 o                         
  18  24   4       6424.12       6774.80       223.26 o                         
  20  24   4         27.40        107.37       175.52 o                         
  22  24   4        568.27        524.03       278.26 o                         
  24  24   4        460.96        414.48       300.56 o                         
 -23  25   4        610.29        368.91       297.16 o                         
 -21  25   4          4.46       -233.17       277.29 o                         
 -19  25   4        574.66        439.68       279.23 o                         
 -17  25   4        216.18        104.22       263.71 o                         
 -15  25   4        245.50        400.42       247.72 o                         
 -13  25   4       5979.92       5287.34       210.58 o                         
 -11  25   4        315.26         -9.09       170.01 o                         
  -9  25   4       1406.82       1288.12       102.94 o                         
  -7  25   4        840.70        663.79       100.41 o                         
  -5  25   4       1094.27        846.00       114.23 o                         
  -3  25   4         23.85        -93.28       175.73 o                         
  -1  25   4        657.91        465.17       119.14 o                         
   1  25   4       3574.64       3532.60       148.70 o                         
   3  25   4        685.63        888.83       138.11 o                         
   5  25   4       2436.05       2164.24       150.91 o                         
   7  25   4       3908.00       3799.83       172.50 o                         
   9  25   4         89.84        276.14       153.69 o                         
  11  25   4        655.90        676.80       158.83 o                         
  13  25   4        523.63        901.28       157.33 o                         
  15  25   4       1258.83       1251.18       165.38 o                         
  17  25   4          1.62         31.77       164.52 o                         
  19  25   4        700.83        902.74       182.95 o                         
  21  25   4        207.28        383.94       270.98 o                         
  23  25   4        472.74        820.71       311.71 o                         
 -24  26   4         66.82       -261.77       321.40 o                         
 -22  26   4        107.34        -28.12       302.98 o                         
 -20  26   4         22.58         39.75       298.62 o                         
 -18  26   4       4938.26       4229.11       332.07 o                         
 -16  26   4         41.29         86.77       248.69 o                         
 -14  26   4        737.69        493.82       173.42 o                         
 -12  26   4       1129.97       1080.05       183.24 o                         
 -10  26   4       6357.01       5996.04       386.12 o                         
  -8  26   4       5455.12       4352.01       198.02 o                         
  -6  26   4       2349.64       2187.47       126.20 o                         
  -4  26   4        536.83        642.99       113.99 o                         
  -2  26   4        881.16        697.17       155.85 o                         
   0  26   4       9285.56       9320.28       566.21 o                         
   2  26   4       3056.89       3489.58       160.80 o                         
   4  26   4        519.80        629.60       149.21 o                         
   6  26   4         54.98       -106.19       151.21 o                         
   8  26   4       4611.43       4859.21       267.35 o                         
  10  26   4        229.58        359.00       156.31 o                         
  12  26   4       3172.22       3289.62       181.76 o                         
  14  26   4         26.33        122.16       156.37 o                         
  16  26   4        640.66        605.18       166.33 o                         
  18  26   4          1.72       -174.60       174.60 o                         
  20  26   4       1107.71       1161.96       188.96 o                         
  22  26   4         14.22        252.56       307.83 o                         
 -23  27   4         67.28       -196.33       328.67 o                         
 -21  27   4       1072.50        961.29       322.37 o                         
 -19  27   4       2535.88       2882.91       329.16 o                         
 -17  27   4         24.38        125.55       265.65 o                         
 -15  27   4        255.05         46.96       194.97 o                         
 -13  27   4        202.98        280.96       181.19 o                         
 -11  27   4        459.28        595.23       179.71 o                         
  -9  27   4       1986.30       1851.69       238.51 o                         
  -7  27   4        369.78        209.90       239.47 o                         
  -5  27   4         86.11         -2.91       236.57 o                         
  -3  27   4       1790.65       1885.14       129.25 o                         
  -1  27   4         87.63        192.58       195.85 o                         
   1  27   4         32.73        150.01       131.10 o                         
   3  27   4       9891.80      10069.41       206.79 o                         
   5  27   4       4714.04       4548.67       215.48 o                         
   7  27   4       1455.51       1328.91       149.93 o                         
   9  27   4        617.11        877.85       154.05 o                         
  11  27   4        411.51        532.97       162.64 o                         
  13  27   4        294.07        408.73       162.35 o                         
  15  27   4        582.86        635.73       165.14 o                         
  17  27   4        911.55        800.73       178.04 o                         
  19  27   4        113.39         75.63       179.78 o                         
  21  27   4        282.81        577.03       200.72 o                         
 -20  28   4          1.88        194.39       302.49 o                         
 -18  28   4        455.92        468.28       276.32 o                         
 -16  28   4        835.60        496.73       198.15 o                         
 -14  28   4       3789.68       3955.97       354.61 o                         
 -12  28   4       1139.01       1509.02       303.46 o                         
 -10  28   4        851.45       1016.63       189.77 o                         
  -8  28   4        105.78       -120.22       263.71 o                         
  -6  28   4       1417.48       1071.34       268.08 o                         
  -4  28   4       5418.48       5547.67       310.25 o                         
  -2  28   4       1398.74       1355.85       137.51 o                         
   0  28   4      11634.75      11184.73       203.50 o                         
   2  28   4       1298.24       1513.75       144.98 o                         
   4  28   4        513.11        457.19       140.81 o                         
   6  28   4       1510.92       1409.83       148.33 o                         
   8  28   4         53.11         -1.06       142.62 o                         
  10  28   4       6104.82       6165.59       310.49 o                         
  12  28   4         87.03         98.22       158.58 o                         
  14  28   4       1176.20       1030.32       174.48 o                         
  16  28   4        201.88        -51.09       165.49 o                         
  18  28   4        214.15        158.71       238.02 o                         
  20  28   4       1522.39       1883.56       204.42 o                         
 -19  29   4       3759.52       3344.55       227.33 o                         
 -17  29   4        496.49        390.80       199.89 o                         
 -15  29   4         26.80       -103.23       194.61 o                         
 -13  29   4        473.79        453.80       188.31 o                         
 -11  29   4        367.51        464.97       197.77 o                         
  -9  29   4        520.41        588.51       278.26 o                         
  -7  29   4       3093.00       3091.84       302.49 o                         
  -5  29   4        137.64        305.89       269.05 o                         
  -3  29   4       2932.08       3021.55       283.10 o                         
  -1  29   4          1.27        200.21       260.80 o                         
   1  29   4        624.91        673.42       135.06 o                         
   3  29   4         25.52         93.64       134.27 o                         
   5  29   4          0.67        -60.45       126.12 o                         
   7  29   4        735.73        496.06       144.02 o                         
   9  29   4        329.42        450.08       151.71 o                         
  11  29   4         47.26        212.40       149.94 o                         
  13  29   4       2247.55       2804.86       276.07 o                         
  15  29   4       1811.51       2016.00       193.23 o                         
  17  29   4          7.35        -80.09       180.42 o                         
  19  29   4        961.26        928.89       201.04 o                         
  21  29   4          7.80        176.46       270.50 o                         
 -20  30   4       1814.69       1887.68       305.40 o                         
 -18  30   4         31.75        105.59       199.84 o                         
 -16  30   4         18.50       -164.51       195.78 o                         
 -14  30   4        216.91       -192.42       192.42 o                         
 -12  30   4         60.64         60.32       200.17 o                         
 -10  30   4       9140.03       9311.89       376.66 o                         
  -8  30   4       1284.48        892.94       275.83 o                         
  -6  30   4       1533.11       1612.82       281.16 o                         
  -4  30   4        938.25        787.26       269.53 o                         
  -2  30   4        109.45        221.54       269.53 o                         
   0  30   4       3465.39       3379.80       291.35 o                         
   2  30   4       4531.65       4980.98       329.16 o                         
   4  30   4       1204.19       1224.58       144.87 o                         
   6  30   4        671.70        595.86       147.40 o                         
   8  30   4        759.11        710.93       202.88 o                         
  10  30   4        664.94        669.39       200.21 o                         
  12  30   4         60.16        168.58       161.92 o                         
  14  30   4        169.87        231.51       171.90 o                         
  16  30   4       2874.69       2867.95       210.21 o                         
  18  30   4        963.22        913.60       206.17 o                         
  20  30   4         58.88        -11.63       270.50 o                         
  22  30   4        670.23         -5.33       286.98 o                         
 -17  31   4         32.00       -114.67       209.60 o                         
 -15  31   4        906.60        550.72       212.57 o                         
 -13  31   4        261.62         97.81       193.67 o                         
 -11  31   4         47.06        195.36       269.05 o                         
  -9  31   4         13.20         71.75       261.77 o                         
  -7  31   4         88.09       -148.82       273.41 o                         
  -5  31   4       3561.38       3001.68       311.71 o                         
  -3  31   4       1324.32       1107.21       279.23 o                         
  -1  31   4       1476.17       1559.01       274.38 o                         
   1  31   4          9.58         16.97       272.44 o                         
   3  31   4        596.74        249.17       255.96 o                         
   5  31   4        662.03        367.94       280.20 o                         
   7  31   4        320.23        145.47       149.93 o                         
   9  31   4        320.79        274.93       162.20 o                         
  11  31   4        579.93        662.30       171.34 o                         
  13  31   4        141.85        607.25       233.90 o                         
  15  31   4        345.05        478.70       189.53 o                         
  17  31   4          0.68        -24.98       189.92 o                         
  19  31   4       1061.50        967.59       275.35 o                         
  21  31   4        132.40        -57.20       276.80 o                         
 -16  32   4         63.46        -97.83       209.22 o                         
 -14  32   4          9.63       -200.86       200.86 o                         
 -12  32   4        372.24         45.57       272.92 o                         
 -10  32   4       1087.39        951.60       275.35 o                         
  -8  32   4       1239.34       1092.66       300.07 o                         
  -6  32   4         20.41       -116.34       283.10 o                         
  -4  32   4       2370.28       2286.16       314.13 o                         
  -2  32   4        555.15        636.50       290.86 o                         
   0  32   4         82.46        340.31       273.89 o                         
   2  32   4       2417.09       2670.10       296.19 o                         
   4  32   4       1699.38       2115.52       309.28 o                         
   6  32   4        925.54        394.60       266.14 o                         
   8  32   4        735.84        710.67       293.28 o                         
  10  32   4        895.34       1355.89       318.01 o                         
  12  32   4       5140.98       5553.84       220.26 o                         
  14  32   4          3.12        182.41       191.44 o                         
  16  32   4         99.58        116.83       240.93 o                         
  18  32   4       2415.12       2004.03       286.01 o                         
  20  32   4        182.21         77.56       273.41 o                         
  22  32   4          0.11       -269.53       269.53 o                         
 -15  33   4          2.00       -217.18       293.28 o                         
 -13  33   4        433.90        216.69       301.04 o                         
 -11  33   4         65.88        232.20       267.11 o                         
  -9  33   4        201.17        278.74       287.47 o                         
  -7  33   4        140.49        202.15       264.20 o                         
  -5  33   4          0.70          9.21       264.68 o                         
  -3  33   4        539.28        598.69       280.20 o                         
  -1  33   4        945.42       1442.67       290.86 o                         
   1  33   4        144.13        223.48       294.25 o                         
   3  33   4        742.65       1134.35       314.61 o                         
   5  33   4          1.76       -118.77       276.80 o                         
   7  33   4        604.49         84.83       271.95 o                         
   9  33   4         30.39         31.03       307.83 o                         
  11  33   4          9.16        406.23       305.40 o                         
  13  33   4        625.42        821.68       307.83 o                         
 -12  34   4        673.59        605.47       292.80 o                         
 -10  34   4        817.88       1085.39       313.64 o                         
  -8  34   4       4328.48       4452.10       334.49 o                         
  -6  34   4         58.52        180.33       278.74 o                         
  -4  34   4        143.24         95.50       299.10 o                         
  -2  34   4       3133.79       3939.70       348.06 o                         
   0  34   4         31.31        603.05       314.61 o                         
   2  34   4       1776.89       1897.38       323.82 o                         
   4  34   4         73.86         92.11       282.62 o                         
   6  34   4        268.78        183.24       282.13 o                         
   8  34   4        295.04         32.48       309.77 o                         
  10  34   4          1.15         84.83       317.52 o                         
  -9  35   4       1880.21       1929.86       316.55 o                         
  -7  35   4        355.35        387.81       311.22 o                         
  -5  35   4         40.10        -18.42       294.74 o                         
  -3  35   4         19.67         33.45       279.23 o                         
  -1  35   4        268.60        292.31       290.86 o                         
   1  35   4        482.10        304.92       289.89 o                         
   3  35   4       1667.07       1952.64       311.71 o                         
   5  35   4         33.14       -102.29       298.62 o                         
   7  35   4        238.23        529.37       325.28 o                         
  -2  36   4        309.18        251.11       316.07 o                         
   0   1   5      10300.49       9473.19        76.13 o                         
  -1   2   5       6352.17       6354.04        76.90 o                         
   1   2   5      24705.92      24640.74       102.56 o                         
  -2   3   5       2434.20       2337.62        45.19 o                         
   0   3   5       1058.62        912.28        47.68 o                         
   2   3   5       9953.30      10802.51        75.62 o                         
  -3   4   5        124.12         99.59        28.07 o                         
  -1   4   5      15759.60      15933.56       274.26 o                         
   1   4   5         22.87         13.54        43.71 o                         
   3   4   5        395.42        328.34        36.43 o                         
  -4   5   5      11735.24      12941.70       355.33 o                         
  -2   5   5       9156.25       9422.41       186.25 o                         
   0   5   5     123543.04     124726.73       340.97 o                         
   2   5   5      10140.67       9870.42       134.27 o                         
   4   5   5       7153.65       7718.26       272.68 o                         
  -5   6   5       1169.45       1221.13       114.89 o                         
  -3   6   5      46332.47      48311.45       398.67 o                         
  -1   6   5       4608.69       4451.03       107.51 o                         
   1   6   5       8478.39       9069.39        62.56 o                         
   3   6   5      74218.05      74318.77       384.28 o                         
   5   6   5      16342.96      16739.88       146.88 o                         
  -6   7   5       8596.76       8846.02       121.68 o                         
  -4   7   5        413.60        430.06        63.12 o                         
  -2   7   5         29.20        -27.49        44.53 o                         
   0   7   5       7788.37       7116.45       100.84 o                         
   2   7   5      32166.85      32151.66       184.56 o                         
   4   7   5       8761.20       7989.66       137.14 o                         
   6   7   5       4288.31       5008.41       180.82 o                         
  -7   8   5      49059.31      49441.05       522.82 o                         
  -5   8   5       2776.96       2775.78       132.83 o                         
  -3   8   5        779.21        755.93        55.97 o                         
  -1   8   5       1973.80       2084.30       104.62 o                         
   1   8   5      16416.14      16426.79       112.16 o                         
   3   8   5      57101.98      57337.18       306.41 o                         
   5   8   5        124.22        217.30        57.62 o                         
   7   8   5       2112.58       2319.97        77.51 o                         
  -8   9   5       9438.54       9775.33       216.69 o                         
  -6   9   5       5949.56       6261.25       174.52 o                         
  -4   9   5       5527.75       5743.04       151.73 o                         
  -2   9   5       1377.08       1581.83        65.35 o                         
   0   9   5       1627.01       1645.41        49.20 o                         
   2   9   5       2468.83       2534.82        49.90 o                         
   4   9   5       4320.63       4340.28       169.41 o                         
   6   9   5       2599.89       2747.34        86.69 o                         
   8   9   5        273.26        272.98        40.72 o                         
  -9  10   5       7984.23       8688.00       222.99 o                         
  -7  10   5      23544.49      23522.84       289.41 o                         
  -5  10   5       6511.44       6424.62       172.09 o                         
  -3  10   5        392.78        449.73       127.60 o                         
  -1  10   5      24942.50      24489.12       239.86 o                         
   1  10   5         20.01         43.44        25.66 o                         
   3  10   5       5839.84       5546.02        85.19 o                         
   5  10   5        404.27        252.15        37.67 o                         
   7  10   5       1444.19       1311.48        71.46 o                         
   9  10   5      12233.73      10875.06       785.32 o                         
 -10  11   5      14722.08      13558.05       859.73 o                         
  -8  11   5      29056.53      30818.58       346.61 o                         
  -6  11   5      13269.01      13220.08       233.66 o                         
  -4  11   5       7854.28       7951.15       177.42 o                         
  -2  11   5       5372.11       4798.53        82.14 o                         
   0  11   5      13746.55      13604.28        95.96 o                         
   2  11   5      39258.60      38565.13       222.68 o                         
   4  11   5        904.04        946.95        45.28 o                         
   6  11   5       4692.59       4389.37        62.99 o                         
   8  11   5       6261.86       6368.44        81.83 o                         
  10  11   5         81.29        105.08        39.46 o                         
 -11  12   5        377.12        334.99        65.44 o                         
  -9  12   5       5819.99       5884.59       210.39 o                         
  -7  12   5      37808.15      39026.17       373.76 o                         
  -5  12   5      16952.78      16485.96       252.56 o                         
  -3  12   5       2102.72       1866.12        83.11 o                         
  -1  12   5        489.33        478.74        59.81 o                         
   1  12   5       6153.98       5918.01        52.23 o                         
   3  12   5       8240.27       8251.13        92.29 o                         
   5  12   5          0.57         13.73        41.81 o                         
   7  12   5         17.96         16.11        42.43 o                         
   9  12   5        957.42        946.08        55.45 o                         
  11  12   5         51.82         73.26        83.86 o                         
 -12  13   5       4766.69       3967.67       235.35 o                         
 -10  13   5       8471.87       7751.99       280.49 o                         
  -8  13   5       2273.67       2104.86       176.46 o                         
  -6  13   5      25173.71      24687.73       312.67 o                         
  -4  13   5        769.61        670.18        81.59 o                         
  -2  13   5       2102.97       2028.47        90.81 o                         
   0  13   5       8349.08       8267.12        96.80 o                         
   2  13   5       1805.21       1768.61        42.24 o                         
   4  13   5       2440.08       2528.73        56.33 o                         
   6  13   5      22941.63      22519.23       505.98 o                         
   8  13   5      10940.55      10892.67       432.17 o                         
  10  13   5         60.98        138.02        58.17 o                         
  12  13   5       7689.24       6995.65       136.46 o                         
 -13  14   5       2195.81       1876.92        69.51 o                         
 -11  14   5        871.63        814.52        33.98 o                         
  -9  14   5        157.71        102.43        20.99 o                         
  -7  14   5        211.14         67.38       146.88 o                         
  -5  14   5       7071.84       7060.15       206.51 o                         
  -3  14   5        265.42        234.97        78.99 o                         
  -1  14   5       1837.05       1788.56        72.19 o                         
   1  14   5        369.25        336.22        46.42 o                         
   3  14   5      43680.33      44327.48       398.87 o                         
   5  14   5        218.89        282.58        52.73 o                         
   7  14   5       7764.25       8083.84       317.28 o                         
   9  14   5       2672.58       2807.90        84.00 o                         
  11  14   5       5173.36       4814.37        95.91 o                         
  13  14   5        639.29        680.64       130.64 o                         
 -14  15   5      28346.21      29144.20       421.26 o                         
 -12  15   5        892.94        860.76        57.69 o                         
 -10  15   5       9689.98       8834.12       280.22 o                         
  -8  15   5        676.24        549.24       157.06 o                         
  -6  15   5         63.72         -0.97       154.16 o                         
  -4  15   5       1313.44       1199.26        90.17 o                         
  -2  15   5       2139.52       1859.05        86.62 o                         
   0  15   5       1289.94       1295.36        68.94 o                         
   2  15   5        226.87        244.00        57.88 o                         
   4  15   5       8622.15       8558.69       110.55 o                         
   6  15   5       3767.49       3736.42       134.52 o                         
   8  15   5      13758.73      13578.89       261.05 o                         
  10  15   5       5891.01       5859.21       109.78 o                         
  12  15   5       4195.75       4106.01        99.38 o                         
  14  15   5        339.12        625.35       203.12 o                         
 -15  16   5       4992.81       4918.93       272.44 o                         
 -13  16   5        236.41        187.60       202.15 o                         
 -11  16   5        394.08        352.36        37.42 o                         
  -9  16   5        633.23        534.36        27.89 o                         
  -7  16   5         69.47         66.69        23.93 o                         
  -5  16   5       7958.15       6935.34       222.85 o                         
  -3  16   5        930.11        863.65        56.97 o                         
  -1  16   5      13267.65      12395.31       175.60 o                         
   1  16   5       3501.17       3221.12        54.26 o                         
   3  16   5      30231.30      29889.65       211.59 o                         
   5  16   5      16205.55      15824.79       348.48 o                         
   7  16   5         38.57         81.91        79.02 o                         
   9  16   5      15288.21      14047.31       409.87 o                         
  11  16   5        196.74         61.86        71.10 o                         
  13  16   5       3033.38       3197.04       236.57 o                         
  15  16   5       1015.38       1400.49       232.20 o                         
 -16  17   5       1905.55       2113.58       242.38 o                         
 -14  17   5         73.18         10.18       218.63 o                         
 -12  17   5       1160.00        992.78       136.95 o                         
 -10  17   5       7483.35       7093.71       371.33 o                         
  -8  17   5       4366.77       4358.49       216.69 o                         
  -6  17   5       8487.36       7296.50       262.62 o                         
  -4  17   5      23893.16      22003.04       416.53 o                         
  -2  17   5       2917.39       2605.77        57.21 o                         
   0  17   5         53.94         60.22        46.58 o                         
   2  17   5        572.40        501.97        51.36 o                         
   4  17   5      16466.29      15919.52       120.84 o                         
   6  17   5        734.02        705.20        98.49 o                         
   8  17   5      11856.32      12082.33       306.86 o                         
  10  17   5         64.49        245.78       203.60 o                         
  12  17   5        131.49        294.25       205.54 o                         
  14  17   5        576.89        730.54       221.05 o                         
  16  17   5        158.96        302.01       240.93 o                         
 -17  18   5       4280.45       4774.47       287.47 o                         
 -15  18   5       5059.88       5069.21       277.77 o                         
 -13  18   5       6954.71       7119.36       213.54 o                         
 -11  18   5      20219.61      19570.52       439.68 o                         
  -9  18   5       3687.30       3283.48       250.62 o                         
  -7  18   5       1561.15       1562.30        88.00 o                         
  -5  18   5        116.83        103.74        38.40 o                         
  -3  18   5        338.65        365.42        46.09 o                         
  -1  18   5      18588.92      18088.20       189.18 o                         
   1  18   5        439.67        364.03        63.23 o                         
   3  18   5       4612.65       4894.63        96.74 o                         
   5  18   5       7223.76       7478.00       187.28 o                         
   7  18   5       3032.68       2861.15       218.87 o                         
   9  18   5        337.04        380.06       210.39 o                         
  11  18   5          7.27        212.33       220.57 o                         
  13  18   5       3099.66       3102.02       256.44 o                         
  15  18   5       4500.46       3947.46       269.05 o                         
  17  18   5          0.84        -34.90       229.29 o                         
 -18  19   5        873.85        762.54       244.81 o                         
 -16  19   5        306.12        638.92       254.99 o                         
 -14  19   5         37.87        -73.20       221.54 o                         
 -12  19   5       2197.06       2130.55       238.99 o                         
 -10  19   5       4310.59       3996.42        89.68 o                         
  -8  19   5        212.15        196.25        55.13 o                         
  -6  19   5       4191.82       3737.88        65.20 o                         
  -4  19   5         56.16          4.03        45.29 o                         
  -2  19   5       3008.69       3187.70        67.71 o                         
   0  19   5       4140.70       4148.40       100.50 o                         
   2  19   5        528.39        553.08        77.00 o                         
   4  19   5         34.05         16.18        70.77 o                         
   6  19   5       7478.58       7330.84       132.25 o                         
   8  19   5       1399.40       1399.92       116.74 o                         
  10  19   5        442.29        610.81       222.02 o                         
  12  19   5       1209.71       1191.07       236.08 o                         
  14  19   5       7936.54       8367.56       316.55 o                         
  16  19   5        351.01        453.74       247.23 o                         
  18  19   5        241.42        112.47       238.99 o                         
 -19  20   5        312.24        393.63       248.20 o                         
 -17  20   5        621.14        725.70       240.44 o                         
 -15  20   5        855.81        759.63       244.32 o                         
 -13  20   5       3660.21       3859.72       265.65 o                         
 -11  20   5       1304.91       1199.80       220.08 o                         
  -9  20   5        484.93        433.60        65.90 o                         
  -7  20   5       1121.84       1098.07        59.73 o                         
  -5  20   5        530.63        425.45        52.73 o                         
  -3  20   5       5801.75       5413.26        80.43 o                         
  -1  20   5       5362.06       4763.62       121.50 o                         
   1  20   5         46.20        151.55        70.46 o                         
   3  20   5       1155.21       1278.60        77.63 o                         
   5  20   5         21.41        -31.36        75.44 o                         
   7  20   5       3647.84       3692.95       111.75 o                         
   9  20   5      11434.28      10645.16       190.77 o                         
  11  20   5        596.57        720.82       130.59 o                         
  13  20   5       5967.26       6390.20       295.22 o                         
  15  20   5       1373.69       1584.22       252.08 o                         
  17  20   5        213.10        272.92       246.75 o                         
  19  20   5        283.75        135.25       245.29 o                         
 -20  21   5       2307.64       2277.92       273.89 o                         
 -18  21   5        107.36          6.30       235.60 o                         
 -16  21   5         40.21        -72.23       250.62 o                         
 -14  21   5       5763.12       5449.27       297.16 o                         
 -12  21   5        108.78         24.72       218.15 o                         
 -10  21   5       1063.35        789.47       224.20 o                         
  -8  21   5        296.90        314.26       101.48 o                         
  -6  21   5       1157.55       1127.21        79.63 o                         
  -4  21   5       2087.85       2109.44        68.22 o                         
  -2  21   5       2415.86       2287.10        70.58 o                         
   0  21   5        683.60        542.56        86.03 o                         
   2  21   5       8844.01       8453.01       245.01 o                         
   4  21   5       4803.03       4603.71       175.47 o                         
   6  21   5       6515.64       6064.65       125.97 o                         
   8  21   5       4348.72       3939.47       145.42 o                         
  10  21   5       1334.07       1465.66       142.68 o                         
  12  21   5       1507.00       1562.18       259.11 o                         
  14  21   5        835.55        970.50       245.78 o                         
  16  21   5        351.41        268.56       236.08 o                         
  18  21   5        150.11        100.35       237.54 o                         
  20  21   5        458.08        321.89       251.11 o                         
 -21  22   5        686.30        370.85       294.74 o                         
 -19  22   5        161.37        -33.45       269.05 o                         
 -17  22   5        910.22        869.19       256.93 o                         
 -15  22   5       3480.60       3372.52       282.62 o                         
 -13  22   5        881.33        983.59       248.20 o                         
 -11  22   5       3100.80       3003.13       254.02 o                         
  -9  22   5         15.75        -38.26       163.42 o                         
  -7  22   5       2356.94       2432.62       115.23 o                         
  -5  22   5        403.80        351.46        62.45 o                         
  -3  22   5       3333.45       3444.56        79.32 o                         
  -1  22   5       3813.14       3308.90       110.42 o                         
   1  22   5        200.94        162.66        91.86 o                         
   3  22   5          7.08         45.00        74.78 o                         
   5  22   5       4613.24       4292.67       110.34 o                         
   7  22   5       1985.76       1946.68       102.58 o                         
   9  22   5         90.39        121.39       121.44 o                         
  11  22   5        354.10        293.59       143.66 o                         
  13  22   5        332.07        197.75       207.48 o                         
  15  22   5       5670.23       5822.05       307.34 o                         
  17  22   5        660.95        765.45       247.23 o                         
  19  22   5        468.52        490.10       267.59 o                         
  21  22   5       3884.29       3790.39       333.52 o                         
 -22  23   5        723.52        569.60       287.95 o                         
 -20  23   5        145.25       -149.79       266.14 o                         
 -18  23   5       2140.75       2116.98       275.35 o                         
 -16  23   5       7053.29       7428.57       332.07 o                         
 -14  23   5         94.69        110.53       236.57 o                         
 -12  23   5       8662.26       9019.58       320.92 o                         
 -10  23   5        133.53        -32.35       163.08 o                         
  -8  23   5       3121.63       3215.94       124.21 o                         
  -6  23   5       1750.78       1461.78       142.87 o                         
  -4  23   5      10287.59      10119.46       243.36 o                         
  -2  23   5       2911.54       2773.28       111.33 o                         
   0  23   5        776.11        681.19        98.31 o                         
   2  23   5         77.01         45.13       101.27 o                         
   4  23   5      11707.80      11689.83       274.72 o                         
   6  23   5        311.70        200.52        87.83 o                         
   8  23   5       1861.49       1905.12       107.15 o                         
  10  23   5       1823.51       2013.05       257.65 o                         
  12  23   5       1447.37       1369.66       199.48 o                         
  14  23   5          3.12        107.37       220.33 o                         
  16  23   5         29.48        209.42       254.50 o                         
  18  23   5        244.58        436.29       286.01 o                         
  20  23   5        113.85        121.19       288.92 o                         
  22  23   5        494.16        640.38       282.13 o                         
 -23  24   5       2239.11       2616.77       340.31 o                         
 -21  24   5        952.81        809.08       287.47 o                         
 -19  24   5       1487.91       1405.82       287.47 o                         
 -17  24   5          0.03        -37.81       266.62 o                         
 -15  24   5         85.69        119.25       240.93 o                         
 -13  24   5          3.10        -25.62       166.18 o                         
 -11  24   5        737.49        608.71       165.63 o                         
  -9  24   5       5464.37       5051.60       174.97 o                         
  -7  24   5        127.95        141.68        97.86 o                         
  -5  24   5      10614.80       9889.30       148.03 o                         
  -3  24   5       3793.38       3525.71       294.74 o                         
  -1  24   5         54.14        -17.75       118.53 o                         
   1  24   5        989.07       1113.85       111.10 o                         
   3  24   5          2.96        123.82       113.09 o                         
   5  24   5        369.72        415.27       120.15 o                         
   7  24   5       2853.42       2459.56       146.81 o                         
   9  24   5       1474.94       1553.79       147.18 o                         
  11  24   5       8541.07       8440.29       391.69 o                         
  13  24   5       1068.90       1318.03       156.88 o                         
  15  24   5          5.66        -33.45       259.84 o                         
  17  24   5        567.29        664.62       289.89 o                         
  19  24   5       3675.57       3796.21       326.25 o                         
  21  24   5        594.70        636.50       281.16 o                         
  23  24   5        347.37        364.54       310.74 o                         
 -22  25   5         15.68       -304.43       304.43 o                         
 -20  25   5        177.22        230.75       306.37 o                         
 -18  25   5        955.84       1062.12       300.56 o                         
 -16  25   5        663.21        351.46       255.47 o                         
 -14  25   5        952.79        680.13       181.43 o                         
 -12  25   5        220.51        114.76       164.14 o                         
 -10  25   5        244.38        216.90       161.70 o                         
  -8  25   5         83.35        -52.88       159.88 o                         
  -6  25   5       1397.82       1135.21       166.67 o                         
  -4  25   5          8.40         83.38       256.44 o                         
  -2  25   5         23.64        -11.15       254.99 o                         
   0  25   5          0.30         10.18       232.20 o                         
   2  25   5       4312.48       4148.20       142.03 o                         
   4  25   5       6603.27       6029.94       163.39 o                         
   6  25   5       3002.63       3180.33       178.39 o                         
   8  25   5       3995.83       3559.73       157.61 o                         
  10  25   5        219.36        422.53       145.15 o                         
  12  25   5       5977.60       6289.76       294.50 o                         
  14  25   5       1681.90       1833.95       173.52 o                         
  16  25   5       1480.82       1511.02       304.43 o                         
  18  25   5        198.91        294.25       294.74 o                         
  20  25   5        262.92        626.32       280.20 o                         
  22  25   5        119.58        307.83       306.37 o                         
 -21  26   5        755.38        686.91       312.19 o                         
 -19  26   5       4304.65       4853.00       351.94 o                         
 -17  26   5        457.44        426.60       267.59 o                         
 -15  26   5       3621.71       3583.51       223.61 o                         
 -13  26   5         34.01       -108.82       176.19 o                         
 -11  26   5         35.65        -89.38       168.12 o                         
  -9  26   5       2506.32       1940.75       186.34 o                         
  -7  26   5        226.18        -70.75       161.09 o                         
  -5  26   5       2807.51       2254.65       267.11 o                         
  -3  26   5          0.41        162.88       261.29 o                         
  -1  26   5        322.36        515.79       244.81 o                         
   1  26   5       6001.14       5392.55       317.04 o                         
   3  26   5         26.83        -99.38       270.98 o                         
   5  26   5        171.70        104.71       135.01 o                         
   7  26   5       1636.25       2047.99       145.34 o                         
   9  26   5        730.97        725.39       145.16 o                         
  11  26   5       3699.34       3967.17       225.42 o                         
  13  26   5        326.71        761.23       159.25 o                         
  15  26   5       1997.96       2385.82       179.48 o                         
  17  26   5       1546.91       1311.78       311.71 o                         
  19  26   5        568.53        454.71       275.83 o                         
  21  26   5          2.34        103.26       311.22 o                         
 -20  27   5         14.97        127.98       284.56 o                         
 -18  27   5       1307.48       1555.13       294.25 o                         
 -16  27   5        150.49         75.68       195.28 o                         
 -14  27   5        199.24        205.83       195.53 o                         
 -12  27   5        992.52        770.80       189.87 o                         
 -10  27   5        211.71        220.15       180.33 o                         
  -8  27   5         17.00        -16.78       173.22 o                         
  -6  27   5        344.46         30.06       259.84 o                         
  -4  27   5          1.78       -114.41       236.08 o                         
  -2  27   5       5256.46       5578.70       322.37 o                         
   0  27   5         11.66         60.11       249.17 o                         
   2  27   5       1269.91       1116.90       286.01 o                         
   4  27   5       1543.87       1346.68       281.65 o                         
   6  27   5        280.36        310.25       249.17 o                         
   8  27   5       1537.83       1615.65       146.01 o                         
  10  27   5        703.30        746.76       148.87 o                         
  12  27   5       2193.78       2082.46       313.89 o                         
  14  27   5        367.89        513.36       162.83 o                         
  16  27   5        277.79        267.41       173.21 o                         
  18  27   5        479.68        460.53       293.77 o                         
  20  27   5       1413.27       1693.78       322.37 o                         
 -19  28   5       1528.60       1200.77       291.83 o                         
 -17  28   5        123.64         33.69       204.47 o                         
 -15  28   5        187.66        -71.08       199.99 o                         
 -13  28   5       4259.42       4264.18       227.74 o                         
 -11  28   5         11.30        140.69       225.42 o                         
  -9  28   5       1529.52       1484.30       230.26 o                         
  -7  28   5         13.20         57.69       248.69 o                         
  -5  28   5       1457.06       1316.63       275.83 o                         
  -3  28   5         13.81         17.94       260.80 o                         
  -1  28   5       2298.98       2263.86       276.80 o                         
   1  28   5       8037.65       8244.92       365.03 o                         
   3  28   5        181.56         31.99       249.66 o                         
   5  28   5       1352.40       1069.88       269.05 o                         
   7  28   5       2196.88       1829.03       288.92 o                         
   9  28   5        399.15        815.86       255.47 o                         
  11  28   5         84.22        236.91       143.57 o                         
  13  28   5       2963.08       3420.69       191.42 o                         
  15  28   5        470.14        516.93       168.91 o                         
  17  28   5        230.29        408.17       307.83 o                         
  19  28   5       1867.06       1783.46       312.19 o                         
 -18  29   5        176.11        157.07       200.32 o                         
 -16  29   5        735.54        511.87       195.39 o                         
 -14  29   5        506.90        544.76       198.95 o                         
 -12  29   5        437.12        563.74       209.07 o                         
 -10  29   5        359.94        731.96       257.90 o                         
  -8  29   5        928.99        953.05       274.86 o                         
  -6  29   5         68.62         82.41       250.62 o                         
  -4  29   5        387.76        296.68       252.08 o                         
  -2  29   5        741.87        719.39       263.71 o                         
   0  29   5       1422.38       1193.50       282.62 o                         
   2  29   5        482.20        599.66       259.35 o                         
   4  29   5       1168.02       1062.61       279.23 o                         
   6  29   5        139.88        175.00       248.69 o                         
   8  29   5        399.85        557.97       262.26 o                         
  10  29   5         50.50        380.54       280.20 o                         
  12  29   5        411.35       1004.44       276.32 o                         
  14  29   5         46.66        360.67       305.89 o                         
  16  29   5       1284.96       1146.72       184.61 o                         
  18  29   5         29.06        191.48       318.01 o                         
 -17  30   5         21.23       -147.16       208.93 o                         
 -15  30   5          0.44       -135.82       206.01 o                         
 -13  30   5         36.63        -67.11       200.46 o                         
 -11  30   5        640.82        690.79       200.26 o                         
  -9  30   5       3228.57       3481.11       334.97 o                         
  -7  30   5        378.77        111.98       296.19 o                         
  -5  30   5        198.70       -121.19       290.38 o                         
  -3  30   5        502.21        434.84       286.01 o                         
  -1  30   5        722.62        395.57       252.56 o                         
   1  30   5         15.42        -80.96       251.59 o                         
   3  30   5       1188.74       1309.84       286.98 o                         
   5  30   5        921.13        770.78       258.87 o                         
   7  30   5         97.30         41.69       278.74 o                         
   9  30   5        820.54        831.86       276.80 o                         
  11  30   5       4419.17       5347.95       365.03 o                         
  13  30   5        267.31        191.48       281.16 o                         
  15  30   5        602.81        266.14       319.95 o                         
 -16  31   5       1382.57       1367.04       301.53 o                         
 -14  31   5         10.82        -62.42       197.78 o                         
 -12  31   5       2894.31       2667.32       218.87 o                         
 -10  31   5         80.41         -7.76       289.89 o                         
  -8  31   5       1227.17       1192.04       307.34 o                         
  -6  31   5        368.33        313.16       275.83 o                         
  -4  31   5        868.87        815.38       275.83 o                         
  -2  31   5        171.17         74.17       266.14 o                         
   0  31   5          5.41        154.64       280.20 o                         
   2  31   5         75.82         45.08       283.10 o                         
   4  31   5       2240.65       2249.32       292.31 o                         
   6  31   5          7.22        -16.48       287.47 o                         
   8  31   5       1849.29       2310.40       307.83 o                         
  10  31   5       1138.80       1959.91       314.61 o                         
  12  31   5        266.69        778.05       316.07 o                         
  14  31   5         38.55        197.78       292.31 o                         
 -15  32   5         20.60         -6.30       308.80 o                         
 -13  32   5        714.07        532.12       213.04 o                         
 -11  32   5        547.31        467.80       303.46 o                         
  -9  32   5          5.07         16.48       279.23 o                         
  -7  32   5        127.02          8.24       266.62 o                         
  -5  32   5        277.22        145.43       292.31 o                         
  -3  32   5          5.37        -90.65       295.22 o                         
  -1  32   5        639.21        374.24       287.47 o                         
   1  32   5        954.07       1006.86       281.16 o                         
   3  32   5         61.27        157.06       268.08 o                         
   5  32   5         55.71       -226.39       293.28 o                         
   7  32   5          5.95       -225.42       295.71 o                         
   9  32   5        963.04       1345.23       297.65 o                         
  11  32   5        247.35        451.32       312.19 o                         
 -10  33   5       3262.23       3071.00       325.76 o                         
  -8  33   5        942.42        887.61       308.80 o                         
  -6  33   5         86.59         59.14       301.04 o                         
  -4  33   5         30.34       -179.85       286.01 o                         
  -2  33   5       1756.13       1959.91       299.59 o                         
   0  33   5         49.47        346.61       290.86 o                         
   2  33   5         66.39         71.26       294.74 o                         
   4  33   5        168.85         31.99       308.31 o                         
   6  33   5        238.17        -73.68       306.37 o                         
   8  33   5          0.04       -123.62       282.62 o                         
  -5  34   5         88.88        157.55       285.04 o                         
  -3  34   5          0.66       -192.45       307.34 o                         
  -1  34   5       1048.87       1172.65       330.13 o                         
   1  34   5        529.02        719.88       323.82 o                         
   3  34   5        343.85        425.63       314.61 o                         
   5  34   5        473.05        822.16       312.19 o                         
   1   1   6      31297.10      32703.73       273.76 o                         
   0   2   6       9670.14       9832.61       119.16 o                         
   2   2   6       9854.31      10559.26        82.50 o                         
  -1   3   6      10587.67       9189.40       103.39 o                         
   1   3   6      29719.15      31500.46       129.58 o                         
   3   3   6       3492.47       2965.82        56.26 o                         
  -2   4   6       9256.48       9479.55        97.85 o                         
   0   4   6      98126.10      97506.70       512.29 o                         
   2   4   6      54062.01      55303.15       186.98 o                         
   4   4   6       3456.03       3337.85       160.36 o                         
  -3   5   6      14854.96      14167.25       202.93 o                         
  -1   5   6        663.14        835.71        42.46 o                         
   1   5   6       7400.48       7761.46       207.67 o                         
   3   5   6      14237.45      14913.36       141.20 o                         
   5   5   6        103.68        100.76        86.05 o                         
  -4   6   6          9.86       -101.82       159.00 o                         
  -2   6   6      13849.10      13691.47       202.65 o                         
   0   6   6       1197.75       1268.72        42.92 o                         
   2   6   6      67900.02      69033.25       651.14 o                         
   4   6   6      13418.67      13325.54       128.03 o                         
   6   6   6       6918.02       6677.96       111.25 o                         
  -5   7   6        101.67         15.51       106.65 o                         
  -3   7   6        300.56        131.18        68.61 o                         
  -1   7   6       2169.88       1982.93        70.76 o                         
   1   7   6       6599.42       6230.38       130.27 o                         
   3   7   6      50956.18      49383.42       218.81 o                         
   5   7   6          0.60         48.20        60.03 o                         
   7   7   6        252.97        197.22        76.59 o                         
  -6   8   6         16.39        183.24       127.98 o                         
  -4   8   6       4960.40       4348.36       146.88 o                         
  -2   8   6          2.41        -46.67        46.67 o                         
   0   8   6       3641.45       3850.32        63.72 o                         
   2   8   6      11172.08      11261.92       171.92 o                         
   4   8   6      26580.63      26733.95       321.98 o                         
   6   8   6       4653.09       4967.74       283.59 o                         
   8   8   6      29379.82      28673.97       335.94 o                         
  -7   9   6       5998.23       6215.20       194.88 o                         
  -5   9   6      12386.74      12454.15       213.78 o                         
  -3   9   6         74.22         43.51        62.81 o                         
  -1   9   6       1999.10       2054.13        58.28 o                         
   1   9   6       1376.21       1464.41        72.08 o                         
   3   9   6      25298.57      24221.81       258.46 o                         
   5   9   6        215.85        160.35        60.68 o                         
   7   9   6       2538.73       2643.09        91.70 o                         
   9   9   6       1767.73       1848.90       183.73 o                         
  -8  10   6      19043.55      19297.60       297.16 o                         
  -6  10   6        520.80        690.79       131.86 o                         
  -4  10   6       8542.71       8477.42       146.02 o                         
  -2  10   6         26.69        -32.77        65.58 o                         
   0  10   6       4076.55       4123.23        78.18 o                         
   2  10   6      23129.10      21439.10       261.34 o                         
   4  10   6        310.33        291.25        35.53 o                         
   6  10   6      19924.06      18960.84       422.16 o                         
   8  10   6      29118.64      27776.18       359.21 o                         
  10  10   6       1626.26       1658.39       180.82 o                         
  -9  11   6       1334.90       1759.22       182.76 o                         
  -7  11   6       1320.90       1449.94       161.91 o                         
  -5  11   6        639.08       1070.37       143.98 o                         
  -3  11   6       3179.95       2945.73        86.47 o                         
  -1  11   6      13988.14      13743.85       123.75 o                         
   1  11   6       2614.15       2287.78       114.64 o                         
   3  11   6       5056.35       4877.82        55.57 o                         
   5  11   6        240.90        186.99        43.24 o                         
   7  11   6       2978.04       2581.23       116.01 o                         
   9  11   6       1705.52       1572.10       187.12 o                         
  11  11   6        536.66        664.13       181.79 o                         
 -10  12   6      11704.95      12174.92       267.59 o                         
  -8  12   6      28623.10      29723.49       353.88 o                         
  -6  12   6       5507.14       6024.68       193.91 o                         
  -4  12   6      16471.73      16253.19       203.37 o                         
  -2  12   6      31119.72      29769.49       473.56 o                         
   0  12   6        996.75        892.45        96.63 o                         
   2  12   6      13122.23      11798.33       104.76 o                         
   4  12   6       5347.06       5200.97        67.72 o                         
   6  12   6        169.60        258.16        45.40 o                         
   8  12   6       3852.46       3661.79       199.97 o                         
  10  12   6       3129.29       2591.10       421.02 o                         
  12  12   6          1.75        -69.81       181.30 o                         
 -11  13   6        823.33        755.27       184.21 o                         
  -9  13   6       5283.07       5667.41       218.15 o                         
  -7  13   6       3803.15       3636.72       190.51 o                         
  -5  13   6       2315.14       2195.03       147.40 o                         
  -3  13   6       9693.04       9803.18       139.67 o                         
  -1  13   6        410.47        350.94        74.13 o                         
   1  13   6       8235.00       7200.29       278.93 o                         
   3  13   6       9306.50       9104.39        72.32 o                         
   5  13   6      14922.42      14401.49       112.99 o                         
   7  13   6        211.46        218.88        60.63 o                         
   9  13   6      10417.35       9310.29       652.01 o                         
  11  13   6       6030.92       6547.26       248.69 o                         
  13  13   6        123.83        147.85       202.15 o                         
 -12  14   6       4019.75       3750.64       236.08 o                         
 -10  14   6       3297.34       3105.42       201.66 o                         
  -8  14   6        791.98        845.92       162.88 o                         
  -6  14   6        242.29        175.49       144.95 o                         
  -4  14   6       4494.02       4139.21       113.85 o                         
  -2  14   6      24575.43      23440.74       323.35 o                         
   0  14   6      16745.55      16267.48       226.47 o                         
   2  14   6        111.07         96.76        36.29 o                         
   4  14   6       2659.57       2654.78        61.64 o                         
   6  14   6       5333.19       5164.32        80.24 o                         
   8  14   6      25051.79      24268.19       510.46 o                         
  10  14   6       1719.47       1933.25       215.24 o                         
  12  14   6      12267.24      12451.73       314.61 o                         
  14  14   6       9885.37      10242.64       308.80 o                         
 -13  15   6         84.26        -48.96       213.78 o                         
 -11  15   6       1451.79       1252.15       207.97 o                         
  -9  15   6        200.38        143.98       164.82 o                         
  -7  15   6        545.10        413.51       155.13 o                         
  -5  15   6       5095.62       5115.67       198.22 o                         
  -3  15   6       4136.50       3965.71       115.76 o                         
  -1  15   6       1808.74       1829.72        84.22 o                         
   1  15   6       7775.76       7770.99       119.09 o                         
   3  15   6       1735.92       1633.03       132.10 o                         
   5  15   6       7446.40       6635.72       106.47 o                         
   7  15   6        222.76        314.06        72.35 o                         
   9  15   6       4750.81       5140.47       253.53 o                         
  11  15   6       3800.53       4051.68       248.69 o                         
  13  15   6        727.30        730.06       224.45 o                         
  15  15   6         56.05        407.20       220.08 o                         
 -14  16   6       5172.28       4993.10       263.71 o                         
 -12  16   6       6160.14       5868.10       263.71 o                         
 -10  16   6      15967.84      15469.89       326.25 o                         
  -8  16   6        958.21        851.74       173.06 o                         
  -6  16   6       2536.50       2073.92       110.51 o                         
  -4  16   6      10797.51      11010.56       324.05 o                         
  -2  16   6       3449.87       3435.91       120.29 o                         
   0  16   6      17000.00      17086.87       208.23 o                         
   2  16   6       1347.73       1117.25       125.76 o                         
   4  16   6       1399.07       1414.10       129.98 o                         
   6  16   6        293.84        401.19        69.77 o                         
   8  16   6       1515.26       1694.75       228.33 o                         
  10  16   6      18095.95      18705.71       369.88 o                         
  12  16   6         43.67        227.84       216.21 o                         
  14  16   6      14001.96      14469.81       358.24 o                         
  16  16   6       2503.57       2655.07       261.29 o                         
 -15  17   6        377.19        367.45       227.36 o                         
 -13  17   6       4709.64       4920.39       262.26 o                         
 -11  17   6        725.34        833.80       209.90 o                         
  -9  17   6        739.86        707.76       194.39 o                         
  -7  17   6       2931.56       2708.84       140.10 o                         
  -5  17   6       7523.31       6766.59       158.64 o                         
  -3  17   6       2621.77       2398.88       113.86 o                         
  -1  17   6      15963.05      15788.58       181.95 o                         
   1  17   6        937.25        984.41        90.79 o                         
   3  17   6       3319.82       2894.65       146.61 o                         
   5  17   6       5045.55       4789.76       161.90 o                         
   7  17   6         19.77        -38.78       206.51 o                         
   9  17   6       1345.83       1139.69       219.60 o                         
  11  17   6          7.16        226.39       214.75 o                         
  13  17   6      13456.20      14062.61       350.49 o                         
  15  17   6        743.28        662.68       240.93 o                         
  17  17   6        117.83        201.18       251.59 o                         
 -16  18   6       9056.52       9529.55       334.49 o                         
 -14  18   6         17.05        322.37       227.84 o                         
 -12  18   6        656.53        693.70       220.57 o                         
 -10  18   6      16399.15      17028.90       344.67 o                         
  -8  18   6         15.11        139.35       144.73 o                         
  -6  18   6      17408.73      17015.93       234.15 o                         
  -4  18   6       5943.80       5332.98       254.81 o                         
  -2  18   6      10614.37      10185.66       148.00 o                         
   0  18   6         20.94        113.66        78.00 o                         
   2  18   6       2623.99       2803.61       255.96 o                         
   4  18   6      10402.59       9654.29       192.14 o                         
   6  18   6       1207.26        872.85       134.17 o                         
   8  18   6         90.05        273.89       216.21 o                         
  10  18   6         36.72        125.07       226.39 o                         
  12  18   6         41.70        413.02       223.48 o                         
  14  18   6      11289.11      12935.52       366.97 o                         
  16  18   6        330.83        275.35       238.02 o                         
  18  18   6        904.95        786.29       248.20 o                         
 -17  19   6         76.06        -66.90       236.08 o                         
 -15  19   6        339.36        232.69       236.57 o                         
 -13  19   6        840.41        898.76       224.45 o                         
 -11  19   6       3258.74       3574.67       247.23 o                         
  -9  19   6        170.01        668.25       158.58 o                         
  -7  19   6          7.81        211.64       104.67 o                         
  -5  19   6        506.99        282.25        98.95 o                         
  -3  19   6         56.32        112.34        94.81 o                         
  -1  19   6       1337.39       1962.56       105.08 o                         
   1  19   6        853.79       1071.53       124.90 o                         
   3  19   6       2786.95       2546.26       155.85 o                         
   5  19   6       2003.84       1755.65       336.19 o                         
   7  19   6        257.95        138.25       131.62 o                         
   9  19   6       1270.74        835.25       222.99 o                         
  11  19   6       3160.40       3479.17       265.65 o                         
  13  19   6        116.02        623.90       239.47 o                         
  15  19   6       3061.92       3786.03       291.83 o                         
  17  19   6       2327.04       2153.34       270.02 o                         
  19  19   6        516.21        248.69       242.38 o                         
 -18  20   6        193.45         81.44       245.29 o                         
 -16  20   6         74.91        239.96       249.66 o                         
 -14  20   6       8068.34       9017.64       326.73 o                         
 -12  20   6        337.36        353.40       219.60 o                         
 -10  20   6        946.22       1191.56       210.39 o                         
  -8  20   6      20808.51      20452.50       261.96 o                         
  -6  20   6          3.86         -4.72       104.59 o                         
  -4  20   6       4704.62       4596.83       126.19 o                         
  -2  20   6        264.04        469.27        97.91 o                         
   0  20   6      22083.16      21062.16       409.63 o                         
   2  20   6       7296.54       7038.53       567.66 o                         
   4  20   6        556.50        394.19       122.46 o                         
   6  20   6      11875.05      11512.64       338.37 o                         
   8  20   6        708.04        612.35       133.50 o                         
  10  20   6       4402.83       5035.28       295.22 o                         
  12  20   6       4483.20       4998.92       289.41 o                         
  14  20   6         93.98        224.45       240.44 o                         
  16  20   6        118.88        266.62       253.05 o                         
  18  20   6          3.27        175.49       259.35 o                         
  20  20   6       2295.73       2241.56       293.77 o                         
 -19  21   6       6685.05       6916.66       344.67 o                         
 -17  21   6        229.31        159.49       236.08 o                         
 -15  21   6        728.13        966.63       243.35 o                         
 -13  21   6        875.52       1041.28       243.35 o                         
 -11  21   6        255.48        150.28       210.39 o                         
  -9  21   6       1139.75       1086.25       114.95 o                         
  -7  21   6        712.38        818.43       114.15 o                         
  -5  21   6         35.93         12.28       100.08 o                         
  -3  21   6       1196.72       1098.94        99.85 o                         
  -1  21   6       4891.71       4277.58       277.29 o                         
   1  21   6         20.44        -87.26       227.84 o                         
   3  21   6       7623.09       7570.06       374.97 o                         
   5  21   6         79.01          9.26       128.19 o                         
   7  21   6       1265.31       1451.38       143.46 o                         
   9  21   6        669.38        691.24       138.56 o                         
  11  21   6          1.44        257.90       237.05 o                         
  13  21   6        339.91        461.50       246.75 o                         
  15  21   6       4051.80       4538.87       291.83 o                         
  17  21   6         35.52        272.92       244.32 o                         
  19  21   6          3.71         63.02       256.44 o                         
  21  21   6        152.44        337.88       274.86 o                         
 -20  22   6         44.44        -24.24       264.68 o                         
 -18  22   6        453.47        406.23       257.41 o                         
 -16  22   6       1194.79       1224.52       262.26 o                         
 -14  22   6        415.24        498.83       235.60 o                         
 -12  22   6       2080.66       2116.49       251.11 o                         
 -10  22   6       1004.06        730.73       163.02 o                         
  -8  22   6         86.54         88.14       105.30 o                         
  -6  22   6        379.99        240.84       103.78 o                         
  -4  22   6         51.41        -14.39        96.60 o                         
  -2  22   6         32.23          9.13       140.60 o                         
   0  22   6       2879.69       2174.67       258.38 o                         
   2  22   6        316.65        119.53       116.41 o                         
   4  22   6       5109.80       5058.88       411.81 o                         
   6  22   6        524.45        409.06       134.72 o                         
   8  22   6       2412.41       2283.14       160.04 o                         
  10  22   6         45.23         58.17       238.51 o                         
  12  22   6       9294.79       9018.61       342.73 o                         
  14  22   6       1091.99       1352.02       255.47 o                         
  16  22   6        304.37        199.72       248.20 o                         
  18  22   6       3744.72       3686.17       304.92 o                         
  20  22   6       4407.50       4886.94       350.00 o                         
  22  22   6       3680.01       3930.98       346.61 o                         
 -21  23   6       1392.77       1603.61       324.79 o                         
 -19  23   6        742.36        541.97       291.35 o                         
 -17  23   6        157.33        148.34       261.77 o                         
 -15  23   6       3358.49       3563.04       281.65 o                         
 -13  23   6         33.40        142.52       233.17 o                         
 -11  23   6        457.39        541.02       170.07 o                         
  -9  23   6         15.45         18.97       107.68 o                         
  -7  23   6        716.48        782.28       108.32 o                         
  -5  23   6         14.79         18.82        99.30 o                         
  -3  23   6        338.61        343.55        94.40 o                         
  -1  23   6         26.73       -102.77       247.23 o                         
   1  23   6         81.12        100.83       245.29 o                         
   3  23   6         18.96        -31.60       188.82 o                         
   5  23   6       1511.88       1747.22       231.96 o                         
   7  23   6       2128.25       1873.95       148.15 o                         
   9  23   6       2794.43       2784.99       273.41 o                         
  11  23   6       2083.75       2814.56       278.74 o                         
  13  23   6        500.27        760.11       263.23 o                         
  15  23   6        951.21       1202.22       267.11 o                         
  17  23   6        333.94        377.63       267.59 o                         
  19  23   6          3.36        515.31       308.80 o                         
  21  23   6        565.15        741.21       301.04 o                         
  23  23   6       2796.97       3117.54       338.37 o                         
 -22  24   6        262.18        298.62       285.53 o                         
 -20  24   6        130.13        286.50       293.77 o                         
 -18  24   6        103.24         17.45       261.29 o                         
 -16  24   6          0.14         56.23       244.81 o                         
 -14  24   6        491.18        625.35       244.32 o                         
 -12  24   6       7034.86       6901.29       273.41 o                         
 -10  24   6        831.00        788.29       170.65 o                         
  -8  24   6        456.31        347.86       107.57 o                         
  -6  24   6       1300.02       1246.16       110.09 o                         
  -4  24   6       6835.31       6676.70       190.24 o                         
  -2  24   6         78.63        180.82       253.05 o                         
   0  24   6       1224.73       1122.72       260.80 o                         
   2  24   6        522.09        115.86       247.72 o                         
   4  24   6         22.91       -189.06       243.35 o                         
   6  24   6       1426.27       1172.17       255.96 o                         
   8  24   6          1.26        -49.93       243.84 o                         
  10  24   6       2479.91       3301.75       288.44 o                         
  12  24   6       1222.20       1632.21       274.86 o                         
  14  24   6       1408.51       1661.78       276.32 o                         
  16  24   6         86.34         22.30       268.08 o                         
  18  24   6        816.30        907.97       312.19 o                         
  20  24   6       1477.86       1783.94       306.37 o                         
  22  24   6        283.90        313.64       295.22 o                         
 -21  25   6       1107.28        763.99       290.86 o                         
 -19  25   6        132.89        160.46       279.71 o                         
 -17  25   6       1157.74        986.99       285.04 o                         
 -15  25   6       2144.86       1917.97       203.42 o                         
 -13  25   6         75.12        152.53       178.26 o                         
 -11  25   6        108.23         80.68       170.01 o                         
  -9  25   6       1757.26       1562.46       174.40 o                         
  -7  25   6       3478.96       3061.52       186.14 o                         
  -5  25   6        829.17        782.22       166.91 o                         
  -3  25   6        230.47        243.84       238.99 o                         
  -1  25   6        973.84        849.31       267.11 o                         
   1  25   6        710.25        451.80       247.23 o                         
   3  25   6         32.09         20.84       240.44 o                         
   5  25   6        175.65        -31.99       251.11 o                         
   7  25   6        168.76        249.17       267.11 o                         
   9  25   6       1134.76       1572.58       289.41 o                         
  11  25   6       1080.45       1133.39       291.83 o                         
  13  25   6        917.65       1265.73       279.23 o                         
  15  25   6       1510.20       1220.16       285.53 o                         
  17  25   6        709.83        685.46       302.98 o                         
  19  25   6       1613.76       1652.57       318.49 o                         
  21  25   6        192.27        216.69       286.98 o                         
 -20  26   6        596.61        294.25       288.92 o                         
 -18  26   6        328.88        281.65       292.80 o                         
 -16  26   6       2450.69       2690.58       236.81 o                         
 -14  26   6        997.31       1003.73       194.52 o                         
 -12  26   6        741.75        475.16       184.83 o                         
 -10  26   6         66.54         71.04       166.57 o                         
  -8  26   6        171.86         -7.13       160.40 o                         
  -6  26   6        184.28        247.79       162.54 o                         
  -4  26   6        558.44        442.59       246.26 o                         
  -2  26   6        814.06        868.70       273.89 o                         
   0  26   6         51.21        -72.23       238.51 o                         
   2  26   6        147.05        -34.90       256.44 o                         
   4  26   6          1.96        -83.38       269.05 o                         
   6  26   6       1731.51       1881.38       277.77 o                         
   8  26   6         66.77        -28.12       249.17 o                         
  10  26   6        216.61        174.03       266.62 o                         
  12  26   6        145.92        114.89       279.71 o                         
  14  26   6        150.58         29.57       280.20 o                         
  16  26   6        201.79        175.00       270.98 o                         
  18  26   6       1411.71       1811.57       330.13 o                         
  20  26   6        610.38        609.35       289.41 o                         
 -19  27   6        246.22        393.63       299.59 o                         
 -17  27   6         15.36        102.43       192.27 o                         
 -15  27   6         19.12         47.57       194.41 o                         
 -13  27   6        333.96        104.59       193.59 o                         
 -11  27   6          0.34         68.39       179.38 o                         
  -9  27   6        373.54        356.72       178.48 o                         
  -7  27   6        567.02        814.40       180.05 o                         
  -5  27   6       6257.57       6814.85       351.46 o                         
  -3  27   6       1142.33        997.17       266.62 o                         
  -1  27   6          2.41          8.24       248.20 o                         
   1  27   6          5.90        -97.92       264.20 o                         
   3  27   6          8.57       -237.05       255.47 o                         
   5  27   6        477.96        513.37       252.08 o                         
   7  27   6         25.35        -11.15       273.89 o                         
   9  27   6       1573.30       1405.82       280.68 o                         
  11  27   6        351.26        216.69       257.90 o                         
  13  27   6        416.88        347.58       294.74 o                         
  15  27   6          6.48        -78.05       273.41 o                         
  17  27   6        752.54        763.99       306.37 o                         
  19  27   6        410.46        672.37       297.65 o                         
 -18  28   6        315.77        185.67       270.02 o                         
 -16  28   6        432.53        503.93       210.20 o                         
 -14  28   6        151.74        146.23       198.85 o                         
 -12  28   6         42.69         73.97       186.36 o                         
 -10  28   6         37.67        107.22       191.06 o                         
  -8  28   6       2033.56       2429.26       199.67 o                         
  -6  28   6          9.82         -3.39       252.56 o                         
  -4  28   6        876.77        806.17       271.95 o                         
  -2  28   6       3021.74       3014.77       310.74 o                         
   0  28   6        489.49        313.16       254.99 o                         
   2  28   6          0.10       -160.46       247.72 o                         
   4  28   6          0.42         25.21       263.71 o                         
   6  28   6        461.86        509.97       270.02 o                         
   8  28   6        112.27        207.97       259.84 o                         
  10  28   6        146.53        131.86       284.56 o                         
  12  28   6       1591.91       1791.21       291.83 o                         
  14  28   6         94.99        223.48       307.83 o                         
  16  28   6        640.22        832.35       291.35 o                         
 -17  29   6         61.19         87.74       274.86 o                         
 -15  29   6        419.46        218.25       197.95 o                         
 -13  29   6       1070.15        812.94       202.40 o                         
 -11  29   6          0.78         45.89       198.07 o                         
  -9  29   6        472.89        549.63       190.72 o                         
  -7  29   6        133.90        237.54       282.13 o                         
  -5  29   6          8.89        132.83       286.01 o                         
  -3  29   6         77.68         62.53       270.50 o                         
  -1  29   6       1485.14       1584.22       273.89 o                         
   1  29   6         13.96        -32.96       258.87 o                         
   3  29   6         46.34       -124.10       270.98 o                         
   5  29   6        175.15        113.92       251.59 o                         
   7  29   6        179.11        131.37       285.53 o                         
   9  29   6        905.63        824.59       276.80 o                         
  11  29   6        291.18        522.09       307.83 o                         
  13  29   6        428.70        861.43       291.83 o                         
  15  29   6        953.03       1035.95       332.55 o                         
 -16  30   6       1538.14       2030.69       321.89 o                         
 -14  30   6         27.33         10.18       288.92 o                         
 -12  30   6       2096.89       2076.58       228.70 o                         
 -10  30   6       1891.45       2153.19       211.76 o                         
  -8  30   6         12.67        217.18       304.92 o                         
  -6  30   6        618.80        487.19       293.28 o                         
  -4  30   6       1440.16       1253.61       298.13 o                         
  -2  30   6          0.10       -122.16       285.04 o                         
   0  30   6         10.35       -198.27       286.98 o                         
   2  30   6        527.69        359.70       287.95 o                         
   4  30   6       2573.96       2529.51       294.74 o                         
   6  30   6        233.50       -168.70       291.83 o                         
   8  30   6        424.76        163.37       282.13 o                         
  10  30   6       2651.53       3167.95       334.49 o                         
  12  30   6        524.44        826.04       326.73 o                         
 -15  31   6        543.69        650.56       290.38 o                         
 -13  31   6       1466.28       1427.64       302.49 o                         
 -11  31   6          7.85         98.27       194.87 o                         
  -9  31   6         11.00       -110.53       300.56 o                         
  -7  31   6        167.71        154.16       273.41 o                         
  -5  31   6         33.39       -115.37       286.01 o                         
  -3  31   6        117.65       -258.87       292.80 o                         
  -1  31   6       1552.97       1389.83       303.46 o                         
   1  31   6        530.85        409.63       280.20 o                         
   3  31   6        771.43        702.43       284.56 o                         
   5  31   6        167.56         -9.70       300.56 o                         
   7  31   6        132.49       -235.60       302.49 o                         
   9  31   6        342.11        546.82       292.31 o                         
 -12  32   6        886.93        983.11       308.31 o                         
  -6  32   6          1.83       -254.50       304.43 o                         
  -4  32   6        164.82       -174.52       289.41 o                         
  -2  32   6        107.33       -132.83       276.80 o                         
   0  32   6        446.30        293.28       282.62 o                         
   2  32   6       1015.47        927.36       308.31 o                         
   4  32   6        105.81         15.03       310.25 o                         
   6  32   6        445.81        111.50       313.16 o                         
   0   1   7         65.76         41.23        37.65 o                         
  -1   2   7        743.44        820.47        46.47 o                         
   1   2   7       7933.89       7236.74        68.66 o                         
  -2   3   7         45.96         35.35        41.53 o                         
   0   3   7         11.74         33.81        43.27 o                         
   2   3   7       5042.18       5081.51        75.99 o                         
  -3   4   7       3598.83       3579.64        56.11 o                         
  -1   4   7         11.95        137.76        41.86 o                         
   1   4   7        322.22        327.15        52.72 o                         
   3   4   7         99.81        112.73        44.68 o                         
  -4   5   7         10.20         -0.27        29.46 o                         
  -2   5   7      29674.82      28312.53       417.80 o                         
   0   5   7       1806.77       1734.88        54.59 o                         
   2   5   7      28928.94      28205.10       286.39 o                         
   4   5   7       1319.07       1575.31        75.52 o                         
  -5   6   7       2511.46       2531.45       143.01 o                         
  -3   6   7      10155.71      10369.35       135.36 o                         
  -1   6   7       6493.61       6283.73        84.72 o                         
   1   6   7         43.51         74.04        61.88 o                         
   3   6   7        394.77        357.04        51.02 o                         
   5   6   7       1194.64       1123.77        48.96 o                         
  -6   7   7       2082.03       2286.65       152.70 o                         
  -4   7   7       8381.82       8083.36       149.49 o                         
  -2   7   7        654.20        615.83        72.89 o                         
   0   7   7       1316.15       1186.38        55.33 o                         
   2   7   7       5228.46       4849.81        61.03 o                         
   4   7   7        435.33        454.34        41.28 o                         
   6   7   7       5287.05       5302.59       178.64 o                         
  -7   8   7        516.63        538.09       152.70 o                         
  -5   8   7       8177.45       7676.60       373.27 o                         
  -3   8   7        219.94        131.27        70.89 o                         
  -1   8   7        148.98        138.74        68.02 o                         
   1   8   7      17402.69      16093.59       272.52 o                         
   3   8   7        746.84        847.06        43.68 o                         
   5   8   7        295.16        322.69        74.92 o                         
   7   8   7        196.86         63.50       151.73 o                         
  -8   9   7       5889.20       6324.27       211.36 o                         
  -6   9   7      15214.83      15083.04       253.05 o                         
  -4   9   7        259.63        255.00        88.67 o                         
  -2   9   7       2077.97       1990.41        90.39 o                         
   0   9   7       4638.97       4653.99        92.17 o                         
   2   9   7        398.82        476.41        39.98 o                         
   4   9   7       2297.29       2202.47        52.10 o                         
   6   9   7      19323.57      18863.62       183.48 o                         
   8   9   7      13918.06      14492.11       279.71 o                         
  -9  10   7         12.98         21.81       154.16 o                         
  -7  10   7        218.54        212.81       148.82 o                         
  -5  10   7        387.16        416.40       104.60 o                         
  -3  10   7        108.13         22.98        75.81 o                         
  -1  10   7       8937.96       8764.05       113.15 o                         
   1  10   7      12002.24      12026.06       176.11 o                         
   3  10   7       7818.92       7650.36        95.36 o                         
   5  10   7      12332.24      12051.70       202.02 o                         
   7  10   7         47.85       -103.74       166.28 o                         
   9  10   7       3411.22       3641.09       207.48 o                         
 -10  11   7       1458.41       1440.73       183.73 o                         
  -8  11   7         24.69         38.30       151.73 o                         
  -6  11   7       4772.48       4673.10       173.30 o                         
  -4  11   7      24226.80      23526.08       452.05 o                         
  -2  11   7         17.33          5.84        75.14 o                         
   0  11   7       1840.15       1748.48        65.98 o                         
   2  11   7      19165.39      18530.24       163.27 o                         
   4  11   7         43.48         28.75       126.05 o                         
   6  11   7       2267.21       2561.99       198.75 o                         
   8  11   7      12533.61      12928.74       286.98 o                         
  10  11   7       1991.54       1805.27       186.64 o                         
 -11  12   7        489.73        518.22       177.42 o                         
  -9  12   7        120.94        -15.51       161.91 o                         
  -7  12   7        832.91        930.75       160.94 o                         
  -5  12   7        110.53         57.55        92.12 o                         
  -3  12   7       2881.53       2653.42       103.28 o                         
  -1  12   7      15180.04      14539.99       240.98 o                         
   1  12   7      15754.32      16541.51       117.10 o                         
   3  12   7       1773.20       1794.51        73.47 o                         
   5  12   7       2089.16       2058.81        69.50 o                         
   7  12   7       2935.33       2962.90       207.00 o                         
   9  12   7       1044.29       1164.41       188.09 o                         
  11  12   7        220.52        228.81       180.33 o                         
 -12  13   7         30.33       -193.91       193.91 o                         
 -10  13   7       9338.37       8443.19       260.32 o                         
  -8  13   7       1227.05       1229.37       168.21 o                         
  -6  13   7        193.24         87.88        94.18 o                         
  -4  13   7       4622.17       4421.26       115.87 o                         
  -2  13   7        508.52        551.97        76.73 o                         
   0  13   7         26.72         28.94        72.45 o                         
   2  13   7         78.14        107.25        53.08 o                         
   4  13   7       1892.55       1697.69        75.36 o                         
   6  13   7       1363.02       1107.82       163.12 o                         
   8  13   7      10974.91      10893.68       288.92 o                         
  10  13   7       1335.92       1190.59       192.45 o                         
  12  13   7         14.30        -26.66       189.54 o                         
 -13  14   7        208.41        168.21       204.09 o                         
 -11  14   7         77.13        -32.48       193.42 o                         
  -9  14   7      10444.09      10422.49       271.47 o                         
  -7  14   7        661.44        774.94       134.04 o                         
  -5  14   7       1712.42       1444.08       101.44 o                         
  -3  14   7       1728.34       1558.74       100.17 o                         
  -1  14   7          5.29          3.36        73.22 o                         
   1  14   7       5768.61       5620.85       100.13 o                         
   3  14   7       2529.56       2401.22       144.42 o                         
   5  14   7       1970.26       1822.08       144.03 o                         
   7  14   7          1.67        110.04       195.36 o                         
   9  14   7        705.21        694.67       197.78 o                         
  11  14   7       3510.01       3923.22       237.05 o                         
  13  14   7        389.22        226.87       208.45 o                         
 -14  15   7       5151.04       4797.25       262.26 o                         
 -12  15   7       2051.77       1628.33       211.84 o                         
 -10  15   7        557.09        404.78       183.73 o                         
  -8  15   7       5181.73       4885.48       222.51 o                         
  -6  15   7        421.83        330.10        98.15 o                         
  -4  15   7        366.62        443.75        92.38 o                         
  -2  15   7       1713.51       1631.30        96.13 o                         
   0  15   7       7489.40       7123.90       109.86 o                         
   2  15   7       1054.14       1117.77        89.02 o                         
   4  15   7        217.95        162.91       129.65 o                         
   6  15   7       8069.52       7623.51       193.25 o                         
   8  15   7        789.35        823.62       211.36 o                         
  10  15   7        713.81        697.58       209.90 o                         
  12  15   7        726.49        853.67       214.75 o                         
  14  15   7       1207.14        933.66       229.29 o                         
 -15  16   7       1305.58       1374.80       238.02 o                         
 -13  16   7         10.58         86.29       203.12 o                         
 -11  16   7       1141.49       1030.13       201.66 o                         
  -9  16   7          4.35        -47.02       176.94 o                         
  -7  16   7       6984.22       6587.94       284.61 o                         
  -5  16   7          4.49        -97.44        97.44 o                         
  -3  16   7         41.62         99.69        89.75 o                         
  -1  16   7       6912.86       7092.14       147.85 o                         
   1  16   7          8.63         47.43        75.57 o                         
   3  16   7       2313.71       2286.81       146.32 o                         
   5  16   7        155.22        -25.38       133.38 o                         
   7  16   7        902.30        896.08       142.52 o                         
   9  16   7       3292.20       3249.39       249.17 o                         
  11  16   7       5482.22       6108.55       276.32 o                         
  13  16   7        133.42        307.34       218.15 o                         
  15  16   7        374.47         86.29       222.02 o                         
 -16  17   7          4.83       -112.47       235.11 o                         
 -14  17   7        659.54        514.34       220.57 o                         
 -12  17   7       3371.55       3219.82       238.99 o                         
 -10  17   7       1818.34       1569.19       202.63 o                         
  -8  17   7       3373.47       3202.70       246.42 o                         
  -6  17   7        418.48        332.65       102.81 o                         
  -4  17   7        163.65        155.08        96.00 o                         
  -2  17   7      10209.87      10808.82       154.74 o                         
   0  17   7      11484.24      12426.40       137.21 o                         
   2  17   7       1091.17        984.88       134.88 o                         
   4  17   7       1272.91       1171.04       142.87 o                         
   6  17   7       2181.92       2119.09       156.55 o                         
   8  17   7       4466.06       4749.06       183.13 o                         
  10  17   7       3127.01       2927.51       254.50 o                         
  12  17   7       4244.18       3931.95       265.17 o                         
  14  17   7       1032.23        401.39       243.35 o                         
  16  17   7        111.85        123.13       230.26 o                         
 -17  18   7        211.28         82.90       227.84 o                         
 -15  18   7        509.43        336.43       233.17 o                         
 -13  18   7        194.79        231.23       216.21 o                         
 -11  18   7       1156.43       1322.93       211.84 o                         
  -9  18   7        672.55        680.96       136.05 o                         
  -7  18   7      11086.48      10942.81       272.02 o                         
  -5  18   7         98.31        108.23       104.05 o                         
  -3  18   7       1723.86       1550.83       107.00 o                         
  -1  18   7         76.78        310.51        99.48 o                         
   1  18   7        604.51        653.22       132.88 o                         
   3  18   7        624.34        744.19       137.70 o                         
   5  18   7         32.91       -131.37       131.37 o                         
   7  18   7        566.99        400.29       142.33 o                         
   9  18   7       1246.34       1043.22       231.23 o                         
  11  18   7       8741.61       8354.96       317.04 o                         
  13  18   7        616.43        794.53       230.75 o                         
  15  18   7        615.23        595.29       247.72 o                         
  17  18   7       1810.77       1905.13       263.71 o                         
 -18  19   7          1.72       -112.95       238.02 o                         
 -16  19   7       1067.25        970.50       237.05 o                         
 -14  19   7        195.16        232.20       219.11 o                         
 -12  19   7       5761.50       5733.34       275.35 o                         
 -10  19   7          1.06         -2.00       147.92 o                         
  -8  19   7       4105.98       4263.62       142.80 o                         
  -6  19   7       5575.50       5486.03       193.08 o                         
  -4  19   7        230.09        283.37       103.14 o                         
  -2  19   7       1026.29       1137.98       107.75 o                         
   0  19   7       1006.18        963.79       131.99 o                         
   2  19   7       7900.21       7885.07       195.78 o                         
   4  19   7         58.22        -33.67       132.32 o                         
   6  19   7        161.65         89.01       139.86 o                         
   8  19   7       2804.47       2376.63       162.96 o                         
  10  19   7         33.67       -101.32       234.63 o                         
  12  19   7         28.07        287.95       236.57 o                         
  14  19   7        813.26        759.15       245.78 o                         
  16  19   7         54.35        -93.56       232.20 o                         
  18  19   7        694.44        563.30       254.99 o                         
 -19  20   7        199.34        142.52       254.50 o                         
 -17  20   7        291.84        104.22       235.11 o                         
 -15  20   7       3156.18       3752.10       279.23 o                         
 -13  20   7       1449.01       1418.91       231.72 o                         
 -11  20   7          0.38         78.47       158.15 o                         
  -9  20   7       1807.36       1726.94       128.25 o                         
  -7  20   7       1302.96       1543.49       124.04 o                         
  -5  20   7       1445.57       1530.73       115.73 o                         
  -3  20   7       2816.15       2579.27       136.73 o                         
  -1  20   7        861.06        800.79       104.86 o                         
   1  20   7        752.02        868.30       214.02 o                         
   3  20   7       5515.70       6046.43       387.81 o                         
   5  20   7       4724.38       4239.64       175.86 o                         
   7  20   7       1106.69       1096.29       151.97 o                         
   9  20   7       1141.90       1225.68       157.49 o                         
  11  20   7       1197.91       1177.50       264.68 o                         
  13  20   7        397.93        261.29       246.75 o                         
  15  20   7       2412.43       2224.11       270.50 o                         
  17  20   7        110.61        379.09       251.59 o                         
  19  20   7       1893.44       1608.46       274.38 o                         
 -20  21   7        224.70         87.74       276.32 o                         
 -18  21   7       1877.06       1921.62       281.16 o                         
 -16  21   7        745.17        870.64       244.32 o                         
 -14  21   7       3090.39       3009.92       268.56 o                         
 -12  21   7         26.12        234.53       283.83 o                         
 -10  21   7       3533.72       3960.67       165.71 o                         
  -8  21   7          0.36        -52.76       110.61 o                         
  -6  21   7          3.94         -7.29       108.48 o                         
  -4  21   7        941.70        986.04       127.98 o                         
  -2  21   7          1.34         25.72        98.97 o                         
   0  21   7       1656.50       1629.30       264.20 o                         
   2  21   7       6668.06       6788.75       238.75 o                         
   4  21   7         46.38        134.92       135.42 o                         
   6  21   7        227.85        298.80       142.30 o                         
   8  21   7        927.03       1165.69       156.24 o                         
  10  21   7         60.78         -1.22       157.45 o                         
  12  21   7       2388.53       3038.52       297.65 o                         
  14  21   7       3217.21       3333.26       296.68 o                         
  16  21   7        591.22        980.20       273.89 o                         
  18  21   7          0.17        -54.78       275.35 o                         
  20  21   7        604.15        571.54       290.38 o                         
 -21  22   7        609.86        631.65       281.65 o                         
 -19  22   7       1349.28       1464.48       286.01 o                         
 -17  22   7       1242.51        889.55       257.90 o                         
 -15  22   7        548.06        718.91       247.72 o                         
 -13  22   7        970.58        801.52       236.32 o                         
 -11  22   7        275.25        393.28       120.15 o                         
  -9  22   7        341.47        292.57       117.11 o                         
  -7  22   7       1869.22       1892.19       161.60 o                         
  -5  22   7        647.31        725.53       108.49 o                         
  -3  22   7         18.09         18.18       103.31 o                         
  -1  22   7        256.81        176.94       247.72 o                         
   1  22   7         21.78        -83.86       243.35 o                         
   3  22   7       1114.91       1734.45       231.96 o                         
   5  22   7        234.56        195.28       139.48 o                         
   7  22   7        971.63       1040.19       154.77 o                         
   9  22   7        226.37        142.76       149.58 o                         
  11  22   7          0.06        107.04       162.48 o                         
  13  22   7        762.80       1078.12       281.16 o                         
  15  22   7        202.76        335.94       279.23 o                         
  17  22   7          8.38        -21.33       285.53 o                         
  19  22   7        276.88        242.87       285.53 o                         
  21  22   7       4354.01       4425.92       341.76 o                         
 -22  23   7        204.54        573.48       304.43 o                         
 -20  23   7       1214.61       1261.36       307.83 o                         
 -18  23   7         48.43        312.67       284.07 o                         
 -16  23   7        891.66       1166.35       264.20 o                         
 -14  23   7        259.23         38.92       175.72 o                         
 -12  23   7        495.34        399.45       125.95 o                         
 -10  23   7        738.93        456.37       118.38 o                         
  -8  23   7         21.52       -127.65       127.65 o                         
  -6  23   7       2884.98       2842.77       180.33 o                         
  -4  23   7       4196.85       4227.67       134.17 o                         
  -2  23   7         10.46        154.16       261.29 o                         
   0  23   7       1364.83       1215.80       253.05 o                         
   2  23   7        175.53        -88.23       242.87 o                         
   4  23   7       3470.16       3430.21       286.01 o                         
   6  23   7       1032.52        880.34       250.62 o                         
   8  23   7         57.75        127.98       247.72 o                         
  10  23   7        186.26        237.05       255.47 o                         
  12  23   7       3518.01       3184.92       309.28 o                         
  14  23   7        717.85        820.23       286.98 o                         
  16  23   7          4.24        -69.81       292.31 o                         
  18  23   7        189.75         98.89       287.47 o                         
  20  23   7         18.49        224.45       284.07 o                         
  22  23   7       1787.11       2077.23       331.58 o                         
 -21  24   7        959.71        867.25       304.43 o                         
 -19  24   7         23.50         55.75       285.53 o                         
 -17  24   7       2315.09       2612.89       297.65 o                         
 -15  24   7       3106.87       2814.79       495.92 o                         
 -13  24   7        154.27        -96.32       173.21 o                         
 -11  24   7         45.80        -86.48       172.41 o                         
  -9  24   7       1696.98       1302.14       178.64 o                         
  -7  24   7       3312.58       3488.13       189.81 o                         
  -5  24   7       4145.50       4115.76       191.58 o                         
  -3  24   7       1885.18       1956.22       166.61 o                         
  -1  24   7       9661.46       9354.55       354.36 o                         
   1  24   7         14.59       -188.57       249.66 o                         
   3  24   7         94.20       -266.14       266.14 o                         
   5  24   7        245.80        -54.29       269.53 o                         
   7  24   7       2226.36       2392.33       289.41 o                         
   9  24   7       2604.13       2800.01       291.83 o                         
  11  24   7       3191.83       2761.23       301.53 o                         
  13  24   7       3709.39       4781.74       327.70 o                         
  15  24   7       3269.50       3689.08       344.67 o                         
  17  24   7          6.61       -197.30       296.68 o                         
  19  24   7        823.99        966.14       293.28 o                         
  21  24   7        121.54        615.65       316.07 o                         
 -20  25   7         14.76        -64.47       275.35 o                         
 -18  25   7       1244.42       1151.32       288.44 o                         
 -16  25   7         60.75         98.67       198.80 o                         
 -14  25   7       1437.17       1210.72       195.90 o                         
 -12  25   7       2793.12       2256.49       351.21 o                         
 -10  25   7          1.39        -89.08       186.39 o                         
  -8  25   7        985.70        879.15       219.11 o                         
  -6  25   7        570.27        790.82       170.87 o                         
  -4  25   7         28.74        222.52       156.88 o                         
  -2  25   7        421.40        502.70       267.59 o                         
   0  25   7       2100.66       2032.14       288.44 o                         
   2  25   7       1109.89        561.36       276.80 o                         
   4  25   7       2416.00       2427.71       293.28 o                         
   6  25   7        123.42        280.68       275.35 o                         
   8  25   7        352.92        545.36       293.28 o                         
  10  25   7       1354.94       1360.74       297.65 o                         
  12  25   7          8.79        -53.32       266.14 o                         
  14  25   7       3258.41       2964.84       324.79 o                         
  16  25   7       1865.91       1630.76       324.31 o                         
  18  25   7        258.88        450.83       286.01 o                         
 -19  26   7          4.17        -77.56       286.98 o                         
 -17  26   7        195.05        347.73       199.75 o                         
 -15  26   7        627.34        552.11       195.89 o                         
 -13  26   7       3056.03       3044.28       220.66 o                         
 -11  26   7        204.12         74.05       182.91 o                         
  -9  26   7          6.26        -39.93       248.20 o                         
  -7  26   7         52.53        287.44       180.09 o                         
  -5  26   7       7552.42       8368.22       356.79 o                         
  -3  26   7       3062.90       3736.10       325.76 o                         
  -1  26   7        119.78        159.49       257.90 o                         
   1  26   7       1298.13       1154.72       279.23 o                         
   3  26   7       1799.29       1232.28       278.74 o                         
   5  26   7        207.23        413.51       289.89 o                         
   7  26   7       1450.82       1460.60       285.04 o                         
   9  26   7         14.30         13.09       274.86 o                         
  11  26   7        618.83        305.40       289.89 o                         
  13  26   7        203.97        256.93       271.47 o                         
  15  26   7         13.16        -20.36       294.25 o                         
  17  26   7        399.75        401.39       298.13 o                         
 -18  27   7         10.85       -266.14       291.83 o                         
 -16  27   7         40.81        -60.11       273.41 o                         
 -14  27   7       1626.94       1449.04       213.72 o                         
 -12  27   7        201.84         98.61       189.80 o                         
 -10  27   7        178.34         38.61       187.68 o                         
  -8  27   7       3833.79       4075.25       390.96 o                         
  -6  27   7       4443.47       4954.42       217.48 o                         
  -4  27   7        776.50       1186.22       281.16 o                         
  -2  27   7        874.40       1175.56       279.71 o                         
   0  27   7        228.42        326.25       281.65 o                         
   2  27   7         41.71       -118.77       271.95 o                         
   4  27   7          0.40        103.74       268.56 o                         
   6  27   7       1400.97       1445.09       302.98 o                         
   8  27   7        826.21        773.69       295.22 o                         
  10  27   7          8.19       -151.73       269.53 o                         
  12  27   7        622.62        686.43       307.34 o                         
  14  27   7         85.68        -37.81       277.77 o                         
  16  27   7          7.59       -155.61       309.28 o                         
 -17  28   7          3.06        -18.42       272.92 o                         
 -15  28   7          3.20        -61.08       284.07 o                         
 -13  28   7          6.76        -37.71       199.64 o                         
 -11  28   7        238.24        165.88       190.99 o                         
  -9  28   7       1530.78       1472.64       201.87 o                         
  -7  28   7        543.09        759.43       195.21 o                         
  -5  28   7       1540.96       1052.91       313.64 o                         
  -3  28   7        507.71        426.11       301.53 o                         
  -1  28   7         85.33        141.55       292.31 o                         
   1  28   7        788.95        882.76       286.98 o                         
   3  28   7          6.92       -125.55       264.68 o                         
   5  28   7       2400.20       2620.65       327.22 o                         
   7  28   7        848.08       1002.01       284.07 o                         
   9  28   7         61.69        161.43       295.22 o                         
  11  28   7         38.72        -53.32       275.35 o                         
  13  28   7       2375.73       3160.20       345.15 o                         
 -16  29   7        493.40        458.10       294.74 o                         
 -14  29   7       1551.49       1260.88       293.28 o                         
 -12  29   7        598.57        540.03       271.47 o                         
 -10  29   7        256.73        307.69       201.59 o                         
  -8  29   7         22.68        -10.92       181.86 o                         
  -6  29   7         24.60       -257.41       273.41 o                         
  -4  29   7        177.05        244.81       291.83 o                         
  -2  29   7        723.56        548.76       292.80 o                         
   0  29   7       1124.69       1075.70       281.16 o                         
   2  29   7         13.22       -163.85       269.05 o                         
   4  29   7          0.03         97.44       295.22 o                         
   6  29   7         70.04         32.96       278.26 o                         
   8  29   7        428.50        230.75       286.50 o                         
  10  29   7        110.46         97.92       305.89 o                         
  12  29   7        101.01        509.49       291.83 o                         
 -15  30   7        635.54        791.62       290.38 o                         
 -13  30   7       1202.75       1522.17       297.16 o                         
 -11  30   7        494.11        725.21       283.59 o                         
  -9  30   7        472.67        122.16       263.23 o                         
  -7  30   7        344.27         43.63       308.80 o                         
  -5  30   7          9.00       -289.89       300.07 o                         
  -3  30   7         18.24        245.78       289.89 o                         
  -1  30   7        918.94       1093.15       302.98 o                         
   1  30   7        282.89        360.67       305.89 o                         
   3  30   7       1143.04       1413.58       329.16 o                         
   5  30   7          8.91       -219.60       297.65 o                         
   7  30   7       1123.00       1008.80       291.83 o                         
 -12  31   7          1.06        -92.11       286.50 o                         
  -2  31   7        617.94        739.27       328.19 o                         
   0  31   7        526.10        637.47       327.70 o                         
   2  31   7       2087.05       2077.23       348.55 o                         
   0   0   8      29220.07      28065.12       233.17 o                         
   1   1   8       3755.60       3607.47        59.73 o                         
   0   2   8        701.79        636.74        47.72 o                         
   2   2   8       1219.99       1238.34        50.27 o                         
  -1   3   8       6128.55       6132.88        91.06 o                         
   1   3   8          3.66          1.21        48.28 o                         
   3   3   8       8083.40       7746.10        76.62 o                         
  -2   4   8        939.70        886.86        50.28 o                         
   0   4   8       2908.79       2941.42        69.04 o                         
   2   4   8       1738.65       1803.12        64.70 o                         
   4   4   8       4612.73       4349.08        78.16 o                         
  -3   5   8        455.70        363.31        47.19 o                         
  -1   5   8       9869.34       9832.35       132.97 o                         
   1   5   8       5249.33       5111.97        83.02 o                         
   3   5   8       1613.88       1620.62        62.04 o                         
   5   5   8         36.21        -66.07        91.49 o                         
  -4   6   8       4150.32       3923.01       132.10 o                         
  -2   6   8       1261.71       1099.20        76.55 o                         
   0   6   8        555.43        396.71        51.22 o                         
   2   6   8       1638.72       1578.97        71.51 o                         
   4   6   8        144.53         34.91        61.44 o                         
   6   6   8       3623.10       3244.36       118.16 o                         
  -5   7   8      12180.54      11782.99       394.36 o                         
  -3   7   8        148.75         54.60        80.41 o                         
  -1   7   8       7349.46       7021.12       191.23 o                         
   1   7   8      52867.71      52558.60       342.01 o                         
   3   7   8        396.96        475.38        59.92 o                         
   5   7   8       6671.03       6118.94       164.03 o                         
   7   7   8       1743.12       1903.68       170.15 o                         
  -6   8   8        491.78        447.95       113.62 o                         
  -4   8   8       2442.57       2294.16       151.25 o                         
  -2   8   8       5076.09       5133.57       134.80 o                         
   0   8   8        319.11        360.43        78.82 o                         
   2   8   8      24988.38      24998.18       155.82 o                         
   4   8   8        464.86        594.02       201.42 o                         
   6   8   8       1216.87        806.18       223.48 o                         
   8   8   8        416.65        232.20       149.79 o                         
  -7   9   8       4231.70       3798.72       446.96 o                         
  -5   9   8       1512.40       1464.94       148.88 o                         
  -3   9   8       1228.83       1074.90       111.79 o                         
  -1   9   8       2194.04       2146.36        89.41 o                         
   1   9   8       3214.52       3465.08       154.71 o                         
   3   9   8       2822.06       2625.37       143.44 o                         
   5   9   8       4740.13       4474.46       385.39 o                         
   7   9   8          5.58       -129.86       129.86 o                         
   9   9   8       7365.80       6919.56       233.17 o                         
  -8  10   8        788.03        713.09       165.79 o                         
  -6  10   8       1789.65       1908.23       282.13 o                         
  -4  10   8       5137.07       4682.31       120.66 o                         
  -2  10   8       6444.21       5912.06       162.24 o                         
   0  10   8       4405.53       4001.32        99.05 o                         
   2  10   8      11404.91      10958.19       154.34 o                         
   4  10   8      16652.21      16561.45       237.64 o                         
   6  10   8        739.41        828.50       283.59 o                         
   8  10   8          0.26        -77.08       160.46 o                         
  10  10   8       1161.91       1236.64       184.70 o                         
  -9  11   8       2346.66       2088.86       190.51 o                         
  -7  11   8       1629.44       1514.81       132.20 o                         
  -5  11   8         89.61         70.98        96.19 o                         
  -3  11   8       7119.46       6892.24       148.92 o                         
  -1  11   8       7912.88       7170.75       168.70 o                         
   1  11   8      15069.33      14849.06       154.49 o                         
   3  11   8       1745.40       1609.27       150.67 o                         
   5  11   8       8772.52       8827.49       269.53 o                         
   7  11   8        517.34        374.72       191.73 o                         
   9  11   8       1031.14        900.70       184.70 o                         
  11  11   8        116.01        175.49       171.61 o                         
 -10  12   8        148.73        108.10       174.52 o                         
  -8  12   8         54.09          1.57       124.01 o                         
  -6  12   8        729.31        633.78       100.18 o                         
  -4  12   8       4709.92       4603.38       123.77 o                         
  -2  12   8        972.49        838.44        84.46 o                         
   0  12   8        439.94        444.09        78.01 o                         
   2  12   8       2602.88       2677.55       124.03 o                         
   4  12   8       2097.31       2486.79       188.82 o                         
   6  12   8         73.32         23.82       161.91 o                         
   8  12   8        206.99         53.32       175.97 o                         
  10  12   8       2409.22       2160.61       209.90 o                         
  12  12   8        908.62        848.83       190.51 o                         
 -11  13   8       4677.37       4265.47       232.69 o                         
  -9  13   8         87.47        -95.01       171.12 o                         
  -7  13   8         78.96         42.80       103.75 o                         
  -5  13   8       6071.90       5440.03       174.48 o                         
  -3  13   8        117.43         21.28        89.17 o                         
  -1  13   8        418.32        437.42        79.80 o                         
   1  13   8        627.66        622.72        88.79 o                         
   3  13   8         60.39        204.92       134.50 o                         
   5  13   8        229.42        219.54       136.22 o                         
   7  13   8       6951.61       6849.05       191.49 o                         
   9  13   8       4414.74       4550.99       242.87 o                         
  11  13   8        573.53        402.36       198.75 o                         
  13  13   8        286.20        221.05       198.27 o                         
 -12  14   8        652.81        509.97       191.48 o                         
 -10  14   8        477.70        262.74       187.12 o                         
  -8  14   8         17.07         22.94       123.96 o                         
  -6  14   8          0.31         15.45        98.28 o                         
  -4  14   8        885.92        706.45        99.45 o                         
  -2  14   8       1116.71       1070.73        96.94 o                         
   0  14   8        166.75        252.98        78.08 o                         
   2  14   8       4588.80       4472.69       280.68 o                         
   4  14   8        160.98        219.57       140.87 o                         
   6  14   8         39.51         12.13       142.41 o                         
   8  14   8         31.81        193.95       142.63 o                         
  10  14   8       4284.33       4114.70       241.41 o                         
  12  14   8        224.58        309.28       201.18 o                         
  14  14   8       1469.66       1347.65       225.42 o                         
 -13  15   8       2341.08       1899.32       230.75 o                         
 -11  15   8         83.84         -5.33       186.64 o                         
  -9  15   8        687.21        615.49       134.76 o                         
  -7  15   8       9547.14       8973.06       280.85 o                         
  -5  15   8       1841.92       1668.39       189.40 o                         
  -3  15   8        109.22         71.16        93.52 o                         
  -1  15   8       7192.55       7307.86       134.41 o                         
   1  15   8      12689.38      12159.52       346.37 o                         
   3  15   8       2791.72       2743.65       163.83 o                         
   5  15   8       1657.39       1723.28       156.13 o                         
   7  15   8      16798.88      15991.77       418.84 o                         
   9  15   8         93.08         93.39       147.48 o                         
  11  15   8       1079.47       1275.42       222.99 o                         
  13  15   8       1464.14       1359.77       225.90 o                         
  15  15   8         36.72       -142.04       218.15 o                         
 -14  16   8       1514.73       1316.14       232.69 o                         
 -12  16   8        383.22        215.24       202.63 o                         
 -10  16   8        844.02        861.43       198.27 o                         
  -8  16   8        562.87        564.63       115.46 o                         
  -6  16   8        972.37        914.09       114.08 o                         
  -4  16   8       2448.68       2316.08       117.24 o                         
  -2  16   8        575.16        711.81       103.76 o                         
   0  16   8        544.16        721.60        87.43 o                         
   2  16   8        252.24        451.33       145.32 o                         
   4  16   8        246.60         77.91       142.05 o                         
   6  16   8       1602.31       1487.92       242.87 o                         
   8  16   8        983.29       1326.95       161.26 o                         
  10  16   8         79.56        100.83       205.54 o                         
  12  16   8         93.32         16.48       218.63 o                         
  14  16   8       1231.60       1124.66       231.72 o                         
  16  16   8        193.82        -92.11       223.48 o                         
 -15  17   8         31.76         83.38       222.51 o                         
 -13  17   8        182.36        -44.11       211.36 o                         
 -11  17   8        329.52        412.54       195.85 o                         
  -9  17   8       3842.69       3672.30       198.43 o                         
  -7  17   8       3835.09       3935.02       205.14 o                         
  -5  17   8         74.10        -78.67       105.89 o                         
  -3  17   8       2681.28       2381.11       120.42 o                         
  -1  17   8       3907.77       4414.76       125.20 o                         
   1  17   8        118.85        512.44       144.66 o                         
   3  17   8         12.83        -32.21       142.52 o                         
   5  17   8       2786.26       2381.10       167.93 o                         
   7  17   8        445.61        431.59       150.08 o                         
   9  17   8        685.16        600.49       156.40 o                         
  11  17   8       2312.64       2148.97       241.90 o                         
  13  17   8         70.99        -18.91       223.96 o                         
  15  17   8       1394.07       1313.23       241.41 o                         
  17  17   8       2549.53       2344.82       255.96 o                         
 -16  18   8        433.42        505.13       236.08 o                         
 -14  18   8        238.22        311.22       221.05 o                         
 -12  18   8       1766.80       1721.89       228.33 o                         
 -10  18   8         21.87         -9.83       120.77 o                         
  -8  18   8        186.82        225.95       117.55 o                         
  -6  18   8       1608.77       1734.70       134.76 o                         
  -4  18   8         14.98        -58.82       109.31 o                         
  -2  18   8       2597.71       2768.50       121.94 o                         
   0  18   8       4269.69       4697.20       209.66 o                         
   2  18   8        195.59        487.36       149.88 o                         
   4  18   8        367.83        447.45       150.33 o                         
   6  18   8        908.57       1018.97       159.49 o                         
   8  18   8        166.19         35.41       149.52 o                         
  10  18   8          2.46       -153.93       153.93 o                         
  12  18   8        343.69        200.21       224.45 o                         
  14  18   8          7.68        -74.65       235.11 o                         
  16  18   8        845.30        915.72       249.17 o                         
  18  18   8          6.80        -90.17       250.62 o                         
 -17  19   8         43.36         47.02       239.96 o                         
 -15  19   8        330.84        419.81       235.60 o                         
 -13  19   8       2716.35       2313.79       249.17 o                         
 -11  19   8       1145.59       1105.54       130.54 o                         
  -9  19   8         61.33         21.01       117.34 o                         
  -7  19   8        553.73        540.53       114.53 o                         
  -5  19   8       1030.22        936.46       117.98 o                         
  -3  19   8       7141.73       7357.21       179.18 o                         
  -1  19   8        287.35        435.35       154.88 o                         
   1  19   8       1763.40       1943.74       178.15 o                         
   3  19   8       5704.61       5915.24       199.88 o                         
   5  19   8       1521.74       2179.51       168.08 o                         
   7  19   8         34.56         28.29       153.15 o                         
   9  19   8        128.99       -142.49       156.99 o                         
  11  19   8         65.53        -35.56       157.93 o                         
  13  19   8         33.40         45.08       231.23 o                         
  15  19   8        929.30       1092.66       249.17 o                         
  17  19   8        256.26        341.28       247.23 o                         
  19  19   8         30.65         32.96       251.59 o                         
 -18  20   8        209.71        273.41       265.17 o                         
 -16  20   8        160.81          7.76       237.54 o                         
 -14  20   8        618.34        700.49       232.20 o                         
 -12  20   8       3730.54       3361.18       152.49 o                         
 -10  20   8       1516.38       1314.31       129.85 o                         
  -8  20   8          0.62       -114.81       114.81 o                         
  -6  20   8        649.57        655.52       115.20 o                         
  -4  20   8        331.02        309.78       106.47 o                         
  -2  20   8          3.87         35.54       133.70 o                         
   0  20   8         33.28        212.81       240.44 o                         
   2  20   8       5197.61       5428.78       312.92 o                         
   4  20   8        133.59        317.79       157.57 o                         
   6  20   8       9494.64       9967.21       234.87 o                         
   8  20   8         11.65       -164.27       164.27 o                         
  10  20   8          2.36        -50.76       165.84 o                         
  12  20   8        145.52        262.74       247.23 o                         
  14  20   8         67.20        318.01       247.23 o                         
  16  20   8        159.75        192.45       254.99 o                         
  18  20   8        129.48        -80.47       258.87 o                         
  20  20   8        151.48        287.95       280.68 o                         
 -19  21   8        745.32        678.19       272.92 o                         
 -17  21   8       4156.30       4371.14       308.31 o                         
 -15  21   8          1.91       -192.94       239.96 o                         
 -13  21   8        117.48        -51.55       169.15 o                         
 -11  21   8        450.63        298.48       127.94 o                         
  -9  21   8        368.14        292.75       121.20 o                         
  -7  21   8        605.30        658.51       121.43 o                         
  -5  21   8        516.86        518.80       110.07 o                         
  -3  21   8        227.62        332.81       105.92 o                         
  -1  21   8         84.07        210.87       236.08 o                         
   1  21   8       3888.03       4606.26       304.43 o                         
   3  21   8       4185.78       5448.93       246.26 o                         
   5  21   8       2579.74       3117.48       189.74 o                         
   7  21   8         73.19        -73.62       159.57 o                         
   9  21   8        473.44        448.77       170.89 o                         
  11  21   8       6275.48       6695.60       227.11 o                         
  13  21   8        364.16        664.62       264.20 o                         
  15  21   8        770.06        789.20       270.02 o                         
  17  21   8       2447.12       2947.87       311.71 o                         
  19  21   8          2.29       -139.13       286.50 o                         
  21  21   8       2044.10       2278.41       307.83 o                         
 -20  22   8        547.45        916.69       298.13 o                         
 -18  22   8        714.45        493.98       277.77 o                         
 -16  22   8        212.41        220.57       259.84 o                         
 -14  22   8        997.70        852.96       182.13 o                         
 -12  22   8        539.82        365.14       132.33 o                         
 -10  22   8        337.30        162.89       136.20 o                         
  -8  22   8        223.28        167.33       118.16 o                         
  -6  22   8          1.44        -15.55       112.15 o                         
  -4  22   8         28.81         44.48       122.46 o                         
  -2  22   8        811.65        715.03       253.53 o                         
   0  22   8          0.00        166.76       254.99 o                         
   2  22   8       1038.60       1263.93       174.27 o                         
   4  22   8        258.17        292.64       154.15 o                         
   6  22   8        751.25        598.24       166.38 o                         
   8  22   8       1568.42       1664.57       178.15 o                         
  10  22   8        921.84       1176.76       176.06 o                         
  12  22   8       1692.55       1924.10       188.56 o                         
  14  22   8         52.89        389.27       276.32 o                         
  16  22   8         75.78        -95.50       283.10 o                         
  18  22   8        840.95       1143.57       304.92 o                         
  20  22   8        322.48        559.91       284.56 o                         
 -19  23   8        446.55        619.53       288.44 o                         
 -17  23   8       2725.90       3421.97       309.28 o                         
 -15  23   8        780.05        860.78       190.25 o                         
 -13  23   8        832.74        562.07       140.89 o                         
 -11  23   8        552.79        245.03       125.65 o                         
  -9  23   8        655.24        555.02       127.72 o                         
  -7  23   8       1718.54       1800.01       135.22 o                         
  -5  23   8        215.96        149.27       118.94 o                         
  -3  23   8       5719.32       5287.84       314.61 o                         
  -1  23   8        778.44       1022.86       275.83 o                         
   1  23   8       1175.28        973.41       265.65 o                         
   3  23   8        700.13        723.76       275.83 o                         
   5  23   8         48.93          5.82       276.80 o                         
   7  23   8        165.94         51.87       264.68 o                         
   9  23   8        438.46        323.34       261.77 o                         
  11  23   8       2622.64       2450.50       293.77 o                         
  13  23   8       4536.32       5268.93       329.16 o                         
  15  23   8        616.76        544.88       296.19 o                         
  17  23   8        593.45        675.28       297.65 o                         
  19  23   8        478.51        539.06       282.62 o                         
 -20  24   8        179.58         38.78       288.44 o                         
 -18  24   8          7.34        270.02       271.47 o                         
 -16  24   8        483.25        670.11       196.57 o                         
 -14  24   8        327.67        585.73       194.00 o                         
 -12  24   8        298.27        196.23       186.34 o                         
 -10  24   8         28.44       -131.13       171.92 o                         
  -8  24   8        169.84        123.74       161.39 o                         
  -6  24   8         72.95        177.39       156.30 o                         
  -4  24   8         55.93        394.60       259.35 o                         
  -2  24   8       1928.23       2227.02       299.10 o                         
   0  24   8        465.43        458.59       256.44 o                         
   2  24   8         90.73       -258.87       283.10 o                         
   4  24   8         66.04        -61.08       264.20 o                         
   6  24   8       1436.54       1756.80       291.83 o                         
   8  24   8        218.30        194.88       282.13 o                         
  10  24   8        154.79        212.81       275.35 o                         
  12  24   8        219.46        321.89       271.95 o                         
  14  24   8        835.78       1002.50       293.77 o                         
  16  24   8        484.25         73.20       298.13 o                         
  18  24   8         53.95       -157.06       277.77 o                         
 -19  25   8          0.45       -277.77       293.28 o                         
 -17  25   8        394.40        247.72       279.71 o                         
 -15  25   8        372.63        348.55       265.17 o                         
 -13  25   8       3097.41       2968.66       301.28 o                         
 -11  25   8        442.29        158.32       178.34 o                         
  -9  25   8         16.38       -127.37       173.80 o                         
  -7  25   8        521.83        559.59       176.88 o                         
  -5  25   8       4128.75       4987.77       344.18 o                         
  -3  25   8        207.44        504.16       283.10 o                         
  -1  25   8        433.59        332.07       254.99 o                         
   1  25   8       1544.17       1230.34       291.83 o                         
   3  25   8         18.09       -117.31       268.08 o                         
   5  25   8        324.66        546.82       291.83 o                         
   7  25   8       1485.25       1552.71       285.53 o                         
   9  25   8         22.91        123.62       283.10 o                         
  11  25   8          0.77         94.04       281.16 o                         
  13  25   8        476.19        662.68       277.29 o                         
  15  25   8         40.12       -301.04       301.04 o                         
 -18  26   8         10.75       -236.08       290.86 o                         
 -16  26   8          9.67         78.05       268.08 o                         
 -14  26   8         27.74       -154.16       258.87 o                         
 -12  26   8          0.66         56.50       183.21 o                         
 -10  26   8         41.88        -53.25       181.35 o                         
  -8  26   8         31.56          1.11       174.09 o                         
  -6  26   8        867.16        925.42       281.16 o                         
  -4  26   8         43.77        620.02       278.26 o                         
  -2  26   8        111.38        362.12       267.59 o                         
   0  26   8        154.37         26.18       282.13 o                         
   2  26   8         22.79        -11.63       282.13 o                         
   4  26   8        518.58        628.74       275.35 o                         
   6  26   8        321.86        266.62       288.92 o                         
   8  26   8         37.74         66.90       269.05 o                         
  10  26   8         16.80         46.05       276.32 o                         
  12  26   8        827.22       1206.10       306.86 o                         
  14  26   8        175.54         86.77       278.26 o                         
 -17  27   8          0.42        -44.60       276.32 o                         
 -15  27   8         17.60        -33.93       265.17 o                         
 -13  27   8        118.63        211.84       265.65 o                         
 -11  27   8        161.21        378.12       255.96 o                         
  -9  27   8       1623.78       1556.85       193.75 o                         
  -7  27   8        353.61        275.35       301.53 o                         
  -5  27   8         59.60        319.46       297.65 o                         
  -3  27   8       6891.51       8380.17       391.69 o                         
  -1  27   8        645.64        822.16       305.89 o                         
   1  27   8          1.15         26.66       286.01 o                         
   3  27   8       1104.54       1433.94       290.86 o                         
   5  27   8       2568.30       2642.47       327.70 o                         
   7  27   8         33.98         24.72       267.11 o                         
   9  27   8        424.25        430.96       297.65 o                         
  11  27   8       1664.80       2080.14       302.01 o                         
 -14  28   8        142.23         92.59       275.35 o                         
 -12  28   8       1712.55       1923.56       295.22 o                         
 -10  28   8        266.69        421.75       257.90 o                         
  -6  28   8         95.55         -8.24       272.44 o                         
  -4  28   8        116.75        277.77       293.28 o                         
  -2  28   8         35.53        259.35       293.77 o                         
   0  28   8        217.38        302.49       278.26 o                         
   2  28   8         43.06        319.46       276.80 o                         
   4  28   8        103.97        312.19       293.77 o                         
   6  28   8          3.20        -18.91       294.25 o                         
   8  28   8        350.31        203.60       272.92 o                         
 -13  29   8         77.09        246.26       277.77 o                         
 -11  29   8        410.97        561.85       273.41 o                         
  -3  29   8         39.57        109.56       274.86 o                         
  -1  29   8       2534.34       2219.75       315.10 o                         
   1  29   8       1017.11       1376.74       298.62 o                         
   3  29   8       2446.75       2013.24       331.10 o                         
 -12  30   8        335.56        229.29       275.35 o                         
   0   1   9       1684.56       1710.73        54.00 o                         
  -1   2   9        389.51        391.17        48.82 o                         
   1   2   9        167.00        167.00        48.13 o                         
  -2   3   9          1.14        -39.17        55.86 o                         
   0   3   9       1293.27       1150.57        61.87 o                         
   2   3   9        212.34        296.53        55.77 o                         
  -3   4   9        581.60        529.30        76.37 o                         
  -1   4   9       8089.18       7750.18       108.43 o                         
   1   4   9       2069.55       2403.53       120.96 o                         
   3   4   9       8615.42       8119.60       123.40 o                         
  -4   5   9       1756.30       1634.55        92.96 o                         
  -2   5   9       4328.72       4410.40        96.76 o                         
   0   5   9       3431.95       3031.51       100.13 o                         
   2   5   9      31739.19      31914.07       376.72 o                         
   4   5   9        112.39        189.70       102.31 o                         
  -5   6   9        267.81        208.59        88.01 o                         
  -3   6   9        778.11        823.96        79.91 o                         
  -1   6   9       3617.24       3271.26        89.82 o                         
   1   6   9       2722.39       2940.22       114.81 o                         
   3   6   9       2690.92       2921.50       110.55 o                         
   5   6   9         78.06        -30.61       103.80 o                         
  -6   7   9        351.41        268.41       105.06 o                         
  -4   7   9          5.77        -48.71        83.77 o                         
  -2   7   9       2690.53       2663.68        88.19 o                         
   0   7   9       1758.88       1981.18       111.31 o                         
   2   7   9          8.27        168.90        93.07 o                         
   4   7   9       3811.96       3747.04       169.40 o                         
   6   7   9       2206.01       2344.52       123.59 o                         
  -7   8   9        102.69        109.17       107.46 o                         
  -5   8   9       1129.14        980.85        95.29 o                         
  -3   8   9        656.41        664.57        81.07 o                         
  -1   8   9       3044.81       3014.68       127.57 o                         
   1   8   9       5955.69       6453.20       150.89 o                         
   3   8   9        203.11        256.52        96.72 o                         
   5   8   9       7151.65       7346.53       160.11 o                         
   7   8   9        366.15        443.18       117.05 o                         
  -8   9   9       4779.44       4542.04       168.42 o                         
  -6   9   9        535.11        427.10       103.32 o                         
  -4   9   9       1642.90       1662.07       124.38 o                         
  -2   9   9        524.60        380.62        82.82 o                         
   0   9   9       3122.31       3293.60       156.33 o                         
   2   9   9       4299.94       4400.71       138.82 o                         
   4   9   9       1322.43       1488.41       144.06 o                         
   6   9   9       1334.69       1305.73       146.82 o                         
   8   9   9      13178.87      13250.75       233.88 o                         
  -9  10   9       1356.95       1270.51       146.19 o                         
  -7  10   9        297.93        380.82       109.86 o                         
  -5  10   9       4770.18       4532.10       184.08 o                         
  -3  10   9       2627.46       2317.24       130.25 o                         
  -1  10   9          1.93         32.36       109.75 o                         
   1  10   9       8406.18       9067.99       170.40 o                         
   3  10   9        272.08        596.72       141.39 o                         
   5  10   9        387.93        285.48       142.49 o                         
   7  10   9        304.87        180.66       139.65 o                         
   9  10   9        490.06        513.06       141.60 o                         
 -10  11   9       2061.76       2041.35       201.66 o                         
  -8  11   9       1019.24        922.59       137.29 o                         
  -6  11   9       8404.26       8531.51       317.51 o                         
  -4  11   9       2947.60       2733.84       115.57 o                         
  -2  11   9         50.02         -0.41       112.42 o                         
   0  11   9         80.19        132.50       112.86 o                         
   2  11   9       5134.20       5391.20       148.60 o                         
   4  11   9       3569.41       4486.50       175.03 o                         
   6  11   9        339.49        524.44       157.55 o                         
   8  11   9        985.11        866.29       148.23 o                         
  10  11   9        755.31        948.20       190.51 o                         
 -11  12   9       1534.00       1570.16       202.63 o                         
  -9  12   9       1278.66       1354.74       145.16 o                         
  -7  12   9         26.69         81.78       108.70 o                         
  -5  12   9       4941.44       5020.64       229.00 o                         
  -3  12   9        309.20        357.91        98.00 o                         
  -1  12   9         68.30         38.78       111.52 o                         
   1  12   9       7791.34       7135.16       177.59 o                         
   3  12   9        512.23        907.28       150.31 o                         
   5  12   9        557.46        978.64       154.37 o                         
   7  12   9       1159.97       1311.37       158.81 o                         
   9  12   9          0.36        -76.04       142.84 o                         
  11  12   9        310.01        334.00       190.51 o                         
 -12  13   9        931.31       1192.04       208.45 o                         
 -10  13   9        494.18        558.09       146.56 o                         
  -8  13   9        185.51        255.47       116.69 o                         
  -6  13   9       2929.64       3154.10       132.84 o                         
  -4  13   9         10.65        -48.12       100.99 o                         
  -2  13   9         15.48        -32.11       139.80 o                         
   0  13   9       2501.92       2401.72       172.69 o                         
   2  13   9       1022.66       1016.41       154.30 o                         
   4  13   9       4239.86       4423.71       180.80 o                         
   6  13   9        196.53        196.35       144.15 o                         
   8  13   9       3932.60       3877.05       238.26 o                         
  10  13   9         39.31         28.04       146.04 o                         
  12  13   9       3285.09       3717.68       239.47 o                         
 -13  14   9       1547.31       1682.14       234.14 o                         
 -11  14   9       1819.52       1877.99       211.84 o                         
  -9  14   9       1722.63       1541.29       127.97 o                         
  -7  14   9       2876.26       2649.97       132.87 o                         
  -5  14   9       1775.81       1705.45       117.50 o                         
  -3  14   9        237.45        179.62       145.79 o                         
  -1  14   9         14.66         75.20       112.15 o                         
   1  14   9       3686.53       3489.39       138.59 o                         
   3  14   9       1272.92       1146.07       156.55 o                         
   5  14   9          0.32         13.28       147.57 o                         
   7  14   9        971.17       1062.24       156.80 o                         
   9  14   9       1352.98       1244.59       162.18 o                         
  11  14   9        203.46        394.12       209.90 o                         
  13  14   9        249.65        324.31       223.96 o                         
 -14  15   9       1769.05       1511.99       238.51 o                         
 -12  15   9        422.65        318.49       216.69 o                         
 -10  15   9        131.50        -71.34       124.72 o                         
  -8  15   9          4.15         -1.77       114.75 o                         
  -6  15   9       1229.74       1455.42       121.11 o                         
  -4  15   9        106.76          4.59       148.08 o                         
  -2  15   9       3746.28       3352.71       173.37 o                         
   0  15   9        322.00        393.89       118.12 o                         
   2  15   9        274.85        307.56       149.96 o                         
   4  15   9       1201.05       1310.99       160.04 o                         
   6  15   9       1691.85       1804.43       165.41 o                         
   8  15   9        237.79        291.32       155.12 o                         
  10  15   9       2820.17       2881.26       179.66 o                         
  12  15   9          6.97        228.81       214.75 o                         
  14  15   9       1037.54       1489.69       243.35 o                         
 -15  16   9       2091.36       2899.39       262.74 o                         
 -13  16   9       2491.71       2869.82       252.08 o                         
 -11  16   9        484.51        645.59       155.35 o                         
  -9  16   9       2930.82       2995.46       178.45 o                         
  -7  16   9        206.89        248.77       117.84 o                         
  -5  16   9       2120.84       2013.38       174.48 o                         
  -3  16   9       1002.52       1053.54       158.50 o                         
  -1  16   9       1311.91       1517.65       198.75 o                         
   1  16   9          7.90         26.10       146.91 o                         
   3  16   9         62.96         75.21       148.56 o                         
   5  16   9         64.13        116.65       152.71 o                         
   7  16   9       3266.10       3498.38       185.42 o                         
   9  16   9        306.40        206.86       156.52 o                         
  11  16   9        322.85        609.02       166.08 o                         
  13  16   9        479.86        711.64       230.26 o                         
  15  16   9       4536.96       4777.86       290.86 o                         
 -16  17   9       1271.47       1656.93       263.71 o                         
 -14  17   9       2020.70       2591.08       264.20 o                         
 -12  17   9       3368.34       3507.88       230.02 o                         
 -10  17   9        216.05        257.38       130.48 o                         
  -8  17   9        158.52        162.38       120.46 o                         
  -6  17   9       7365.48       7761.29       194.60 o                         
  -4  17   9       2390.18       2447.37       175.55 o                         
  -2  17   9       1807.58       1452.49       196.57 o                         
   0  17   9       2233.83       1964.31       132.67 o                         
   2  17   9       4245.28       4777.57       191.21 o                         
   4  17   9       2026.29       2135.27       173.07 o                         
   6  17   9        449.27        651.11       165.22 o                         
   8  17   9       1205.87        912.00       165.51 o                         
  10  17   9        138.32        140.26       164.14 o                         
  12  17   9         98.96        115.77       164.11 o                         
  14  17   9        761.78        868.70       244.81 o                         
  16  17   9        219.41        148.34       241.90 o                         
 -17  18   9         32.64        -65.93       248.20 o                         
 -15  18   9        701.58        811.50       246.75 o                         
 -13  18   9       2121.51       2431.35       185.83 o                         
 -11  18   9        160.02        137.47       131.59 o                         
  -9  18   9        258.56        328.19       124.06 o                         
  -7  18   9       3400.13       2837.59       140.90 o                         
  -5  18   9         15.01        -70.91       157.98 o                         
  -3  18   9         19.61       -153.10       153.10 o                         
  -1  18   9        395.48        487.41       179.12 o                         
   1  18   9        608.79        815.80       164.56 o                         
   3  18   9       1507.05       1396.26       168.09 o                         
   5  18   9       2408.40       2380.67       183.34 o                         
   7  18   9         46.42         42.25       159.38 o                         
   9  18   9         81.49        -12.65       162.23 o                         
  11  18   9       1451.50       1328.12       183.56 o                         
  13  18   9       1792.74       1971.55       270.02 o                         
  15  18   9        877.31       1354.44       258.87 o                         
  17  18   9        246.56        108.10       248.69 o                         
 -18  19   9        647.81        360.18       257.90 o                         
 -16  19   9        618.79        331.10       245.29 o                         
 -14  19   9        505.27        475.56       235.60 o                         
 -12  19   9        673.51        697.30       140.08 o                         
 -10  19   9         22.64         65.94       129.42 o                         
  -8  19   9       1429.49       1429.10       136.73 o                         
  -6  19   9        424.14        460.64       161.92 o                         
  -4  19   9        451.98        614.13       158.99 o                         
  -2  19   9        119.52        205.12       248.44 o                         
   0  19   9       5585.42       5502.59       306.37 o                         
   2  19   9       4152.92       4608.45       196.56 o                         
   4  19   9       5896.50       7110.00       285.04 o                         
   6  19   9       2562.42       2504.59       185.15 o                         
   8  19   9         12.99       -109.12       164.11 o                         
  10  19   9       1044.90       1237.43       184.55 o                         
  12  19   9        611.25        445.80       233.66 o                         
  14  19   9       1972.41       2042.32       282.62 o                         
  16  19   9        266.06         29.09       263.71 o                         
  18  19   9          0.05       -156.58       268.56 o                         
 -19  20   9         18.90        319.46       273.89 o                         
 -17  20   9        807.57        780.96       267.59 o                         
 -15  20   9        266.19         73.68       236.57 o                         
 -13  20   9        246.60        103.30       133.28 o                         
 -11  20   9        297.00        260.93       135.04 o                         
  -9  20   9       1767.49       1795.00       140.05 o                         
  -7  20   9       2519.58       2162.25       179.19 o                         
  -5  20   9         82.09         61.96       154.34 o                         
  -3  20   9        317.68        327.24       150.81 o                         
  -1  20   9        327.47        435.32       260.32 o                         
   1  20   9       3931.08       4973.71       313.64 o                         
   3  20   9        451.92        774.08       169.42 o                         
   5  20   9         22.98        244.20       162.52 o                         
   7  20   9        193.20         48.97       165.49 o                         
   9  20   9        668.04        604.63       177.87 o                         
  11  20   9        142.28        224.58       181.58 o                         
  13  20   9        276.52        615.07       189.36 o                         
  15  20   9        231.08        374.24       268.08 o                         
  17  20   9        366.07        162.40       263.23 o                         
  19  20   9          0.66       -229.78       264.68 o                         
 -20  21   9        307.43        478.95       278.74 o                         
 -18  21   9         47.17        115.37       259.35 o                         
 -16  21   9        376.56        451.32       254.50 o                         
 -14  21   9        306.41        380.54       142.79 o                         
 -12  21   9        420.21        277.43       134.14 o                         
 -10  21   9          0.26        -49.77       127.34 o                         
  -8  21   9        816.12        594.50       163.27 o                         
  -6  21   9       1151.09       1245.49       163.09 o                         
  -4  21   9        211.04        207.96       148.85 o                         
  -2  21   9        795.02        975.84       270.02 o                         
   0  21   9         61.20        320.92       252.56 o                         
   2  21   9        766.70        926.22       170.15 o                         
   4  21   9       1495.18       1572.59       252.32 o                         
   6  21   9         23.81        -29.51       171.85 o                         
   8  21   9       2358.45       2434.29       198.71 o                         
  10  21   9       1482.55       1770.43       192.94 o                         
  12  21   9         28.19        207.79       187.43 o                         
  14  21   9        334.44        375.01       188.48 o                         
  16  21   9        326.70        217.18       268.08 o                         
  18  21   9        371.51        422.23       273.41 o                         
  20  21   9       1198.00       1173.14       308.31 o                         
 -19  22   9         72.09        303.46       274.86 o                         
 -17  22   9        180.37        353.40       261.77 o                         
 -15  22   9       1151.79       1267.22       154.82 o                         
 -13  22   9         20.33          4.10       137.76 o                         
 -11  22   9          2.55        -90.52       132.27 o                         
  -9  22   9         14.05       -120.62       164.46 o                         
  -7  22   9          0.01        -97.31       155.72 o                         
  -5  22   9         54.65        149.61       188.57 o                         
  -3  22   9        889.90       1225.68       176.46 o                         
  -1  22   9        279.84        252.56       252.56 o                         
   1  22   9        118.12        163.37       273.41 o                         
   3  22   9          5.06         73.84       159.56 o                         
   5  22   9        224.84        -44.06       167.16 o                         
   7  22   9        555.16        441.62       262.26 o                         
   9  22   9        634.67        746.54       281.16 o                         
  11  22   9        585.70        833.31       286.50 o                         
  13  22   9       2034.00       1777.64       291.35 o                         
  15  22   9          0.08         28.60       270.02 o                         
  17  22   9        475.86        507.07       278.26 o                         
 -18  23   9        582.95        718.91       290.86 o                         
 -16  23   9        619.86        525.00       265.65 o                         
 -14  23   9        216.14        312.29       184.48 o                         
 -12  23   9         17.31         44.16       178.41 o                         
 -10  23   9        861.45        315.10       263.23 o                         
  -8  23   9         66.46         21.81       268.08 o                         
  -6  23   9        506.51        602.44       162.66 o                         
  -4  23   9       2194.88       2413.47       254.75 o                         
  -2  23   9         13.90        188.09       253.53 o                         
   0  23   9       3965.94       3369.62       312.67 o                         
   2  23   9          5.42       -254.50       254.50 o                         
   4  23   9        215.35        -27.63       273.41 o                         
   6  23   9          0.98       -247.72       258.38 o                         
   8  23   9       1936.87       2044.26       286.50 o                         
  10  23   9         33.34        -16.97       272.92 o                         
  12  23   9       5354.36       6005.78       356.79 o                         
  14  23   9        216.53        166.28       274.86 o                         
  16  23   9         40.91        185.67       277.29 o                         
 -17  24   9          5.09        122.16       267.59 o                         
 -15  24   9        309.92        253.53       261.29 o                         
 -13  24   9        764.29        907.97       251.11 o                         
 -11  24   9        293.19        231.72       283.59 o                         
  -9  24   9       1911.59       1854.72       303.95 o                         
  -7  24   9       1331.06       1371.89       281.16 o                         
  -5  24   9          8.28         55.26       257.41 o                         
  -3  24   9       1218.37       1478.54       273.41 o                         
  -1  24   9        329.87        214.75       265.17 o                         
   1  24   9          9.30       -269.05       269.05 o                         
   3  24   9        192.46        -43.14       269.05 o                         
   5  24   9        278.46        281.16       267.59 o                         
   7  24   9        654.71        695.16       286.50 o                         
   9  24   9         57.95          4.36       266.14 o                         
  11  24   9        639.54       1030.13       294.74 o                         
  13  24   9        403.17        851.25       296.19 o                         
  15  24   9       1758.67       1794.12       308.31 o                         
 -16  25   9        354.54        143.01       277.29 o                         
 -14  25   9          0.06         89.68       259.84 o                         
 -10  25   9        225.91        122.16       266.14 o                         
  -8  25   9        397.34        386.36       289.89 o                         
  -6  25   9        658.53        739.75       294.74 o                         
  -4  25   9        298.95        397.02       284.07 o                         
  -2  25   9        281.43        219.11       280.20 o                         
   0  25   9        373.64        220.57       274.86 o                         
   2  25   9         25.00       -138.16       262.26 o                         
   4  25   9         12.18       -115.37       285.53 o                         
   6  25   9          0.31         41.69       260.32 o                         
   8  25   9        144.47         72.23       283.59 o                         
  10  25   9        977.75        953.54       285.04 o                         
  12  25   9        536.70        590.93       294.25 o                         
 -15  26   9        154.42        211.84       270.98 o                         
  -7  26   9        432.03        532.27       278.26 o                         
  -5  26   9         74.43        -18.91       276.32 o                         
  -3  26   9        100.49       -116.83       274.38 o                         
  -1  26   9        264.26       -230.75       269.05 o                         
   1  26   9        101.87         50.90       266.62 o                         
   3  26   9        353.35         92.59       286.50 o                         
   5  26   9       1719.26       1957.97       307.83 o                         
   7  26   9       1812.18       2153.34       298.13 o                         
   9  26   9        529.65        711.64       298.62 o                         
  -2  27   9          7.83       -175.49       267.59 o                         
   0  27   9         89.53        -77.08       269.05 o                         
   2  27   9        341.96        323.82       290.86 o                         
   4  27   9         14.94         50.90       292.31 o                         
   1   1  10        105.09        143.78       108.14 o                         
   0   2  10         16.10         50.40       109.33 o                         
   2   2  10         79.57        129.72        83.01 o                         
  -1   3  10        127.73        120.37        85.63 o                         
   1   3  10       3036.81       3246.75        87.23 o                         
   3   3  10       2874.81       2901.41       130.04 o                         
  -2   4  10        963.32        923.72       101.01 o                         
   0   4  10         22.30          3.45        93.21 o                         
   2   4  10        382.72        381.94        79.03 o                         
   4   4  10       1257.48        888.47       114.26 o                         
  -3   5  10        228.82        118.46        95.07 o                         
  -1   5  10         26.10         51.05        94.92 o                         
   1   5  10       1811.11       1713.63        84.47 o                         
   3   5  10        680.67        854.91        88.72 o                         
   5   5  10        336.40        322.23        89.87 o                         
  -4   6  10          1.71       -110.61       119.01 o                         
  -2   6  10       2273.08       2188.41       111.92 o                         
   0   6  10       3596.96       3472.34       119.14 o                         
   2   6  10         47.84         -4.35        96.24 o                         
   4   6  10       1163.95       1122.30        97.81 o                         
   6   6  10         16.21        -35.44        92.95 o                         
  -5   7  10         15.84        -47.68       117.38 o                         
  -3   7  10        695.23        640.72       122.43 o                         
  -1   7  10         92.23        141.03       102.03 o                         
   1   7  10        838.46       1031.58       109.78 o                         
   3   7  10       7534.88       7595.01       268.78 o                         
   5   7  10       1305.48       1186.67       122.38 o                         
   7   7  10       1487.70       1487.73       108.54 o                         
  -6   8  10        317.45        331.60       127.99 o                         
  -4   8  10          7.44          6.51       121.07 o                         
  -2   8  10        499.74        501.88       106.42 o                         
   0   8  10       5157.85       4844.08       132.42 o                         
   2   8  10          4.34         67.93       103.97 o                         
   4   8  10        120.75        267.17       119.41 o                         
   6   8  10       1840.53       1839.96       133.97 o                         
   8   8  10       5228.78       5576.25       158.61 o                         
  -7   9  10        265.55        249.83       102.11 o                         
  -5   9  10       1290.77       1375.78       135.26 o                         
  -3   9  10        260.23        209.69       124.90 o                         
  -1   9  10        363.54        395.51       107.40 o                         
   1   9  10       1744.86       1896.54       117.33 o                         
   3   9  10         81.30         90.34       123.87 o                         
   5   9  10       1960.62       2172.44       141.21 o                         
   7   9  10       1322.44       1320.80       133.82 o                         
   9   9  10        586.77        724.30       124.73 o                         
  -8  10  10        560.02        718.54       108.22 o                         
  -6  10  10       1902.73       1936.52       145.98 o                         
  -4  10  10       2016.43       2008.19       140.46 o                         
  -2  10  10       6032.42       6141.40       148.57 o                         
   0  10  10        148.22         95.70       109.41 o                         
   2  10  10       3940.51       4264.39       158.27 o                         
   4  10  10       1984.76       2197.61       139.76 o                         
   6  10  10        414.59        453.50       129.62 o                         
   8  10  10       1227.82       1352.01       136.67 o                         
  10  10  10       1876.17       1686.78       136.13 o                         
  -9  11  10        768.51        836.45       113.00 o                         
  -7  11  10       1234.62       1399.62       167.86 o                         
  -5  11  10        429.46        493.12       154.14 o                         
  -3  11  10        165.39        293.87       149.97 o                         
  -1  11  10        195.48        156.22       120.76 o                         
   1  11  10        584.03        470.78       122.70 o                         
   3  11  10        235.49        316.37       148.42 o                         
   5  11  10        158.94        347.76       152.93 o                         
   7  11  10         93.34         94.49       127.03 o                         
   9  11  10         68.32         12.73       126.55 o                         
  11  11  10         15.17        -56.92       127.79 o                         
 -10  12  10        190.76         61.96       121.14 o                         
  -8  12  10       3418.08       3600.23       212.81 o                         
  -6  12  10       2874.77       3046.26       182.73 o                         
  -4  12  10        597.89        675.72       158.75 o                         
  -2  12  10          1.50          7.76       147.22 o                         
   0  12  10       1637.15       1691.34       132.17 o                         
   2  12  10        179.37        249.01       146.92 o                         
   4  12  10       2209.42       2247.44       169.54 o                         
   6  12  10       1640.40       1434.65       165.40 o                         
   8  12  10          3.61         48.65       152.68 o                         
  10  12  10        633.12        460.85       157.21 o                         
  12  12  10       1781.18       1619.78       146.73 o                         
 -11  13  10        117.79         32.70       154.12 o                         
  -9  13  10         22.64       -128.73       161.50 o                         
  -7  13  10         45.78        108.51       158.82 o                         
  -5  13  10        927.93       1096.84       163.27 o                         
  -3  13  10       1762.81       1783.98       235.84 o                         
  -1  13  10          0.59          2.11       120.15 o                         
   1  13  10        555.33        634.39       124.60 o                         
   3  13  10         70.13         23.21       151.44 o                         
   5  13  10        247.28        202.06       152.30 o                         
   7  13  10          5.04          8.10       152.11 o                         
   9  13  10        411.79        443.85       158.25 o                         
  11  13  10        353.92        378.28       164.21 o                         
  13  13  10        558.61        877.51       169.02 o                         
 -12  14  10        330.80        441.90       165.76 o                         
 -10  14  10       1148.52        963.32       179.72 o                         
  -8  14  10       1828.87       1870.50       184.39 o                         
  -6  14  10        495.21        507.30       164.75 o                         
  -4  14  10        879.70        587.14       157.85 o                         
  -2  14  10         14.00        -75.76       152.70 o                         
   0  14  10        739.38        738.65       126.46 o                         
   2  14  10          0.66        -21.85       149.15 o                         
   4  14  10        159.85         90.31       153.57 o                         
   6  14  10        715.04        891.93       163.16 o                         
   8  14  10        306.05        315.88       158.78 o                         
  10  14  10        475.59        717.44       166.01 o                         
  12  14  10       1006.40       1357.25       188.82 o                         
  14  14  10       1006.75       1225.98       233.66 o                         
 -13  15  10          7.10         73.66       165.59 o                         
 -11  15  10        103.30        158.60       135.62 o                         
  -9  15  10       1645.40       1466.63       181.33 o                         
  -7  15  10         37.85        125.86       167.08 o                         
  -5  15  10       1339.09       1576.73       174.17 o                         
  -3  15  10       1954.58       1910.40       177.55 o                         
  -1  15  10        615.86        615.75       159.70 o                         
   1  15  10        283.50        343.14       155.06 o                         
   3  15  10        402.51        445.96       157.88 o                         
   5  15  10        138.85        -38.03       158.81 o                         
   7  15  10        995.77       1151.39       172.47 o                         
   9  15  10        161.57        157.20       166.62 o                         
  11  15  10          2.23         41.03       166.93 o                         
  13  15  10         87.76        151.33       174.62 o                         
  15  15  10          1.02        -34.42       227.84 o                         
 -14  16  10        422.93        378.68       173.02 o                         
 -12  16  10        120.26        208.88       155.61 o                         
 -10  16  10        709.47        733.58       184.70 o                         
  -8  16  10         24.13          9.93       172.03 o                         
  -6  16  10       3274.92       3388.62       197.09 o                         
  -4  16  10        204.21        274.57       165.91 o                         
  -2  16  10        159.14        183.86       156.09 o                         
   0  16  10         60.74        173.49       157.16 o                         
   2  16  10        911.23        986.01       164.85 o                         
   4  16  10         66.03         51.96       162.07 o                         
   6  16  10        336.10        256.27       164.53 o                         
   8  16  10       3946.50       4171.23       201.03 o                         
  10  16  10        181.31        297.24       172.39 o                         
  12  16  10         52.99        113.09       178.37 o                         
  14  16  10        515.80        411.92       180.55 o                         
  16  16  10          7.71        -70.78       237.54 o                         
 -15  17  10       1055.27       1230.21       184.76 o                         
 -13  17  10       2218.63       2046.10       152.67 o                         
 -11  17  10       1848.04       1716.07       308.07 o                         
  -9  17  10         31.48         83.08       176.43 o                         
  -7  17  10        248.47        171.34       173.07 o                         
  -5  17  10          0.02        -22.50       167.32 o                         
  -3  17  10        103.86        266.25       164.53 o                         
  -1  17  10        404.72        421.19       163.85 o                         
   1  17  10       1120.13       1159.66       173.95 o                         
   3  17  10         18.76        138.27       163.48 o                         
   5  17  10          0.72         66.57       172.82 o                         
   7  17  10         14.75        -44.96       171.82 o                         
   9  17  10          0.63         41.06       173.58 o                         
  11  17  10        146.12        286.88       179.74 o                         
  13  17  10          6.05        -70.19       182.35 o                         
  15  17  10       1771.33       1659.84       266.62 o                         
  17  17  10        192.44         81.44       250.62 o                         
 -16  18  10        464.33        405.75       247.72 o                         
 -14  18  10          0.36        -30.61       139.72 o                         
 -12  18  10        167.86         56.32       184.12 o                         
 -10  18  10       1786.84       1403.06       188.56 o                         
  -8  18  10       1927.76       1989.80       195.83 o                         
  -6  18  10          0.51        -49.64       173.11 o                         
  -4  18  10        405.24        370.99       166.13 o                         
  -2  18  10       1897.69       2177.41       272.20 o                         
   0  18  10        550.93        488.16       246.75 o                         
   2  18  10       1142.00       1469.81       281.89 o                         
   4  18  10       8297.51       9244.84       245.58 o                         
   6  18  10         62.01        -73.08       171.81 o                         
   8  18  10        408.94        472.79       180.41 o                         
  10  18  10          0.75         77.72       179.29 o                         
  12  18  10       1841.72       1825.29       202.77 o                         
  14  18  10        414.93        446.68       189.44 o                         
  16  18  10          2.93         47.51       253.05 o                         
  18  18  10        468.29        366.00       263.23 o                         
 -17  19  10         30.39        -55.26       254.02 o                         
 -15  19  10        296.12        164.75       142.05 o                         
 -13  19  10         73.02         48.48       180.27 o                         
 -11  19  10        545.78        532.39       180.26 o                         
  -9  19  10       2180.39       2437.57       261.53 o                         
  -7  19  10       4783.22       4371.77       217.47 o                         
  -5  19  10       1017.80       1067.53       219.36 o                         
  -3  19  10          0.52         49.13       166.08 o                         
  -1  19  10        260.26        518.22       255.47 o                         
   1  19  10       1344.46       1349.59       274.38 o                         
   3  19  10       1220.31       1916.89       191.88 o                         
   5  19  10        280.60        302.40       179.79 o                         
   7  19  10       1427.44       1548.65       193.67 o                         
   9  19  10       1440.58       1278.47       199.37 o                         
  11  19  10         10.51        -62.31       187.77 o                         
  13  19  10        324.75        514.99       195.56 o                         
  15  19  10        240.19         51.60       193.99 o                         
  17  19  10         50.93       -257.90       257.90 o                         
  19  19  10         23.77        132.34       265.17 o                         
 -18  20  10        375.73        409.63       275.83 o                         
 -16  20  10       1685.09       1748.95       282.13 o                         
 -14  20  10       1678.60       1752.42       229.29 o                         
 -12  20  10          0.43        -36.52       178.90 o                         
 -10  20  10       1102.88        893.72       180.05 o                         
  -8  20  10        132.35        138.68       173.80 o                         
  -6  20  10        181.47        292.65       168.89 o                         
  -4  20  10       1853.89       2000.64       185.43 o                         
  -2  20  10       4338.61       4447.74       321.89 o                         
   0  20  10        151.99        362.12       254.99 o                         
   2  20  10       1271.84       1482.44       219.11 o                         
   4  20  10        217.57        162.73       175.66 o                         
   6  20  10         34.42       -177.98       235.60 o                         
   8  20  10       1727.05       1765.06       201.54 o                         
  10  20  10       2109.92       2216.53       211.32 o                         
  12  20  10        154.93        284.55       194.18 o                         
  14  20  10       1356.84       1279.67       199.99 o                         
  16  20  10       1381.18       1453.26       208.38 o                         
  18  20  10         15.50         55.26       267.59 o                         
 -17  21  10        698.31        933.51       193.31 o                         
 -15  21  10        186.84        366.97       250.14 o                         
 -13  21  10          2.09        144.95       247.72 o                         
 -11  21  10        155.65         -9.50       171.82 o                         
  -9  21  10         52.32         33.08       172.91 o                         
  -7  21  10        172.88        124.18       170.69 o                         
  -5  21  10         11.62         89.92       164.11 o                         
  -3  21  10        762.47        935.78       211.36 o                         
  -1  21  10        252.69        212.81       261.77 o                         
   1  21  10         98.97        362.12       270.50 o                         
   3  21  10        807.44        778.03       179.15 o                         
   5  21  10         55.07         85.30       178.81 o                         
   7  21  10        768.54        753.62       188.58 o                         
   9  21  10        219.51        227.38       193.82 o                         
  11  21  10        200.52        437.75       192.11 o                         
  13  21  10        434.58        454.84       192.09 o                         
  15  21  10         57.05        135.73       269.53 o                         
  17  21  10          2.34       -158.52       277.29 o                         
 -12  22  10        447.98        597.23       251.59 o                         
 -10  22  10        559.37        260.12       176.05 o                         
  -8  22  10        458.43        362.72       168.87 o                         
  -6  22  10       1435.57        980.22       178.88 o                         
  -4  22  10       1213.38       1306.45       285.77 o                         
  -2  22  10          8.11         -8.73       250.62 o                         
   0  22  10       1685.28       1260.39       287.95 o                         
   2  22  10         76.80       -133.31       257.90 o                         
   4  22  10        178.90        171.12       276.32 o                         
   6  22  10        435.48        229.29       266.14 o                         
   8  22  10          0.58        -98.89       263.23 o                         
  10  22  10        686.16        502.70       283.59 o                         
  12  22  10        974.44        966.14       277.77 o                         
  14  22  10          6.16         -8.24       274.38 o                         
  -7  23  10          1.96         93.56       255.96 o                         
  -5  23  10         28.22         91.62       254.99 o                         
  -3  23  10         16.51        -77.56       254.02 o                         
  -1  23  10         28.72        166.28       268.08 o                         
   1  23  10       1528.38       1162.96       288.92 o                         
   3  23  10        140.34        143.49       265.65 o                         
   5  23  10       1020.11        702.43       292.80 o                         
   7  23  10       1564.57       1389.83       284.07 o                         
   9  23  10         52.69         49.93       264.68 o                         
  11  23  10        427.74        391.69       287.47 o                         
  -4  24  10       1421.70       1471.27       286.98 o                         
  -2  24  10       1167.58        923.00       284.07 o                         
   0  24  10        382.62        209.42       285.53 o                         
   2  24  10        267.93       -149.31       261.77 o                         
   4  24  10        185.21         95.50       270.50 o                         
   6  24  10          5.52         64.47       279.23 o                         
   8  24  10        168.68         92.59       269.53 o                         
   0   1  11         19.39        262.46       129.56 o                         
  -1   2  11        213.01        366.41       125.55 o                         
   1   2  11       1450.99       1548.62       134.77 o                         
  -2   3  11        625.56        868.33       148.66 o                         
   0   3  11        451.19        838.71       153.06 o                         
   2   3  11        966.52       1046.83       152.79 o                         
  -3   4  11        829.18       1015.33       202.62 o                         
  -1   4  11       3598.98       3972.28       250.71 o                         
   1   4  11         18.78        292.73       148.65 o                         
   3   4  11       4268.24       4684.57       233.09 o                         
  -4   5  11        296.51        217.72       178.57 o                         
  -2   5  11       3408.71       3848.53       253.08 o                         
   0   5  11       1688.12       1984.44       158.06 o                         
   2   5  11        336.58        624.49       172.51 o                         
   4   5  11        175.18         21.06       176.34 o                         
  -5   6  11          2.82         12.80       128.76 o                         
  -3   6  11        838.45        881.08       227.36 o                         
  -1   6  11       1935.62       2505.34       244.42 o                         
   1   6  11       2477.73       3140.69       193.07 o                         
   3   6  11        136.22         56.30       198.27 o                         
   5   6  11       1222.00        768.35       198.46 o                         
  -6   7  11        234.99        175.93       135.27 o                         
  -4   7  11        310.44        250.71       128.50 o                         
  -2   7  11        228.47        323.38       246.99 o                         
   0   7  11       4661.11       5203.22       191.00 o                         
   2   7  11        638.44        640.82       223.24 o                         
   4   7  11        544.67        143.70       186.25 o                         
   6   7  11        216.12        120.11       135.09 o                         
  -7   8  11       2420.68       2199.16       152.33 o                         
  -5   8  11       2405.22       2364.27       152.30 o                         
  -3   8  11        115.57        184.61       134.37 o                         
  -1   8  11       1902.44       2212.89       129.43 o                         
   1   8  11        400.41        757.56       161.08 o                         
   3   8  11        896.92        913.67       199.23 o                         
   5   8  11        420.68        461.35       135.33 o                         
   7   8  11       3587.75       3137.37       174.71 o                         
  -8   9  11        547.11        501.83       139.50 o                         
  -6   9  11        582.54        460.33       139.96 o                         
  -4   9  11        583.81        548.55       139.11 o                         
  -2   9  11          0.76        -49.92       131.74 o                         
   0   9  11        110.54        325.11       117.82 o                         
   2   9  11        507.36        761.43       198.65 o                         
   4   9  11         15.88         71.68       181.25 o                         
   6   9  11        644.96        709.49       139.43 o                         
   8   9  11        348.03        272.45       136.19 o                         
  -9  10  11       2690.14       2457.31       184.30 o                         
  -7  10  11         11.14        -14.50       134.71 o                         
  -5  10  11        131.39        330.37       138.53 o                         
  -3  10  11        973.65       1084.18       145.33 o                         
  -1  10  11         32.65        101.90       114.60 o                         
   1  10  11        789.55        808.50       119.79 o                         
   3  10  11        239.23        396.62       141.23 o                         
   5  10  11        737.41        682.92       196.63 o                         
   7  10  11        264.22        159.98       192.99 o                         
   9  10  11         93.70         -7.33       136.83 o                         
 -10  11  11        164.14         95.81       140.86 o                         
  -8  11  11         20.42       -136.90       136.90 o                         
  -6  11  11        452.47        362.27       140.84 o                         
  -4  11  11       1682.55       1660.73       163.60 o                         
  -2  11  11        154.83         61.76       133.06 o                         
   0  11  11        202.76        241.42       122.41 o                         
   2  11  11       6296.38       6124.24       213.89 o                         
   4  11  11         22.20          2.99       133.09 o                         
   6  11  11       3095.44       2828.75       221.02 o                         
   8  11  11        302.49        -10.48       191.36 o                         
  10  11  11          0.20        -99.90       140.42 o                         
 -11  12  11        159.09        109.27       142.71 o                         
  -9  12  11        135.49         31.44       140.25 o                         
  -7  12  11       1533.66       1551.97       154.29 o                         
  -5  12  11        115.92        171.30       138.11 o                         
  -3  12  11        983.59       1154.27       147.49 o                         
  -1  12  11        244.26        279.77       160.89 o                         
   1  12  11       1753.87       1965.56       153.53 o                         
   3  12  11       2247.56       2703.30       198.53 o                         
   5  12  11       1233.13       1375.14       167.47 o
[truncated: 23,248 more chars]
