# Supplementary material for: Crystal structure of 4,5,6,7,8,8-hexa­chloro-2-(3,4-di­meth­oxy­pheneth­yl)-3a,4,7,7a-tetra­hydro-1H-4,7-methano­iso­indole-1,3(2H)-dione [+solvent]
Source: Acta Crystallogr E Crystallogr Commun. 2019 Apr 2;75(Pt 5):562–4. doi: 10.1107/S2056989019004109 (PMC6505607; doi:10.1107/S2056989019004109)
Supplement: Supplementary file 4 [file e-75-00562-Isup4.cml]

<?xml version="1.0" ?>
<cml>
<molecule id="m1">
  <atomArray>
    <atom id="a1" elementType="C"
          x2="-5.059999942779541" y2="1.5950338808200577" />
    <atom id="a2" elementType="C"
          x2="-6.3936692838277995" y2="0.8250169402610172" />
    <atom id="a3" elementType="C"
          x2="-6.3936692838277995" y2="-0.7150169408570637" />
    <atom id="a4" elementType="C"
          x2="-5.059999942779541" y2="-1.4850338814161042" />
    <atom id="a5" elementType="C"
          x2="-3.7263306017312825" y2="-0.7150169408570637" />
    <atom id="a6" elementType="C"
          x2="-3.7263306017312825" y2="0.8250169402610172" />
    <atom id="a7" elementType="C"
          x2="-2.2617133789304202" y2="1.3009333096738454" />
    <atom id="a8" elementType="C"
          x2="-2.2616967458645476" y2="-1.190790515611289" />
    <atom id="a9" elementType="N"
          x2="-1.3565530229389058" y2="0.055026118129741564" />
    <atom id="a10" elementType="C"
          x2="0.18344697706109425" y2="0.055026118129741564" />
    <atom id="a11" elementType="C"
          x2="0.5820283065189765" y2="1.5425518906149067" />
    <atom id="a12" elementType="C"
          x2="2.1220283065189767" y2="1.5425518906149067" />
    <atom id="a13" elementType="C"
          x2="3.455697647567235" y2="3.852602712292028" />
    <atom id="a14" elementType="C"
          x2="2.1220283065189767" y2="3.0825857717329876" />
    <atom id="a15" elementType="C"
          x2="3.455697647567235" y2="0.7725349500558663" />
    <atom id="a16" elementType="C"
          x2="4.789366988615494" y2="1.5425518906149067" />
    <atom id="a17" elementType="C"
          x2="4.789366988615494" y2="3.0825857717329876" />
    <atom id="a18" elementType="O"
          x2="5.878311431642777" y2="4.171530214760271" />
    <atom id="a19" elementType="C"
          x2="5.479730102184895" y2="5.659055987245436" />
    <atom id="a20" elementType="O"
          x2="5.878311431642777" y2="0.4536074475876235" />
    <atom id="a21" elementType="C"
          x2="5.878311431642777" y2="-1.0863925524123765" />
    <atom id="a22" elementType="O"
          x2="-2.2617133789304202" y2="2.8409333096738454" />
    <atom id="a23" elementType="O"
          x2="-1.4916967458645471" y2="-2.5244696374393243" />
    <atom id="a24" elementType="Cl"
          x2="-7.727348405655835" y2="1.5950169402610175" />
    <atom id="a25" elementType="Cl"
          x2="-7.727348405655835" y2="-1.485016940857064" />
    <atom id="a26" elementType="C"
          x2="-5.829999942779541" y2="2.9287130026480934" />
    <atom id="a27" elementType="Cl"
          x2="-3.971055499752258" y2="2.6839783238473407" />
    <atom id="a28" elementType="Cl"
          x2="-5.4585812722374225" y2="-2.9725596539012695" />
    <atom id="a29" elementType="Cl"
          x2="-7.317525715264706" y2="3.327294332105976" />
    <atom id="a30" elementType="Cl"
          x2="-5.431418613321658" y2="4.416238775133259" />
  </atomArray>
  <bondArray>
    <bond atomRefs2="a1 a2" order="1" />
    <bond atomRefs2="a1 a6" order="1" />
    <bond atomRefs2="a2 a3" order="2" />
    <bond atomRefs2="a3 a4" order="1" />
    <bond atomRefs2="a4 a5" order="1" />
    <bond atomRefs2="a7 a6" order="1" />
    <bond atomRefs2="a6 a5" order="1" />
    <bond atomRefs2="a5 a8" order="1" />
    <bond atomRefs2="a7 a9" order="1" />
    <bond atomRefs2="a8 a9" order="1" />
    <bond atomRefs2="a9 a10" order="1" />
    <bond atomRefs2="a10 a11" order="1" />
    <bond atomRefs2="a11 a12" order="1" />
    <bond atomRefs2="a14 a12" order="2" />
    <bond atomRefs2="a12 a15" order="1" />
    <bond atomRefs2="a13 a14" order="1" />
    <bond atomRefs2="a13 a17" order="2" />
    <bond atomRefs2="a15 a16" order="2" />
    <bond atomRefs2="a16 a17" order="1" />
    <bond atomRefs2="a17 a18" order="1" />
    <bond atomRefs2="a18 a19" order="1" />
    <bond atomRefs2="a16 a20" order="1" />
    <bond atomRefs2="a20 a21" order="1" />
    <bond atomRefs2="a7 a22" order="2" />
    <bond atomRefs2="a8 a23" order="2" />
    <bond atomRefs2="a2 a24" order="1" />
    <bond atomRefs2="a3 a25" order="1" />
    <bond atomRefs2="a1 a26" order="1" />
    <bond atomRefs2="a4 a26" order="1" />
    <bond atomRefs2="a1 a27" order="1" />
    <bond atomRefs2="a4 a28" order="1" />
    <bond atomRefs2="a26 a29" order="1" />
    <bond atomRefs2="a26 a30" order="1" />
  </bondArray>
</molecule>
</cml>
